# Supplementary material for: HEXB Drives Raised Paucimannosylation in Colorectal Cancer and Stratifies Patient Risk
Source: Mol Cell Proteomics. 2025 Feb 11;24(3):100927. doi: 10.1016/j.mcpro.2025.100927 (PMC11932691; doi:10.1016/j.mcpro.2025.100927)
Supplement: Supplementary Tables [file mmc3.xlsx]

## Sheet: Table S2
Supplementary Table S2
Overview of experiments, obtained raw files, search parameters and data availability.
Dataset	Associated Supplementary Tables and Main Figures	Raw file name	Sample name	Experimental description	Data availability
N-glycomics data of snap frozen CRC tumor tissue (TUM) and normal adjacent tissue (NAT)	Table S4 and Figure 1	RK_260220_NG_Tissue_CRC_A21	A21	Released and reduced N-glycans analyzed by PGC-LC-ion trap MS/MS	GPST000423
		RK_260220_NG_Tissue_CRC_A22	A22
		RK_260220_NG_Tissue_CRC_A23	A23
		RK_260220_NG_Tissue_CRC_A24	A24		URL:
		RK_260220_NG_Tissue_CRC_A25	A25		https://glycopost.glycosmos.org/preview/8695850786631cec19fc87
		RK_260220_NG_Tissue_CRC_A26	A26		PIN CODE:
		RK_260220_NG_Tissue_CRC_A27	A27		8002
		RK_260220_NG_Tissue_CRC_B21	B21
		RK_260220_NG_Tissue_CRC_B22	B22
		RK_260220_NG_Tissue_CRC_B23	B23
		RK_260220_NG_Tissue_CRC_B24	B24
		RK_260220_NG_Tissue_CRC_B25	B25
		RK_260220_NG_Tissue_CRC_B26	B26
		RK_260220_NG_Tissue_CRC_B27	B27
		RK_260220_NG_Tissue_CRC_C21	C21
		RK_260220_NG_Tissue_CRC_C22	C22
		RK_260220_NG_Tissue_CRC_C23	C23
		RK_260220_NG_Tissue_CRC_C24	C24
		RK_260220_NG_Tissue_CRC_C25	C25
		RK_260220_NG_Tissue_CRC_C26	C26
		RK_260220_NG_Tissue_CRC_C27	C27
		RK_260220_NG_Tissue_CRC_D21	D21
		RK_260220_NG_Tissue_CRC_D22	D22
		RK_260220_NG_Tissue_CRC_D23	D23
		RK_260220_NG_Tissue_CRC_D24	D24
		RK_260220_NG_Tissue_CRC_D25	D25
		RK_260220_NG_Tissue_CRC_D27	D27
		RK_260220_NG_Tissue_CRC_D28	D28
		RK_260220_NG_Tissue_CRC_E21	E21
		RK_260220_NG_Tissue_CRC_E22	E22
		RK_260220_NG_Tissue_CRC_E23	E23
		RK_260220_NG_Tissue_CRC_E24	E24
		RK_260220_NG_Tissue_CRC_E25	E25
		RK_260220_NG_Tissue_CRC_E26	E26
		RK_260220_NG_Tissue_CRC_E27	E27
		RK_260220_NG_Tissue_CRC_E28	E28
N-glycomics data of PBMCs from CRC patients and normal controls	Table S5 and Figure 1	RS_NG_211019_PBMC_A21	A21	Released and reduced N-glycans analyzed by PGC-LC-ion trap MS/MS	GPST000424
		RS_NG_211019_PBMC_A22	A22
		RS_NG_211019_PBMC_A23	A23		URL:
		RS_NG_211019_PBMC_A24	A24		https://glycopost.glycosmos.org/preview/18621609526631cf1ec0b13
		RS_NG_211019_PBMC_A25	A25		PIN CODE:
		RS_NG_211019_PBMC_A26	A26		5001
		RS_NG_211019_PBMC_A27	A27
		RS_NG_211019_PBMC_B21_2	B21
		RS_NG_211019_PBMC_B22	B22
		RS_NG_211019_PBMC_B23	B23
		RS_NG_211019_PBMC_B24	B24
		RS_NG_211019_PBMC_B25	B25
		RS_NG_211019_PBMC_B26	B26
		RS_NG_211019_PBMC_B27	B27
		RS_NG_211019_PBMC_C21_2	C21
		RS_NG_211019_PBMC_C22	C22
		RS_NG_211019_PBMC_C23	C23
		RS_NG_211019_PBMC_C24	C24
		RS_NG_211019_PBMC_C25	C25
		RS_NG_211019_PBMC_C26	C26
		RS_NG_211019_PBMC_C27	C27
		RS_NG_211019_PBMC_D21	D21
		RS_NG_211019_PBMC_D22	D22
		RS_NG_211019_PBMC_D23	D23
		RS_NG_211019_PBMC_D24	D24
		RS_NG_211019_PBMC_D25	D25
		RS_NG_211019_PBMC_D27	D27
		RS_NG_211019_PBMC_D28	D28
		RS_NG_211019_PBMC_E21	E21
		RS_NG_211019_PBMC_E22	E22
		RS_NG_211019_PBMC_E23	E23
		RS_NG_211019_PBMC_E24	E24
		RS_NG_211019_PBMC_E25	E25
		RS_NG_211019_PBMC_E26	E26
		RS_NG_211019_PBMC_E27	E27
		RS_NG_211019_PBMC_E28	E28
N-glycoproteomics dataset of snap frozen CRC tumor tissues (TUM) and normal adjacent tissues (NAT)	Table S8 and Figure 2	200511_RK_CRCTissue_HILIC_TMT1	Channel 126: Pool; Channel 127N: A21; Channel 127C: B21; Channel 128N: C21; Channel 128C: D21; Channel 129N: E21; Channel 129C: A25; Channel 130N: B25; Channel 130C:C25; Channel 131N: E25	TMT10plex labelled Intact glycopeptide (No high pH fractionation from ZIC-HILIC) analyzed by reversed phase C18- LC orbitrap MS/MS	PXD051882 (tissues, Username: reviewer_pxd051882@ebi.ac.uk, Password: 6vBY4cxS),
		200511_RK_CRCTissue_HILIC_TMT1_1	Channel 126: Pool; Channel 127N: A21; Channel 127C: B21; Channel 128N: C21; Channel 128C: D21; Channel 129N: E21; Channel 129C: A25; Channel 130N: B25; Channel 130C:C25; Channel 131N: E25	TMT10plex labelled Intact glycopeptide (10% ACN eluate from ZIC-HILIC) analyzed by reversed phase C18- LC orbitrap MS/MS
		200511_RK_CRCTissue_HILIC_TMT1_2	Channel 126: Pool; Channel 127N: A21; Channel 127C: B21; Channel 128N: C21; Channel 128C: D21; Channel 129N: E21; Channel 129C: A25; Channel 130N: B25; Channel 130C:C25; Channel 131N: E25	TMT10plex labelled Intact glycopeptide (20% ACN eluate from ZIC-HILIC) analyzed by reversed phase C18- LC orbitrap MS/MS
		200511_RK_CRCTissue_HILIC_TMT1_3	Channel 126: Pool; Channel 127N: A21; Channel 127C: B21; Channel 128N: C21; Channel 128C: D21; Channel 129N: E21; Channel 129C: A25; Channel 130N: B25; Channel 130C:C25; Channel 131N: E25	TMT10plex labelled Intact glycopeptide (60% ACN eluate from ZIC-HILIC) analyzed by reversed phase C18- LC orbitrap MS/MS
		200511_RK_CRCTissue_HILIC_TMT2	Channel 126: Pool; Channel 127N: A22; Channel 127C: B22; Channel 128N: C22; Channel 128C: D22; Channel 129N: E22; Channel 129C: A26; Channel 130N: B26; Channel 130C:C26; Channel 131N: E26	TMT10plex labelled Intact glycopeptide (No high pH fractionation from ZIC-HILIC) analyzed by reversed phase C18- LC orbitrap MS/MS
		200511_RK_CRCTissue_HILIC_TMT2_1	Channel 126: Pool; Channel 127N: A22; Channel 127C: B22; Channel 128N: C22; Channel 128C: D22; Channel 129N: E22; Channel 129C: A26; Channel 130N: B26; Channel 130C:C26; Channel 131N: E26	TMT10plex labelled Intact glycopeptide (10% ACN eluate from ZIC-HILIC) analyzed by reversed phase C18- LC orbitrap MS/MS
		200511_RK_CRCTissue_HILIC_TMT2_2	Channel 126: Pool; Channel 127N: A22; Channel 127C: B22; Channel 128N: C22; Channel 128C: D22; Channel 129N: E22; Channel 129C: A26; Channel 130N: B26; Channel 130C:C26; Channel 131N: E26	TMT10plex labelled Intact glycopeptide (20% ACN eluate from ZIC-HILIC) analyzed by reversed phase C18- LC orbitrap MS/MS
		200511_RK_CRCTissue_HILIC_TMT2_3	Channel 126: Pool; Channel 127N: A22; Channel 127C: B22; Channel 128N: C22; Channel 128C: D22; Channel 129N: E22; Channel 129C: A26; Channel 130N: B26; Channel 130C:C26; Channel 131N: E26	TMT10plex labelled Intact glycopeptide (60% ACN eluate from ZIC-HILIC) analyzed by reversed phase C18- LC orbitrap MS/MS
		200511_RK_CRCTissue_HILIC_TMT3	Channel 126: Pool; Channel 127N: A23; Channel 127C: B23; Channel 128N: C23; Channel 128C: D23; Channel 129N: E23; Channel 129C: A27; Channel 130N: B27; Channel 130C:D27; Channel 131N: E27	TMT10plex labelled Intact glycopeptide (No high pH fractionation from ZIC-HILIC) analyzed by reversed phase C18- LC orbitrap MS/MS
		200511_RK_CRCTissue_HILIC_TMT3_1	Channel 126: Pool; Channel 127N: A23; Channel 127C: B23; Channel 128N: C23; Channel 128C: D23; Channel 129N: E23; Channel 129C: A27; Channel 130N: B27; Channel 130C:D27; Channel 131N: E27	TMT10plex labelled Intact glycopeptide (10% ACN eluate from ZIC-HILIC) analyzed by reversed phase C18- LC orbitrap MS/MS
		200511_RK_CRCTissue_HILIC_TMT3_2	Channel 126: Pool; Channel 127N: A23; Channel 127C: B23; Channel 128N: C23; Channel 128C: D23; Channel 129N: E23; Channel 129C: A27; Channel 130N: B27; Channel 130C:D27; Channel 131N: E27	TMT10plex labelled Intact glycopeptide (20% ACN eluate from ZIC-HILIC) analyzed by reversed phase C18- LC orbitrap MS/MS
		200511_RK_CRCTissue_HILIC_TMT3_3	Channel 126: Pool; Channel 127N: A23; Channel 127C: B23; Channel 128N: C23; Channel 128C: D23; Channel 129N: E23; Channel 129C: A27; Channel 130N: B27; Channel 130C:D27; Channel 131N: E27	TMT10plex labelled Intact glycopeptide (60% ACN eluate from ZIC-HILIC) analyzed by reversed phase C18- LC orbitrap MS/MS
		200511_RK_CRCTissue_HILIC_TMT4	Channel 126: Pool; Channel 127N: A24; Channel 127C: B24; Channel 128N: C24; Channel 128C: D24; Channel 129N: E24; Channel 129C: C27; Channel 130N: D25; Channel 130C:D28; Channel 131N: E28	TMT10plex labelled Intact glycopeptide (No high pH fractionation from ZIC-HILIC) analyzed by reversed phase C18- LC orbitrap MS/MS
		200511_RK_CRCTissue_HILIC_TMT4_1	Channel 126: Pool; Channel 127N: A24; Channel 127C: B24; Channel 128N: C24; Channel 128C: D24; Channel 129N: E24; Channel 129C: C27; Channel 130N: D25; Channel 130C:D28; Channel 131N: E28	TMT10plex labelled Intact glycopeptide (10% ACN eluate from ZIC-HILIC) analyzed by reversed phase C18- LC orbitrap MS/MS
		200511_RK_CRCTissue_HILIC_TMT4_2	Channel 126: Pool; Channel 127N: A24; Channel 127C: B24; Channel 128N: C24; Channel 128C: D24; Channel 129N: E24; Channel 129C: C27; Channel 130N: D25; Channel 130C:D28; Channel 131N: E28	TMT10plex labelled Intact glycopeptide (20% ACN eluate from ZIC-HILIC) analyzed by reversed phase C18- LC orbitrap MS/MS
		200511_RK_CRCTissue_HILIC_TMT4_3	Channel 126: Pool; Channel 127N: A24; Channel 127C: B24; Channel 128N: C24; Channel 128C: D24; Channel 129N: E24; Channel 129C: C27; Channel 130N: D25; Channel 130C:D28; Channel 131N: E28	TMT10plex labelled Intact glycopeptide (60% ACN eluate from ZIC-HILIC) analyzed by reversed phase C18- LC orbitrap MS/MS
Proteomics dataset of snap frozen CRC tumor tissues (TUM) and normal adjacent tissues (NAT)	Table S11 and Figure 2	200320_RK_CRC_tissue_TMT1	Channel 126: Pool; Channel 127N: A21; Channel 127C: B21; Channel 128N: C21; Channel 128C: D21; Channel 129N: E21; Channel 129C: A25; Channel 130N: B25; Channel 130C:C25; Channel 131N: E25	TMT10plex labelled peptides (No high pH fractionation from ZIC-HILIC) analyzed by reversed phase C18- LC orbitrap MS/MS	PXD051882 (tissues, Username: reviewer_pxd051882@ebi.ac.uk, Password: 6vBY4cxS),
		200511_RK_CRCTissue_FT_TMT1_1	Channel 126: Pool; Channel 127N: A21; Channel 127C: B21; Channel 128N: C21; Channel 128C: D21; Channel 129N: E21; Channel 129C: A25; Channel 130N: B25; Channel 130C:C25; Channel 131N: E25	TMT10plex labelled peptides (10% ACN eluate from ZIC-HILIC) analyzed by reversed phase C18- LC orbitrap MS/MS	MSViewer: jl6iaql5wm https://msviewer.ucsf.edu/prospector/cgi-bin/mssearch.cgi?report_title=MS-Viewer&search_key=jl6iaql5wm&search_name=msviewer
		200511_RK_CRCTissue_FT_TMT1_2	Channel 126: Pool; Channel 127N: A21; Channel 127C: B21; Channel 128N: C21; Channel 128C: D21; Channel 129N: E21; Channel 129C: A25; Channel 130N: B25; Channel 130C:C25; Channel 131N: E25	TMT10plex labelled peptides (20% ACN eluate from ZIC-HILIC) analyzed by reversed phase C18- LC orbitrap MS/MS
		200511_RK_CRCTissue_FT_TMT1_3	Channel 126: Pool; Channel 127N: A21; Channel 127C: B21; Channel 128N: C21; Channel 128C: D21; Channel 129N: E21; Channel 129C: A25; Channel 130N: B25; Channel 130C:C25; Channel 131N: E25	TMT10plex labelled peptides (60% ACN eluate from ZIC-HILIC) analyzed by reversed phase C18- LC orbitrap MS/MS
		200320_RK_CRC_tissue_TMT2	Channel 126: Pool; Channel 127N: A22; Channel 127C: B22; Channel 128N: C22; Channel 128C: D22; Channel 129N: E22; Channel 129C: A26; Channel 130N: B26; Channel 130C:C26; Channel 131N: E26	TMT10plex labelled peptides (No high pH fractionation from ZIC-HILIC) analyzed by reversed phase C18- LC orbitrap MS/MS
		200511_RK_CRCTissue_FT_TMT2_1	Channel 126: Pool; Channel 127N: A22; Channel 127C: B22; Channel 128N: C22; Channel 128C: D22; Channel 129N: E22; Channel 129C: A26; Channel 130N: B26; Channel 130C:C26; Channel 131N: E26	TMT10plex labelled peptides (10% ACN eluate from ZIC-HILIC) analyzed by reversed phase C18- LC orbitrap MS/MS
		200511_RK_CRCTissue_FT_TMT2_2	Channel 126: Pool; Channel 127N: A22; Channel 127C: B22; Channel 128N: C22; Channel 128C: D22; Channel 129N: E22; Channel 129C: A26; Channel 130N: B26; Channel 130C:C26; Channel 131N: E26	TMT10plex labelled peptides (20% ACN eluate from ZIC-HILIC) analyzed by reversed phase C18- LC orbitrap MS/MS
		200511_RK_CRCTissue_FT_TMT2_3	Channel 126: Pool; Channel 127N: A22; Channel 127C: B22; Channel 128N: C22; Channel 128C: D22; Channel 129N: E22; Channel 129C: A26; Channel 130N: B26; Channel 130C:C26; Channel 131N: E26	TMT10plex labelled peptides (60% ACN eluate from ZIC-HILIC) analyzed by reversed phase C18- LC orbitrap MS/MS
		200320_RK_CRC_tissue_TMT3	Channel 126: Pool; Channel 127N: A23; Channel 127C: B23; Channel 128N: C23; Channel 128C: D23; Channel 129N: E23; Channel 129C: A27; Channel 130N: B27; Channel 130C:D27; Channel 131N: E27	TMT10plex labelled peptides (No high pH fractionation from ZIC-HILIC) analyzed by reversed phase C18- LC orbitrap MS/MS
		200511_RK_CRCTissue_FT_TMT3_1	Channel 126: Pool; Channel 127N: A23; Channel 127C: B23; Channel 128N: C23; Channel 128C: D23; Channel 129N: E23; Channel 129C: A27; Channel 130N: B27; Channel 130C:D27; Channel 131N: E27	TMT10plex labelled peptides (10% ACN eluate from ZIC-HILIC) analyzed by reversed phase C18- LC orbitrap MS/MS
		200511_RK_CRCTissue_FT_TMT3_2	Channel 126: Pool; Channel 127N: A23; Channel 127C: B23; Channel 128N: C23; Channel 128C: D23; Channel 129N: E23; Channel 129C: A27; Channel 130N: B27; Channel 130C:D27; Channel 131N: E27	TMT10plex labelled peptides (20% ACN eluate from ZIC-HILIC) analyzed by reversed phase C18- LC orbitrap MS/MS
		200511_RK_CRCTissue_FT_TMT3_3	Channel 126: Pool; Channel 127N: A23; Channel 127C: B23; Channel 128N: C23; Channel 128C: D23; Channel 129N: E23; Channel 129C: A27; Channel 130N: B27; Channel 130C:D27; Channel 131N: E27	TMT10plex labelled peptides (60% ACN eluate from ZIC-HILIC) analyzed by reversed phase C18- LC orbitrap MS/MS
		200320_RK_CRC_tissue_TMT4	Channel 126: Pool; Channel 127N: A24; Channel 127C: B24; Channel 128N: C24; Channel 128C: D24; Channel 129N: E24; Channel 129C: C27; Channel 130N: D25; Channel 130C:D28; Channel 131N: E28	TMT10plex labelled peptides (No high pH fractionation from ZIC-HILIC) analyzed by reversed phase C18- LC orbitrap MS/MS
		200511_RK_CRCTissue_FT_TMT4_1	Channel 126: Pool; Channel 127N: A24; Channel 127C: B24; Channel 128N: C24; Channel 128C: D24; Channel 129N: E24; Channel 129C: C27; Channel 130N: D25; Channel 130C:D28; Channel 131N: E28	TMT10plex labelled peptides (10% ACN eluate from ZIC-HILIC) analyzed by reversed phase C18- LC orbitrap MS/MS
		200511_RK_CRCTissue_FT_TMT4_2	Channel 126: Pool; Channel 127N: A24; Channel 127C: B24; Channel 128N: C24; Channel 128C: D24; Channel 129N: E24; Channel 129C: C27; Channel 130N: D25; Channel 130C:D28; Channel 131N: E28	TMT10plex labelled peptides (20% ACN eluate from ZIC-HILIC) analyzed by reversed phase C18- LC orbitrap MS/MS
		200511_RK_CRCTissue_FT_TMT4_3	Channel 126: Pool; Channel 127N: A24; Channel 127C: B24; Channel 128N: C24; Channel 128C: D24; Channel 129N: E24; Channel 129C: C27; Channel 130N: D25; Channel 130C:D28; Channel 131N: E28	TMT10plex labelled peptides (60% ACN eluate from ZIC-HILIC) analyzed by reversed phase C18- LC orbitrap MS/MS
N-glycoproteomics dataset of PBMCs from CRC patients and normal controls	Table S9 and Figure 2	191203_RK_PBMC_HILIC_TMT1	Channel 126: Pool; Channel 127N: A21; Channel 127C: B21; Channel 128N: C21; Channel 128C: D21; Channel 129N: E21; Channel 129C: A25; Channel 130N: B25; Channel 130C:C25; Channel 131N: E25	TMT10plex labelled Intact glycopeptide (No high pH fractionation from ZIC-HILIC) analyzed by reversed phase C18- LC orbitrap MS/MS	PXD051907 (PBMCs, Username: reviewer_pxd051907@ebi.ac.uk, Password: 3XDaCtKD)
		191203_RK_PBMC_HILIC_TMT1_1	Channel 126: Pool; Channel 127N: A21; Channel 127C: B21; Channel 128N: C21; Channel 128C: D21; Channel 129N: E21; Channel 129C: A25; Channel 130N: B25; Channel 130C:C25; Channel 131N: E25	TMT10plex labelled Intact glycopeptide (10% ACN eluate from ZIC-HILIC) analyzed by reversed phase C18- LC orbitrap MS/MS
		191203_RK_PBMC_HILIC_TMT1_2	Channel 126: Pool; Channel 127N: A21; Channel 127C: B21; Channel 128N: C21; Channel 128C: D21; Channel 129N: E21; Channel 129C: A25; Channel 130N: B25; Channel 130C:C25; Channel 131N: E25	TMT10plex labelled Intact glycopeptide (20% ACN eluate from ZIC-HILIC) analyzed by reversed phase C18- LC orbitrap MS/MS
		191203_RK_PBMC_HILIC_TMT1_3	Channel 126: Pool; Channel 127N: A21; Channel 127C: B21; Channel 128N: C21; Channel 128C: D21; Channel 129N: E21; Channel 129C: A25; Channel 130N: B25; Channel 130C:C25; Channel 131N: E25	TMT10plex labelled Intact glycopeptide (60% ACN eluate from ZIC-HILIC) analyzed by reversed phase C18- LC orbitrap MS/MS
		191203_RK_PBMC_HILIC_TMT2	Channel 126: Pool; Channel 127N: A22; Channel 127C: B22; Channel 128N: C22; Channel 128C: D22; Channel 129N: E22; Channel 129C: A26; Channel 130N: B26; Channel 130C:C26; Channel 131N: E26	TMT10plex labelled Intact glycopeptide (No high pH fractionation from ZIC-HILIC) analyzed by reversed phase C18- LC orbitrap MS/MS
		191203_RK_PBMC_HILIC_TMT2_1	Channel 126: Pool; Channel 127N: A22; Channel 127C: B22; Channel 128N: C22; Channel 128C: D22; Channel 129N: E22; Channel 129C: A26; Channel 130N: B26; Channel 130C:C26; Channel 131N: E26	TMT10plex labelled Intact glycopeptide (10% ACN eluate from ZIC-HILIC) analyzed by reversed phase C18- LC orbitrap MS/MS
		191203_RK_PBMC_HILIC_TMT2_2	Channel 126: Pool; Channel 127N: A22; Channel 127C: B22; Channel 128N: C22; Channel 128C: D22; Channel 129N: E22; Channel 129C: A26; Channel 130N: B26; Channel 130C:C26; Channel 131N: E26	TMT10plex labelled Intact glycopeptide (20% ACN eluate from ZIC-HILIC) analyzed by reversed phase C18- LC orbitrap MS/MS
		191203_RK_PBMC_HILIC_TMT2_3	Channel 126: Pool; Channel 127N: A22; Channel 127C: B22; Channel 128N: C22; Channel 128C: D22; Channel 129N: E22; Channel 129C: A26; Channel 130N: B26; Channel 130C:C26; Channel 131N: E26	TMT10plex labelled Intact glycopeptide (60% ACN eluate from ZIC-HILIC) analyzed by reversed phase C18- LC orbitrap MS/MS
		191203_RK_PBMC_HILIC_TMT3	Channel 126: Pool; Channel 127N: A23; Channel 127C: B23; Channel 128N: C23; Channel 128C: D23; Channel 129N: E23; Channel 129C: A27; Channel 130N: B27; Channel 130C:D27; Channel 131N: E27	TMT10plex labelled Intact glycopeptide (No high pH fractionation from ZIC-HILIC) analyzed by reversed phase C18- LC orbitrap MS/MS
		191203_RK_PBMC_HILIC_TMT3_1	Channel 126: Pool; Channel 127N: A23; Channel 127C: B23; Channel 128N: C23; Channel 128C: D23; Channel 129N: E23; Channel 129C: A27; Channel 130N: B27; Channel 130C:D27; Channel 131N: E27	TMT10plex labelled Intact glycopeptide (10% ACN eluate from ZIC-HILIC) analyzed by reversed phase C18- LC orbitrap MS/MS
		191203_RK_PBMC_HILIC_TMT3_2	Channel 126: Pool; Channel 127N: A23; Channel 127C: B23; Channel 128N: C23; Channel 128C: D23; Channel 129N: E23; Channel 129C: A27; Channel 130N: B27; Channel 130C:D27; Channel 131N: E27	TMT10plex labelled Intact glycopeptide (20% ACN eluate from ZIC-HILIC) analyzed by reversed phase C18- LC orbitrap MS/MS
		191203_RK_PBMC_HILIC_TMT3_3	Channel 126: Pool; Channel 127N: A23; Channel 127C: B23; Channel 128N: C23; Channel 128C: D23; Channel 129N: E23; Channel 129C: A27; Channel 130N: B27; Channel 130C:D27; Channel 131N: E27	TMT10plex labelled Intact glycopeptide (60% ACN eluate from ZIC-HILIC) analyzed by reversed phase C18- LC orbitrap MS/MS
		191203_RK_PBMC_HILIC_TMT4	Channel 126: Pool; Channel 127N: A24; Channel 127C: B24; Channel 128N: C24; Channel 128C: D24; Channel 129N: E24; Channel 129C: C27; Channel 130N: D25; Channel 130C:D28; Channel 131N: E28	TMT10plex labelled Intact glycopeptide (No high pH fractionation from ZIC-HILIC) analyzed by reversed phase C18- LC orbitrap MS/MS
		191203_RK_PBMC_HILIC_TMT4_1	Channel 126: Pool; Channel 127N: A24; Channel 127C: B24; Channel 128N: C24; Channel 128C: D24; Channel 129N: E24; Channel 129C: C27; Channel 130N: D25; Channel 130C:D28; Channel 131N: E28	TMT10plex labelled Intact glycopeptide (10% ACN eluate from ZIC-HILIC) analyzed by reversed phase C18- LC orbitrap MS/MS
		191203_RK_PBMC_HILIC_TMT4_2	Channel 126: Pool; Channel 127N: A24; Channel 127C: B24; Channel 128N: C24; Channel 128C: D24; Channel 129N: E24; Channel 129C: C27; Channel 130N: D25; Channel 130C:D28; Channel 131N: E28	TMT10plex labelled Intact glycopeptide (20% ACN eluate from ZIC-HILIC) analyzed by reversed phase C18- LC orbitrap MS/MS
		191203_RK_PBMC_HILIC_TMT4_3	Channel 126: Pool; Channel 127N: A24; Channel 127C: B24; Channel 128N: C24; Channel 128C: D24; Channel 129N: E24; Channel 129C: C27; Channel 130N: D25; Channel 130C:D28; Channel 131N: E28	TMT10plex labelled Intact glycopeptide (60% ACN eluate from ZIC-HILIC) analyzed by reversed phase C18- LC orbitrap MS/MS
Proteomics dataset of PBMCs of CRC patients and normal controls	Table S12 and Figure 2	191024_RK_PBMC_TMT1	Channel 126: Pool; Channel 127N: A21; Channel 127C: B21; Channel 128N: C21; Channel 128C: D21; Channel 129N: E21; Channel 129C: A25; Channel 130N: B25; Channel 130C:C25; Channel 131N: E25	TMT10plex labelled peptides (No high pH fractionation from ZIC-HILIC) analyzed by reversed phase C18- LC orbitrap MS/MS	PXD051907 (PBMCs, Username: reviewer_pxd051907@ebi.ac.uk, Password: 3XDaCtKD)
		191203_RK_PBMC_FT_TMT1_1	Channel 126: Pool; Channel 127N: A21; Channel 127C: B21; Channel 128N: C21; Channel 128C: D21; Channel 129N: E21; Channel 129C: A25; Channel 130N: B25; Channel 130C:C25; Channel 131N: E25	TMT10plex labelled peptides (10% ACN eluate from ZIC-HILIC) analyzed by reversed phase C18- LC orbitrap MS/MS	MSViewer: 9x72xfgesu https://msviewer.ucsf.edu/prospector/cgi-bin/mssearch.cgi?report_title=MS-Viewer&search_key=9x72xfgesu&search_name=msviewer
		191203_RK_PBMC_FT_TMT1_2	Channel 126: Pool; Channel 127N: A21; Channel 127C: B21; Channel 128N: C21; Channel 128C: D21; Channel 129N: E21; Channel 129C: A25; Channel 130N: B25; Channel 130C:C25; Channel 131N: E25	TMT10plex labelled peptides (20% ACN eluate from ZIC-HILIC) analyzed by reversed phase C18- LC orbitrap MS/MS
		191203_RK_PBMC_FT_TMT1_3	Channel 126: Pool; Channel 127N: A21; Channel 127C: B21; Channel 128N: C21; Channel 128C: D21; Channel 129N: E21; Channel 129C: A25; Channel 130N: B25; Channel 130C:C25; Channel 131N: E25	TMT10plex labelled peptides (60% ACN eluate from ZIC-HILIC) analyzed by reversed phase C18- LC orbitrap MS/MS
		191024_RK_PBMC_TMT2	Channel 126: Pool; Channel 127N: A22; Channel 127C: B22; Channel 128N: C22; Channel 128C: D22; Channel 129N: E22; Channel 129C: A26; Channel 130N: B26; Channel 130C:C26; Channel 131N: E26	TMT10plex labelled peptides (No high pH fractionation from ZIC-HILIC) analyzed by reversed phase C18- LC orbitrap MS/MS
		191203_RK_PBMC_FT_TMT2_1	Channel 126: Pool; Channel 127N: A22; Channel 127C: B22; Channel 128N: C22; Channel 128C: D22; Channel 129N: E22; Channel 129C: A26; Channel 130N: B26; Channel 130C:C26; Channel 131N: E26	TMT10plex labelled peptides (10% ACN eluate from ZIC-HILIC) analyzed by reversed phase C18- LC orbitrap MS/MS
		191203_RK_PBMC_FT_TMT2_2	Channel 126: Pool; Channel 127N: A22; Channel 127C: B22; Channel 128N: C22; Channel 128C: D22; Channel 129N: E22; Channel 129C: A26; Channel 130N: B26; Channel 130C:C26; Channel 131N: E26	TMT10plex labelled peptides (20% ACN eluate from ZIC-HILIC) analyzed by reversed phase C18- LC orbitrap MS/MS
		191203_RK_PBMC_FT_TMT2_3	Channel 126: Pool; Channel 127N: A22; Channel 127C: B22; Channel 128N: C22; Channel 128C: D22; Channel 129N: E22; Channel 129C: A26; Channel 130N: B26; Channel 130C:C26; Channel 131N: E26	TMT10plex labelled peptides (60% ACN eluate from ZIC-HILIC) analyzed by reversed phase C18- LC orbitrap MS/MS
		191024_RK_PBMC_TMT3	Channel 126: Pool; Channel 127N: A23; Channel 127C: B23; Channel 128N: C23; Channel 128C: D23; Channel 129N: E23; Channel 129C: A27; Channel 130N: B27; Channel 130C:D27; Channel 131N: E27	TMT10plex labelled peptides (No high pH fractionation from ZIC-HILIC) analyzed by reversed phase C18- LC orbitrap MS/MS
		191203_RK_PBMC_FT_TMT3_1	Channel 126: Pool; Channel 127N: A23; Channel 127C: B23; Channel 128N: C23; Channel 128C: D23; Channel 129N: E23; Channel 129C: A27; Channel 130N: B27; Channel 130C:D27; Channel 131N: E27	TMT10plex labelled peptides (10% ACN eluate from ZIC-HILIC) analyzed by reversed phase C18- LC orbitrap MS/MS
		191203_RK_PBMC_FT_TMT3_2	Channel 126: Pool; Channel 127N: A23; Channel 127C: B23; Channel 128N: C23; Channel 128C: D23; Channel 129N: E23; Channel 129C: A27; Channel 130N: B27; Channel 130C:D27; Channel 131N: E27	TMT10plex labelled peptides (20% ACN eluate from ZIC-HILIC) analyzed by reversed phase C18- LC orbitrap MS/MS
		191203_RK_PBMC_FT_TMT3_3	Channel 126: Pool; Channel 127N: A23; Channel 127C: B23; Channel 128N: C23; Channel 128C: D23; Channel 129N: E23; Channel 129C: A27; Channel 130N: B27; Channel 130C:D27; Channel 131N: E27	TMT10plex labelled peptides (60% ACN eluate from ZIC-HILIC) analyzed by reversed phase C18- LC orbitrap MS/MS
		191024_RK_PBMC_TMT4	Channel 126: Pool; Channel 127N: A24; Channel 127C: B24; Channel 128N: C24; Channel 128C: D24; Channel 129N: E24; Channel 129C: C27; Channel 130N: D25; Channel 130C:D28; Channel 131N: E28	TMT10plex labelled peptides (No high pH fractionation from ZIC-HILIC) analyzed by reversed phase C18- LC orbitrap MS/MS
		191203_RK_PBMC_FT_TMT4_1	Channel 126: Pool; Channel 127N: A24; Channel 127C: B24; Channel 128N: C24; Channel 128C: D24; Channel 129N: E24; Channel 129C: C27; Channel 130N: D25; Channel 130C:D28; Channel 131N: E28	TMT10plex labelled peptides (10% ACN eluate from ZIC-HILIC) analyzed by reversed phase C18- LC orbitrap MS/MS
		191203_RK_PBMC_FT_TMT4_2	Channel 126: Pool; Channel 127N: A24; Channel 127C: B24; Channel 128N: C24; Channel 128C: D24; Channel 129N: E24; Channel 129C: C27; Channel 130N: D25; Channel 130C:D28; Channel 131N: E28	TMT10plex labelled peptides (20% ACN eluate from ZIC-HILIC) analyzed by reversed phase C18- LC orbitrap MS/MS
		191203_RK_PBMC_FT_TMT4_3	Channel 126: Pool; Channel 127N: A24; Channel 127C: B24; Channel 128N: C24; Channel 128C: D24; Channel 129N: E24; Channel 129C: C27; Channel 130N: D25; Channel 130C:D28; Channel 131N: E28	TMT10plex labelled peptides (60% ACN eluate from ZIC-HILIC) analyzed by reversed phase C18- LC orbitrap MS/MS
N-glycome dataset of patient-derived CRC cell line (LIM2405)	Table S14 and Figure 3	120620_LKK_NG1_3125_D1	Wt(-)_1	Released and reduced N-glycans analyzed by PGC-LC-ion trap MS/MS	GPST000425
		120620_LKK_NG1_3125_D2	Wt(-)_2		URL:
		120620_LKK_NG1_3125_D3	Wt(-)_3		https://glycopost.glycosmos.org/preview/1055894196631cf8876afa
		120620_LKK_NG1_3125_M1	Hex inhibitor(+)_1		PIN CODE:
		120620_LKK_NG1_3125_M2	Hex inhibitor(+)_2		3339
		120620_LKK_NG1_3125_M3	Hex inhibitor(+)_3
N-glycoproteomics dataset of patient-derived CRC cell line (LIM2405)	Table S10 and Figure 2 and 3	200618_RK_LIM2045_TMT_HILIC	Channel 126: Control_1; Channel 127N: Control2; Channel 127C: Control3; Channel 128N: DMSO_1; Channel 128C: DMSO_2; Channel 129N: DMSO_3; Channel 129C: M31850_1; Channel 130N: M31850_2; Channel 130C:M31850_3	TMT10plex labelled Intact glycopeptide (No high pH fractionation from ZIC-HILIC) analyzed by reversed phase C18- LC orbitrap MS/MS	PXD051909 (LIM2405 cell line, Username: reviewer_pxd051909@ebi.ac.uk, Password: vOFYgcR8).
		200623_RK_LIM2045_TMT_HILIC_10	Channel 126: Control_1; Channel 127N: Control2; Channel 127C: Control3; Channel 128N: DMSO_1; Channel 128C: DMSO_2; Channel 129N: DMSO_3; Channel 129C: M31850_1; Channel 130N: M31850_2; Channel 130C:M31850_3	TMT10plex labelled Intact glycopeptide (10% ACN eluate from ZIC-HILIC) analyzed by reversed phase C18- LC orbitrap MS/MS
		200623_RK_LIM2045_TMT_HILIC_10	Channel 126: Control_1; Channel 127N: Control2; Channel 127C: Control3; Channel 128N: DMSO_1; Channel 128C: DMSO_2; Channel 129N: DMSO_3; Channel 129C: M31850_1; Channel 130N: M31850_2; Channel 130C:M31850_3	TMT10plex labelled Intact glycopeptide (20% ACN eluate from ZIC-HILIC) analyzed by reversed phase C18- LC orbitrap MS/MS
		200623_RK_LIM2045_TMT_HILIC_60	Channel 126: Control_1; Channel 127N: Control2; Channel 127C: Control3; Channel 128N: DMSO_1; Channel 128C: DMSO_2; Channel 129N: DMSO_3; Channel 129C: M31850_1; Channel 130N: M31850_2; Channel 130C:M31850_3	TMT10plex labelled Intact glycopeptide (60% ACN eluate from ZIC-HILIC) analyzed by reversed phase C18- LC orbitrap MS/MS
N-glycomics dataset of FFPE sections of CRC tumor tissues (TUM) and normal adjacent tissues (NAT)	Table S6 and Figure 2 and 3	20220714_Velos_RK_NG_NAT	Normal adjacent tissue	Released and reduced N-glycans analyzed by PGC-LC-ion trap MS/MS	GPST000540
		20220714_Velos_RK_NG_TUM	CRC tissue		URL:https://glycopost.glycosmos.org/preview/13968322716785e3255a85a
					PIN CODE:3600
N-glycoproteomics dataset of FFPE section of CRC tumor tissues (TUM) and normal adjacent tissues (NAT)	Table S7 and Figure 1	220916_TMT_CRC_FFPE_HILIC_HFX_NB	Channel 126: NAT1; Channel 127N: TUM1; Channel 127C: NAT2; Channel 128N: TUM2; Channel 128C: NAT3; Channel 129N: TUM3; Channel 129C: NAT2.1; Channel 130N: NAT2.2; Channel 130C:TUM2.1; Channel 131: TUM2.2	TMT10plex labelled peptides (No high pH fractionation from ZIC-HILIC) analyzed by reversed phase C18- LC orbitrap MS/MS	PXD059755
		220930_HFX_EL10_RKNB	Channel 126: NAT1; Channel 127N: TUM1; Channel 127C: NAT2; Channel 128N: TUM2; Channel 128C: NAT3; Channel 129N: TUM3; Channel 129C: NAT2.1; Channel 130N: NAT2.2; Channel 130C:TUM2.1; Channel 131: TUM2.2	TMT10plex labelled peptides (10% ACN eluate from ZIC-HILIC) analyzed by reversed phase C18- LC orbitrap MS/MS	Username: reviewer_pxd059755@ebi.ac.uk
		220930_HFX_EL20_RKNB	Channel 126: NAT1; Channel 127N: TUM1; Channel 127C: NAT2; Channel 128N: TUM2; Channel 128C: NAT3; Channel 129N: TUM3; Channel 129C: NAT2.1; Channel 130N: NAT2.2; Channel 130C:TUM2.1; Channel 131: TUM2.2	TMT10plex labelled peptides (20% ACN eluate from ZIC-HILIC) analyzed by reversed phase C18- LC orbitrap MS/MS	Password: aXCJwmFspnoD
		220930_HFX_EL60_RKNB	Channel 126: NAT1; Channel 127N: TUM1; Channel 127C: NAT2; Channel 128N: TUM2; Channel 128C: NAT3; Channel 129N: TUM3; Channel 129C: NAT2.1; Channel 130N: NAT2.2; Channel 130C:TUM2.1; Channel 131: TUM2.2	TMT10plex labelled peptides (60% ACN eluate from ZIC-HILIC) analyzed by reversed phase C18- LC orbitrap MS/MS
		220930_HFX_HILIC_2_EL_RKNB	Channel 126: NAT1; Channel 127N: TUM1; Channel 127C: NAT2; Channel 128N: TUM2; Channel 128C: NAT3; Channel 129N: TUM3; Channel 129C: NAT2.1; Channel 130N: NAT2.2; Channel 130C:TUM2.1; Channel 131: TUM2.2	TMT10plex labelled peptides (second elution ZIC-HILIC) analyzed by reversed phase C18- LC orbitrap MS/MS
Proteomics dataset of FFPE sections of CRC tumor tissues (TUM) and normal adjacent tissues (NAT)	Table S13, Figure 2 and Supplementary Figure S2	220916_TMT_CRC_FFPE_FT_HFX_NB	Channel 126: NAT1; Channel 127N: TUM1; Channel 127C: NAT2; Channel 128N: TUM2; Channel 128C: NAT3; Channel 129N: TUM3; Channel 129C: NAT2.1; Channel 130N: NAT2.2; Channel 130C:TUM2.1; Channel 131: TUM2.2	TMT10plex labelled peptides (No high pH fractionation from ZIC-HILIC) analyzed by reversed phase C18- LC orbitrap MS/MS
		220930_HFX_FT_RKNB	Channel 126: NAT1; Channel 127N: TUM1; Channel 127C: NAT2; Channel 128N: TUM2; Channel 128C: NAT3; Channel 129N: TUM3; Channel 129C: NAT2.1; Channel 130N: NAT2.2; Channel 130C:TUM2.1; Channel 131: TUM2.2	TMT10plex labelled peptides (No high pH fractionation from ZIC-HILIC) analyzed by reversed phase C18- LC orbitrap MS/MS	MSViewer: hr3mcye83y https://msviewer.ucsf.edu/cgi-bin/mssearch.cgi?report_title=MS-Viewer&search_key=hr3mcye83y&search_name=msviewer
		220930_HFX_FT10_RKNB	Channel 126: NAT1; Channel 127N: TUM1; Channel 127C: NAT2; Channel 128N: TUM2; Channel 128C: NAT3; Channel 129N: TUM3; Channel 129C: NAT2.1; Channel 130N: NAT2.2; Channel 130C:TUM2.1; Channel 131: TUM2.2	TMT10plex labelled peptides (10% ACN eluate from ZIC-HILIC) analyzed by reversed phase C18- LC orbitrap MS/MS
		220930_HFX_FT20_RKNB	Channel 126: NAT1; Channel 127N: TUM1; Channel 127C: NAT2; Channel 128N: TUM2; Channel 128C: NAT3; Channel 129N: TUM3; Channel 129C: NAT2.1; Channel 130N: NAT2.2; Channel 130C:TUM2.1; Channel 131: TUM2.2	TMT10plex labelled peptides (20% ACN eluate from ZIC-HILIC) analyzed by reversed phase C18- LC orbitrap MS/MS
		220930_HFX_FT60_RKNB	Channel 126: NAT1; Channel 127N: TUM1; Channel 127C: NAT2; Channel 128N: TUM2; Channel 128C: NAT3; Channel 129N: TUM3; Channel 129C: NAT2.1; Channel 130N: NAT2.2; Channel 130C:TUM2.1; Channel 131: TUM2.2	TMT10plex labelled peptides (60% ACN eluate from ZIC-HILIC) analyzed by reversed phase C18- LC orbitrap MS/MS

## Sheet: Table S3
Supplementary Table S3
Plasma cohort and plasma Hex activity. Dataset relevant for Figure 4.
Patient ID	Stage	Date of blood collection	Date of death	Vital status	Age	Gender	Months survival	Survival 5 years	Survival 5 years status	Status 5 years	Hex activity	75th percentile	Matched tissues and PBMCs
A21	1	2013-12-11	2014-10-20	Deceased	85	F	10	10	Deceased	1	1.09277	Low	Yes
A22	1	2010-08-24	N/A	Alive	67	F	#VALUE!	60	Alive	0	0.885705	Low	Yes
A23	1	2009-05-19	2016-04-29	Deceased	80	M	83	60	Alive	0	0.949798	Low	Yes
A24	1	2009-02-18	N/A	Alive	32	M	#VALUE!	60	Alive	0	1.15004	Low	Yes
A25	1	2010-06-17	N/A	Alive	59	F	#VALUE!	60	Alive	0	0.763149	Low	Yes
A26	1	2010-03-17	N/A	Alive	59	M	#VALUE!	60	Alive	0	2.22619	High	Yes
A27	1	2005-02-25	N/A	Alive	43	F	#VALUE!	60	Alive	0	0.634154	Low	Yes
A28	1	2003-01-16	N/A	Alive	57	F	#VALUE!	60	Alive	0	0.932797	Low
A29	1	2002-04-17	N/A	Alive	57	F	#VALUE!	60	Alive	0	0.932003	Low
A30	1	2003-02-12	2003-03-26	Deceased	83	F	1	1	Deceased	1	1.10498	Low
A31	1	2010-07-27	N/A	Alive	66	F	#VALUE!	60	Alive	0	1.25976	High
A32	1	2009-09-18	N/A	Alive	59	F	#VALUE!	60	Alive	0	0.917992	Low
A33	1	2010-03-08	N/A	Alive	56	F	#VALUE!	60	Alive	0	0.903355	Low
A34	1	2010-02-16	N/A	Alive	55	M	#VALUE!	60	Alive	0	0.911552	Low
A35	1	2009-09-24	N/A	Alive	67	F	#VALUE!	60	Alive	0	1.22229	High
A36	1	2005-08-17	N/A	Alive	47	F	#VALUE!	60	Alive	0	0.733056	Low
A37	1	2004-12-23	N/A	Alive	73	F	#VALUE!	60	Alive	0	0.774292	Low
A38	1	2005-04-02	N/A	Alive	65	F	#VALUE!	60	Alive	0	0.827113	Low
A39	1	2005-03-04	N/A	Alive	56	M	#VALUE!	60	Alive	0	1.61646	High
A40	1	2007-02-20	2014-04-19	Deceased	82	M	85	60	Alive	0	0.785459	Low
A41	1	2007-05-31	N/A	Alive	65	M	#VALUE!	60	Alive	0	0.733683	Low
A42	1	2007-08-14	2018-06-10	Deceased	72	F	129	60	Alive	0	1.57134	High
A43	1	2007-10-31	N/A	Alive	55	F	#VALUE!	60	Alive	0	0.88625	Low
A44	1	2008-06-20	N/A	Alive	46	F	#VALUE!	60	Alive	0	0.872574	Low
A45	1	2009-04-24	2016-07-05	Deceased	80	M	86	60	Alive	0	1.36129	High
A46	1	2009-12-04	N/A	Alive	56	F	#VALUE!	60	Alive	0	1.03036	Low
A47	1	2011-02-03	N/A	Alive	60	F	#VALUE!	60	Alive	0	0.923125	Low
A48	1	2012-05-24	N/A	Alive	68	F	#VALUE!	60	Alive	0	1.40205	High
A49	1	2012-05-29	N/A	Alive	58	M	#VALUE!	60	Alive	0	0.878004	Low
A50	1	2009-12-18	N/A	Alive	70	M	#VALUE!	60	Alive	0	1.15125	Low
A51	1	2010-11-05	N/A	Alive	66	M	#VALUE!	60	Alive	0	0.955332	Low
A52	1	2010-01-29	N/A	Alive	49	M	#VALUE!	60	Alive	0	1.04984	Low
A53	1	2010-02-25	N/A	Alive	81	F	#VALUE!	60	Alive	0	1.04642	Low
A54	1	2009-09-28	2012-01-16	Deceased	55	M	27	27	Deceased	1	1.337	High
A55	1	2010-12-13	2014-08-24	Deceased	65	M	44	44	Deceased	1	0.806947	Low
A61	1	2005-02-01	N/A	Alive	56	F	#VALUE!	60	Alive	0	0.98374	Low
A62	1	2005-02-01	2016-09-01	Deceased	66	F	139	60	Alive	0	1.46171	High
A63	1	2005-05-01	N/A	Alive	55	M	#VALUE!	60	Alive	0	0.740022	Low
A64	1	2005-06-01	N/A	Alive	59	M	#VALUE!	60	Alive	0	0.854561	Low
A65	1	2005-06-01	N/A	Alive	47	F	#VALUE!	60	Alive	0	0.779613	Low
A66	1	2005-08-01	2011-02-01	Deceased	69	M	66	60	Alive	0	0.630446	Low
A67	1	2007-12-01	N/A	Alive	65	M	#VALUE!	60	Alive	0	0.937628	Low
A68	1	2008-02-01	2015-05-01	Deceased	67	F	87	60	Alive	0	0.770629	Low
A69	1	2008-12-01	N/A	Alive	55	M	#VALUE!	60	Alive	0	0.97496	Low
A70	1	2008-12-01	N/A	Alive	44	M	#VALUE!	60	Alive	0	1.36425	High
A71	1	2007-01-01	N/A	Alive	57	F	#VALUE!	60	Alive	0	1.05511	Low
A72	1	2008-08-01	N/A	Alive	73	F	#VALUE!	60	Alive	0	1.35044	High
A73	1	2008-10-01	N/A	Alive	72	F	#VALUE!	60	Alive	0	1.22823	High
A74	1	2007-09-01	N/A	Alive	65	F	#VALUE!	60	Alive	0	0.722719	Low
A75	1	2007-11-01	2016-09-01	Deceased	79	M	106	60	Alive	0	0.989537	Low
A76	1	2009-04-01	2012-07-01	Deceased	86	M	39	39	Deceased	1	0.764275	Low
A77	1	2009-02-01	N/A	Alive	69	F	#VALUE!	60	Alive	0	0.650022	Low
A78	1	2009-11-01	N/A	Alive	66	M	#VALUE!	60	Alive	0	1.05928	Low
A79	1	2009-10-01	N/A	Alive	42	M	#VALUE!	60	Alive	0	0.675075	Low
A80	1	2007-04-01	N/A	Alive	70	F	#VALUE!	60	Alive	0	0.872325	Low
A81	1	2007-06-01	N/A	Alive	62	M	#VALUE!	60	Alive	0	1.25838	High
A82	1	2006-03-01	N/A	Alive	47	F	#VALUE!	60	Alive	0	0.83676	Low
A83	1	2010-09-01	N/A	Alive	56	M	#VALUE!	60	Alive	0	0.792029	Low
A84	1	2009-06-01	N/A	Alive	64	F	#VALUE!	60	Alive	0	0.787001	Low
A85	1	2009-06-01	2016-05-01	Deceased	74	M	83	60	Alive	0	0.869473	Low
A86	1	2010-05-01	N/A	Alive	77	M	#VALUE!	60	Alive	0	1.03561	Low
A87	1	2010-07-01	2016-11-01	Deceased	77	M	76	60	Alive	0	1.55414	High
A88	1	2010-10-01	2010-11-01	Deceased	85	M	1	1	Deceased	1	0.765011	Low
A89	1	2011-06-01	N/A	Alive	49	M	#VALUE!	60	Alive	0	0.967968	Low
A90	1	2011-09-01	N/A	Alive	57	M	#VALUE!	60	Alive	0	0.920847	Low
A91	1	2011-11-01	N/A	Alive	48	M	#VALUE!	60	Alive	0	0.679335	Low
A92	1	2012-10-01	N/A	Alive	40	F	#VALUE!	60	Alive	0	0.761964	Low
B100	2	2006-02-01	2015-08-04	Deceased	51	M	114	60	Alive	0	1.63979	High
B101	2	2006-03-01	N/A	Alive	58	M	#VALUE!	60	Alive	0	0.942015	Low
B102	2	2006-07-01	N/A	Alive	65	M	#VALUE!	60	Alive	0	0.950367	Low
B103	2	2010-06-01	2014-04-01	Deceased	71	M	46	46	Deceased	1	1.21913	High
B104	2	2010-10-01	N/A	Alive	62	M	#VALUE!	60	Alive	0	1.11232	Low
B105	2	2011-08-01	N/A	Alive	71	M	#VALUE!	60	Alive	0	1.11729	Low
B106	2	2011-10-01	2015-07-01	Deceased	85	F	45	45	Deceased	1	0.798066	Low
B107	2	2012-03-01	2014-07-01	Deceased	62	M	28	28	Deceased	1	0.995031	Low
B108	2	2009-03-01	2009-05-10	Deceased	80	M	2	2	Deceased	1	0.888475	Low
B109	2	2015-08-01	N/A	Alive	60	M	#VALUE!	60	Alive	0	1.13647	Low
B110	2	2015-09-01	2019-04-01	Deceased	90	M	43	43	Deceased	1	1.79873	High
B21	2	2011-01-13	N/A	Alive	62	M	#VALUE!	60	Alive	0	1.03249	Low	Yes
B22	2	2010-09-28	2011-12-16	Deceased	80	F	14	14	Deceased	1	1.7216	High	Yes
B23	2	2012-02-07	N/A	Alive	34	M	#VALUE!	60	Alive	0	0.746584	Low	Yes
B24	2	2010-06-01	2012-12-11	Deceased	88	M	30	30	Deceased	1	1.17039	High	Yes
B25	2	2017-12-09	N/A	Alive	85	F	#VALUE!	60	Alive	0	1.00787	Low	Yes
B26	2	2018-04-16	N/A	Alive	68	M	#VALUE!	60	Alive	0	0.591318	Low	Yes
B27	2	2010-06-22	N/A	Alive	69	M	#VALUE!	60	Alive	0	0.981279	Low	Yes
B28	2	2010-11-22	N/A	Alive	35	M	#VALUE!	60	Alive	0	0.714152	Low
B29	2	2010-08-19	N/A	Alive	87	M	#VALUE!	60	Alive	0	1.53273	High
B30	2	2011-06-15	2013-01-01	Deceased	69	F	18	18	Deceased	1	1.14826	Low
B31	2	2010-10-07	N/A	Alive	65	M	#VALUE!	60	Alive	0	0.817369	Low
B32	2	2011-09-14	N/A	Alive	50	F	#VALUE!	60	Alive	0	0.733181	Low
B33	2	2012-09-10	N/A	Alive	78	F	#VALUE!	60	Alive	0	0.743093	Low
B34	2	2008-08-05	N/A	Alive	65	M	#VALUE!	60	Alive	0	0.986079	Low
B35	2	2009-03-12	2016-09-22	Deceased	87	F	90	60	Alive	0	1.03208	Low
B36	2	2012-06-14	2016-09-07	Deceased	87	M	50	50	Deceased	1	0.548035	Low
B37	2	2011-01-06	N/A	Alive	63	M	#VALUE!	60	Alive	0	1.20339	High
B38	2	2010-07-20	N/A	Alive	56	F	#VALUE!	60	Alive	0	0.669277	Low
B39	2	2010-08-25	2012-08-03	Deceased	66	M	23	23	Deceased	1	1.41902	High
B40	2	2006-02-14	2008-10-05	Deceased	60	M	31	31	Deceased	1	0.88604	Low
B41	2	2003-06-19	2013-08-23	Deceased	62	M	122	60	Alive	0	0.805826	Low
B42	2	2004-11-10	2012-06-23	Deceased	75	F	91	60	Alive	0	1.37352	High
B43	2	2003-04-15	2013-06-08	Deceased	62	M	121	60	Alive	0	1.19883	High
B44	2	2007-11-27	N/A	Alive	53	M	#VALUE!	60	Alive	0	0.951743	Low
B45	2	2009-10-08	2011-04-23	Deceased	57	F	18	18	Deceased	1	1.10491	Low
B46	2	2009-03-03	N/A	Alive	75	F	#VALUE!	60	Alive	0	1.14135	Low
B47	2	2011-10-11	N/A	Alive	46	F	#VALUE!	60	Alive	0	1.24355	High
B48	2	2010-10-19	2014-04-29	Deceased	77	M	42	42	Deceased	1	1.37773	High
B49	2	2011-02-17	N/A	Alive	41	M	#VALUE!	60	Alive	0	0.938289	Low
B50	2	2010-09-13	N/A	Alive	84	F	#VALUE!	60	Alive	0	1.28481	High
B51	2	2011-09-08	N/A	Alive	59	F	#VALUE!	60	Alive	0	1.11711	Low
B52	2	2009-06-18	N/A	Alive	80	F	#VALUE!	60	Alive	0	1.06598	Low
B53	2	2009-09-30	N/A	Alive	51	F	#VALUE!	60	Alive	0	1.11708	Low
B54	2	2008-08-02	N/A	Alive	71	F	#VALUE!	60	Alive	0	0.666078	Low
B55	2	2007-05-03	N/A	Alive	41	F	#VALUE!	60	Alive	0	0.770506	Low
B56	2	2007-05-22	N/A	Alive	85	F	#VALUE!	60	Alive	0	0.844738	Low
B57	2	2007-05-29	2011-02-07	Deceased	82	M	44	44	Deceased	1	0.917806	Low
B58	2	2007-07-24	N/A	Alive	59	M	#VALUE!	60	Alive	0	0.995346	Low
B59	2	2007-10-04	N/A	Alive	72	F	#VALUE!	60	Alive	0	1.07498	Low
B60	2	2008-01-24	N/A	Alive	75	M	#VALUE!	60	Alive	0	0.768045	Low
B61	2	2005-07-01	2007-12-01	Deceased	52	M	29	29	Deceased	1	1.00529	Low
B62	2	2005-07-01	2017-04-01	Deceased	77	M	141	60	Alive	0	0.917918	Low
B63	2	2006-03-01	2008-01-01	Deceased	57	M	22	22	Deceased	1	0.644506	Low
B64	2	2006-04-01	2011-03-01	Deceased	74	M	59	59	Deceased	1	1.20545	High
B65	2	2006-04-01	2009-08-01	Deceased	49	F	40	40	Deceased	1	0.708556	Low
B66	2	2006-05-01	N/A	Alive	86	M	#VALUE!	60	Alive	0	1.22884	High
B67	2	2006-06-01	N/A	Alive	75	M	#VALUE!	60	Alive	0	1.21879	High
B68	2	2008-01-01	2008-10-01	Deceased	74	F	9	9	Deceased	1	1.05445	Low
B69	2	2008-01-01	2012-03-01	Deceased	70	M	50	50	Deceased	1	1.0726	Low
B70	2	2006-11-01	2013-02-01	Deceased	79	F	75	60	Alive	0	1.06825	Low
B71	2	2008-07-01	N/A	Alive	47	F	#VALUE!	60	Alive	0	0.714186	Low
B72	2	2008-07-01	N/A	Alive	60	M	#VALUE!	60	Alive	0	0.681367	Low
B73	2	2008-12-01	2017-12-01	Deceased	61	M	108	60	Alive	0	0.861525	Low
B74	2	2008-06-01	N/A	Alive	61	M	#VALUE!	60	Alive	0	0.661307	Low
B75	2	2008-05-01	N/A	Alive	79	F	#VALUE!	60	Alive	0	1.22422	High
B76	2	2008-01-01	N/A	Alive	56	M	#VALUE!	60	Alive	0	0.982033	Low
B77	2	2007-11-01	2021-05-01	Deceased	74	F	162	60	Alive	0	1.54959	High
B78	2	2007-11-01	N/A	Alive	75	M	#VALUE!	60	Alive	0	0.752017	Low
B79	2	2007-11-01	2014-07-01	Deceased	70	M	80	60	Alive	0	1.28029	High
B80	2	2008-04-01	N/A	Alive	73	M	#VALUE!	60	Alive	0	1.06212	Low
B81	2	2008-04-01	N/A	Alive	45	F	#VALUE!	60	Alive	0	0.788545	Low
B82	2	2008-05-01	N/A	Alive	65	M	#VALUE!	60	Alive	0	1.45112	High
B83	2	2009-02-01	N/A	Alive	58	M	#VALUE!	60	Alive	0	0.638499	Low
B84	2	2009-02-01	N/A	Alive	63	F	#VALUE!	60	Alive	0	0.560964	Low
B85	2	2009-05-01	N/A	Alive	52	M	#VALUE!	60	Alive	0	1.11645	Low
B86	2	2009-05-01	2017-03-01	Deceased	72	F	94	60	Alive	0	1.09185	Low
B87	2	2009-07-01	N/A	Alive	50	M	#VALUE!	60	Alive	0	0.903859	Low
B88	2	2009-07-01	2015-06-01	Deceased	78	M	71	60	Alive	0	0.927279	Low
B89	2	2009-10-01	N/A	Alive	64	M	#VALUE!	60	Alive	0	0.801074	Low
B90	2	2008-01-01	N/A	Alive	69	M	#VALUE!	60	Alive	0	0.846655	Low
B91	2	2009-07-01	N/A	Alive	65	M	#VALUE!	60	Alive	0	1.03365	Low
B92	2	2009-05-01	N/A	Alive	71	M	#VALUE!	60	Alive	0	0.935983	Low
B93	2	2007-10-01	2011-12-01	Deceased	76	M	50	50	Deceased	1	1.55622	High
B94	2	2007-10-01	2014-03-09	Deceased	80	F	77	60	Alive	0	1.45815	High
B95	2	2007-07-01	N/A	Alive	59	M	#VALUE!	60	Alive	0	0.864711	Low
B96	2	2010-03-01	2010-11-11	Deceased	78	M	8	8	Deceased	1	1.82255	High
B97	2	2007-03-01	N/A	Alive	34	M	#VALUE!	60	Alive	0	0.74616	Low
B98	2	2007-07-01	2012-06-15	Deceased	70	M	59	59	Deceased	1	0.912906	Low
B99	2	2010-05-01	N/A	Alive	43	M	#VALUE!	60	Alive	0	1.00609	Low
C21	3	2009-03-17	N/A	Alive	52	F	#VALUE!	60	Alive	0	0.969276	Low	Yes
C22	3	2011-05-18	2011-08-04	Deceased	77	F	2	2	Deceased	1	1.28447	High	Yes
C23	3	2013-11-13	2014-10-16	Deceased	88	F	11	11	Deceased	1	1.25062	High	Yes
C24	3	2012-05-04	N/A	Alive	64	M	#VALUE!	60	Alive	0	0.895023	Low	Yes
C25	3	2011-05-25	N/A	Alive	72	M	#VALUE!	60	Alive	0	0.941742	Low	Yes
C26	3	2010-12-03	2011-10-10	Deceased	64	M	10	10	Deceased	1	1.81941	High	Yes
C27	3	2018-04-24	2018-11-19	Deceased	80	M	6	6	Deceased	1	1.34969	High	Yes
C28	3	2013-04-08	N/A	Alive	63	M	#VALUE!	60	Alive	0	1.15893	High
C29	3	2011-01-28	2012-09-02	Deceased	68	F	19	19	Deceased	1	1.13865	Low
C30	3	2010-06-17	N/A	Alive	63	F	#VALUE!	60	Alive	0	1.06956	Low
C31	3	2012-11-27	N/A	Alive	73	M	#VALUE!	60	Alive	0	0.789892	Low
C32	3	2010-12-17	2017-01-01	Deceased	48	M	72	60	Alive	0	1.08913	Low
C33	3	2010-04-23	N/A	Alive	64	F	#VALUE!	60	Alive	0	0.742089	Low
C34	3	2011-08-26	2013-08-24	Deceased	63	M	23	23	Deceased	1	0.883907	Low
C35	3	2017-09-01	N/A	Alive	38	M	#VALUE!	60	Alive	0	0.776885	Low
C36	3	2008-05-08	2015-12-08	Deceased	67	M	91	60	Alive	0	0.957723	Low
C37	3	2008-03-04	N/A	Alive	78	M	#VALUE!	60	Alive	0	1.20247	High
C38	3	2007-04-12	2014-11-06	Deceased	88	M	90	60	Alive	0	1.12342	Low
C39	3	2007-10-30	2013-10-11	Deceased	32	M	71	60	Alive	0	0.954043	Low
C40	3	2008-07-31	2014-10-04	Deceased	66	M	74	60	Alive	0	1.26294	High
C41	3	2008-03-11	N/A	Alive	65	M	#VALUE!	60	Alive	0	1.37816	High
C42	3	2003-03-26	2011-03-01	Deceased	53	M	95	60	Alive	0	1.02995	Low
C43	3	2004-07-28	2005-02-08	Deceased	73	M	6	6	Deceased	1	1.10711	Low
C44	3	2002-11-13	2003-12-13	Deceased	66	M	13	13	Deceased	1	1.27302	High
C45	3	2011-09-05	N/A	Alive	80	F	#VALUE!	60	Alive	0	1.03912	Low
C46	3	2012-02-20	N/A	Alive	80	F	#VALUE!	60	Alive	0	1.15138	Low
C47	3	2009-05-26	2012-08-23	Deceased	81	F	38	38	Deceased	1	1.18737	High
C48	3	2011-02-17	2014-09-04	Deceased	56	F	42	42	Deceased	1	0.736182	Low
C49	3	2009-09-16	N/A	Alive	62	M	#VALUE!	60	Alive	0	0.897455	Low
C50	3	2009-09-18	N/A	Alive	74	F	#VALUE!	60	Alive	0	0.87668	Low
C51	3	2010-09-06	2017-08-05	Deceased	63	F	82	60	Alive	0	0.884064	Low
C53	3	2011-04-12	2015-01-28	Deceased	65	F	45	45	Deceased	1	0.562338	Low
C54	3	2011-08-23	2012-08-05	Deceased	74	M	11	11	Deceased	1	0.866889	Low
C56	3	2009-04-27	N/A	Alive	79	F	#VALUE!	60	Alive	0	1.11049	Low
C57	3	2011-02-22	N/A	Alive	59	F	#VALUE!	60	Alive	0	0.854874	Low
C58	3	2009-08-11	2011-04-27	Deceased	74	M	20	20	Deceased	1	1.03036	Low
C59	3	2012-05-02	N/A	Alive	81	F	#VALUE!	60	Alive	0	0.899228	Low
C60	3	2007-08-30	N/A	Alive	58	F	#VALUE!	60	Alive	0	1.12105	Low
C61	3	2005-03-01	N/A	Alive	70	F	#VALUE!	60	Alive	0	1.15002	Low
C62	3	2005-03-01	2006-02-01	Deceased	76	M	11	11	Deceased	1	0.973706	Low
C63	3	2005-04-01	N/A	Alive	50	M	#VALUE!	60	Alive	0	0.821092	Low
C64	3	2005-04-01	N/A	Alive	48	F	#VALUE!	60	Alive	0	0.828135	Low
C65	3	2005-05-01	2013-05-01	Deceased	86	M	96	60	Alive	0	0.698952	Low
C66	3	2005-08-01	N/A	Alive	60	F	#VALUE!	60	Alive	0	1.01663	Low
C67	3	2005-08-01	2013-06-01	Deceased	79	M	94	60	Alive	0	1.63113	High
C68	3	2005-09-01	N/A	Alive	60	M	#VALUE!	60	Alive	0	1.50326	High
C69	3	2005-09-01	N/A	Alive	41	F	#VALUE!	60	Alive	0	0.921054	Low
C70	3	2006-03-01	2009-08-01	Deceased	56	M	41	41	Deceased	1	1.02926	Low
C71	3	2006-10-01	N/A	Alive	69	F	#VALUE!	60	Alive	0	1.29119	High
C72	3	2008-03-01	N/A	Alive	63	F	#VALUE!	60	Alive	0	1.00627	Low
C73	3	2008-03-01	2009-06-01	Deceased	58	M	15	15	Deceased	1	0.950152	Low
C74	3	2008-04-01	N/A	Alive	67	F	#VALUE!	60	Alive	0	0.772143	Low
C75	3	2008-05-01	N/A	Alive	69	M	#VALUE!	60	Alive	0	0.605012	Low
C76	3	2007-09-01	N/A	Alive	51	M	#VALUE!	60	Alive	0	0.493192	Low
C77	3	2007-09-01	2019-01-01	Deceased	55	F	136	60	Alive	0	0.703028	Low
C78	3	2008-02-01	N/A	Alive	70	F	#VALUE!	60	Alive	0	1.51485	High
C79	3	2009-06-01	N/A	Alive	65	M	#VALUE!	60	Alive	0	0.686357	Low
C80	3	2008-12-01	N/A	Alive	62	M	#VALUE!	60	Alive	0	0.872379	Low
C81	3	2009-05-01	2012-07-01	Deceased	81	M	38	38	Deceased	1	1.17869	High
C82	3	2009-12-01	N/A	Alive	74	M	#VALUE!	60	Alive	0	1.13112	Low
C83	3	2009-11-01	2015-09-01	Deceased	54	M	70	60	Alive	0	0.796782	Low
C84	3	2010-01-01	2013-04-01	Deceased	75	M	39	39	Deceased	1	1.04912	Low
C85	3	2010-03-01	2011-04-01	Deceased	61	M	13	13	Deceased	1	1.37557	High
C86	3	2007-05-01	N/A	Alive	54	M	#VALUE!	60	Alive	0	1.03536	Low
C87	3	2006-04-01	2018-06-01	Deceased	71	F	146	60	Alive	0	1.12724	Low
C88	3	2010-07-01	2016-04-01	Deceased	53	F	69	60	Alive	0	0.711261	Low
C89	3	2006-07-01	2008-05-01	Deceased	81	F	22	22	Deceased	1	0.85356	Low
C90	3	2010-10-01	N/A	Alive	79	M	#VALUE!	60	Alive	0	0.688853	Low
C91	3	2011-06-01	N/A	Alive	70	M	#VALUE!	60	Alive	0	1.19846	High
C92	3	2011-10-01	2013-08-01	Deceased	81	F	22	22	Deceased	1	1.00337	Low
C93	3	2011-11-01	N/A	Alive	55	M	#VALUE!	60	Alive	0	0.948218	Low
C94	3	2012-03-01	N/A	Alive	46	F	#VALUE!	60	Alive	0	0.944833	Low
C95	3	2015-04-01	N/A	Alive	71	M	#VALUE!	60	Alive	0	0.937623	Low
C96	3	2015-07-01	N/A	Alive	76	F	#VALUE!	60	Alive	0	1.00192	Low
C98	3	2015-05-01	N/A	Alive	77	M	#VALUE!	60	Alive	0	1.0837	Low
C99	3	2011-04-01	N/A	Alive	51	F	#VALUE!	60	Alive	0	0.840376	Low
D100	4	2005-10-01	2006-07-01	Deceased	43	F	9	9	Deceased	1	1.01074	Low
D21	4	2013-02-06	2016-06-09	Deceased	55	F	40	40	Deceased	1	0.656866	Low	Yes
D22	4	2010-04-29	2011-08-07	Deceased	69	F	15	15	Deceased	1	0.696824	Low	Yes
D23	4	2011-05-06	2011-06-30	Deceased	72	M	1	1	Deceased	1	1.29589	High	Yes
D24	4	2009-03-13	2010-02-26	Deceased	60	F	11	11	Deceased	1	0.850763	Low	Yes
D25	4	2013-01-09	2014-12-31	Deceased	58	F	23	23	Deceased	1	0.790067	Low	Yes
D26	4	2008-02-05	N/A	Alive	51	M	#VALUE!	60	Alive	0	1.06249	Low
D27	4	2009-04-16	2010-05-09	Deceased	49	M	12	12	Deceased	1	1.22238	High	Yes
D28	4	2010-01-28	2011-10-19	Deceased	50	F	20	20	Deceased	1	0.779552	Low	Yes
D29	4	2010-06-03	N/A	Alive	61	F	#VALUE!	60	Alive	0	0.829037	Low
D30	4	2010-04-29	2013-06-27	Deceased	61	F	37	37	Deceased	1	0.715783	Low
D31	4	2017-09-05	N/A	Alive	72	F	#VALUE!	60	Alive	0	1.01117	Low
D32	4	2008-05-15	2009-08-02	Deceased	81	M	14	14	Deceased	1	0.903731	Low
D34	4	2008-05-15	2009-07-21	Deceased	70	M	14	14	Deceased	1	1.54432	High
D35	4	2012-05-31	N/A	Alive	30	F	#VALUE!	60	Alive	0	1.53746	High
D36	4	2007-09-13	2007-11-23	Deceased	56	M	2	2	Deceased	1	0.946348	Low
D37	4	2005-12-08	2006-07-30	Deceased	71	M	7	7	Deceased	1	0.735858	Low
D38	4	2006-08-01	2007-11-28	Deceased	62	M	15	15	Deceased	1	0.997747	Low
D39	4	2006-08-31	2008-02-28	Deceased	49	M	17	17	Deceased	1	1.23203	High
D40	4	2006-08-31	2007-11-14	Deceased	69	M	14	14	Deceased	1	0.957096	Low
D41	4	2005-05-10	2007-06-13	Deceased	59	F	25	25	Deceased	1	0.781862	Low
D42	4	2005-01-21	2007-02-15	Deceased	61	F	24	24	Deceased	1	1.29606	High
D44	4	2008-01-17	2011-08-08	Deceased	52	M	42	42	Deceased	1	1.05266	Low
D45	4	N/A	2015-03-27	Deceased	60	M	#VALUE!	60	Alive	0	1.10435	Low
D46	4	2013-02-25	2013-08-17	Deceased	68	M	5	5	Deceased	1	1.40451	High
D47	4	26/02/2010 0:00	N/A	Alive	65	M	#VALUE!	60	Alive	0	1.11142	Low
D48	4	2007-12-04	N/A	Alive	53	M	#VALUE!	60	Alive	0	1.19158	High
D49	4	2011-03-31	2012-09-02	Deceased	37	M	17	17	Deceased	1	1.12597	Low
D50	4	2004-05-08	2013-01-15	Deceased	66	M	104	60	Alive	0	0.623232	Low
D51	4	2010-08-11	N/A	Alive	59	F	#VALUE!	60	Alive	0	0.788687	Low
D61	4	2005-07-01	2007-03-01	Deceased	53	M	20	20	Deceased	1	0.99963	Low
D62	4	2007-11-01	2008-08-01	Deceased	61	F	9	9	Deceased	1	1.11	Low
D63	4	2009-03-01	2010-08-01	Deceased	68	M	17	17	Deceased	1	1.31503	High
D64	4	2007-03-01	2013-08-01	Deceased	58	M	77	60	Alive	0	1.18978	High
D65	4	2007-07-01	N/A	Alive	46	M	#VALUE!	60	Alive	0	0.543666	Low
D66	4	2007-07-01	N/A	Alive	60	M	#VALUE!	60	Alive	0	1.41609	High
D67	4	2007-10-01	N/A	Alive	74	M	#VALUE!	60	Alive	0	0.886229	Low
D68	4	2015-03-01	N/A	Alive	54	F	#VALUE!	60	Alive	0	0.623231	Low
D69	4	2005-06-01	2013-12-01	Deceased	63	F	102	60	Alive	0	1.53401	High
D70	4	2006-04-01	N/A	Alive	67	M	#VALUE!	60	Alive	0	1.67199	High
D71	4	2007-08-01	2012-07-01	Deceased	72	F	59	59	Deceased	1	1.1483	Low
D72	4	2010-02-01	2017-04-01	Deceased	73	M	86	60	Alive	0	1.15355	Low
D73	4	2011-03-01	N/A	Alive	50	F	#VALUE!	60	Alive	0	1.13893	Low
D74	4	2006-03-01	2007-09-01	Deceased	77	M	18	18	Deceased	1	1.28377	High
D75	4	2010-03-01	N/A	Alive	57	F	#VALUE!	60	Alive	0	0.842923	Low
D76	4	2006-10-01	2010-08-01	Deceased	74	M	46	46	Deceased	1	1.40699	High
D77	4	2011-07-01	2012-08-01	Deceased	55	M	13	13	Deceased	1	0.763065	Low
D78	4	2011-09-01	2020-06-01	Deceased	55	M	105	60	Alive	0	1.53875	High
D79	4	2008-07-01	N/A	Alive	69	M	#VALUE!	60	Alive	0	0.787667	Low
D80	4	2012-03-01	2015-01-01	Deceased	40	M	34	34	Deceased	1	1.19878	High
D81	4	2010-05-01	N/A	Alive	65	F	#VALUE!	60	Alive	0	1.32759	High
D82	4	2010-05-01	N/A	Alive	68	M	#VALUE!	60	Alive	0	0.630873	Low
D83	4	2007-10-01	N/A	Alive	53	F	#VALUE!	60	Alive	0	1.17898	High
D84	4	2010-07-01	2011-11-01	Deceased	67	M	16	16	Deceased	1	2.07549	High
D85	4	2008-01-01	N/A	Alive	66	M	#VALUE!	60	Alive	0	0.625567	Low
D86	4	2012-09-01	2013-11-01	Deceased	77	M	14	14	Deceased	1	0.986222	Low
D87	4	2009-04-01	2018-11-01	Deceased	56	M	115	60	Alive	0	1.27318	High
D88	4	2009-07-01	2010-01-01	Deceased	52	F	6	6	Deceased	1	1.48044	High
D89	4	2009-08-01	2012-06-01	Deceased	70	M	34	34	Deceased	1	0.805766	Low
D90	4	2009-10-01	N/A	Alive	57	F	#VALUE!	60	Alive	0	1.57074	High
D91	4	2015-07-01	N/A	Alive	57	M	#VALUE!	60	Alive	0	1.31556	High
D92	4	2008-10-01	N/A	Alive	53	M	#VALUE!	60	Alive	0	0.975382	Low
D93	4	2009-01-01	N/A	Alive	43	M	#VALUE!	60	Alive	0	1.17467	High
D94	4	2009-07-01	N/A	Alive	25	F	#VALUE!	60	Alive	0	0.940061	Low
D95	4	2010-06-01	2011-06-01	Deceased	88	M	12	12	Deceased	1	1.16761	High
D96	4	2010-08-01	2015-04-01	Deceased	28	F	56	56	Deceased	1	0.548601	Low
D97	4	2010-10-01	2012-11-01	Deceased	66	F	25	25	Deceased	1	0.820592	Low
D98	4	2010-12-01	2013-08-01	Deceased	71	M	32	32	Deceased	1	2.03244	High
D99	4	2011-01-01	2016-04-01	Deceased	62	F	63	60	Alive	0	0.777283	Low
E100	Normal		N/A	Alive	21	F			Alive	0	0.613904	Low
E21	Normal		N/A	Alive	29	F			Alive	0	0.64881	Low	Yes
E22	Normal		N/A	Alive	57	F			Alive	0	1.04935	Low	Yes
E23	Normal		N/A	Alive	46	F			Alive	0	0.868493	Low	Yes
E24	Normal		N/A	Alive	52	F			Alive	0	0.566696	Low	Yes
E25	Normal		N/A	Alive	57	F			Alive	0	0.731086	Low	Yes
E26	Normal		N/A	Alive	44	F			Alive	0	0.580738	Low	Yes
E27	Normal		N/A	Alive	77	F			Alive	0	1.03812	Low	Yes
E28	Normal		N/A	Alive	45	F			Alive	0	0.760787	Low	Yes
E29	Normal		N/A	Alive	44	F			Alive	0	0.7607	Low
E30	Normal		N/A	Alive	41	F			Alive	0	0.74326	Low
E31	Normal		N/A	Alive	41	F			Alive	0	0.753967	Low
E32	Normal		N/A	Alive	51	F			Alive	0	0.760658	Low
E33	Normal		N/A	Alive	73	F			Alive	0	1.15721	High
E34	Normal		N/A	Alive	63	F			Alive	0	0.830835	Low
E35	Normal		N/A	Alive	37	F			Alive	0	1.01138	Low
E36	Normal		N/A	Alive	78	M			Alive	0	1.25558	High
E37	Normal		N/A	Alive	20	F			Alive	0	0.714863	Low
E38	Normal		N/A	Alive	21	F			Alive	0	0.79742	Low
E39	Normal		N/A	Alive	36	F			Alive	0	0.986288	Low
E40	Normal		N/A	Alive	61	F			Alive	0	0.935098	Low
E41	Normal		N/A	Alive	42	F			Alive	0	0.649119	Low
E42	Normal		N/A	Alive	39	F			Alive	0	0.487477	Low
E43	Normal		N/A	Alive	64	M			Alive	0	0.863038	Low
E45	Normal		N/A	Alive	23	M			Alive	0	1.04229	Low
E46	Normal		N/A	Alive	27	M			Alive	0	0.753833	Low
E47	Normal		N/A	Alive	31	F			Alive	0	0.836322	Low
E48	Normal		N/A	Alive	66	M			Alive	0	1.22926	High
E49	Normal		N/A	Alive	53	M			Alive	0	0.8698	Low
E50	Normal		N/A	Alive	21	F			Alive	0	0.663432	Low
E52	Normal		N/A	Alive	32	F			Alive	0	0.703366	Low
E53	Normal		N/A	Alive	70	F			Alive	0	0.951204	Low
E54	Normal		N/A	Alive	75	M			Alive	0	1.12449	Low
E55	Normal		N/A	Alive	20	F			Alive	0	0.831824	Low
E56	Normal		N/A	Alive	33	M			Alive	0	0.873902	Low
E57	Normal		N/A	Alive	49	M			Alive	0	0.846935	Low
E58	Normal		N/A	Alive	56	F			Alive	0	0.938183	Low
E59	Normal		N/A	Alive	52	F			Alive	0	1.28918	High
E60	Normal		N/A	Alive	49	F			Alive	0	1.16339	High
E61	Normal		N/A	Alive	74	M			Alive	0	1.31388	High
E62	Normal		N/A	Alive	56	M			Alive	0	1.00323	Low
E63	Normal		N/A	Alive	74	F			Alive	0	0.885225	Low
E64	Normal		N/A	Alive	37	F			Alive	0	0.677115	Low
E65	Normal		N/A	Alive	39	F			Alive	0	0.941284	Low
E66	Normal		N/A	Alive	73	M			Alive	0	1.48857	High
E67	Normal		N/A	Alive	49	M			Alive	0	0.604031	Low
E68	Normal		N/A	Alive	41	F			Alive	0	0.972558	Low
E69	Normal		N/A	Alive	34	M			Alive	0	1.13241	Low
E70	Normal		N/A	Alive	32	M			Alive	0	0.746986	Low
E71	Normal		N/A	Alive	66	F			Alive	0	0.725286	Low
E72	Normal		N/A	Alive	65	F			Alive	0	0.837305	Low
E73	Normal		N/A	Alive	57	M			Alive	0	1.28548	High
E74	Normal		N/A	Alive	20	M			Alive	0	0.55469	Low
E75	Normal		N/A	Alive	19	M			Alive	0	0.665208	Low
E76	Normal		N/A	Alive	50	F			Alive	0	0.624271	Low
E77	Normal		N/A	Alive	76	M			Alive	0	1.39786	High
E78	Normal		N/A	Alive	79	M			Alive	0	1.31418	High
E79	Normal		N/A	Alive	66	F			Alive	0	0.76371	Low
E80	Normal		N/A	Alive	60	F			Alive	0	1.87973	High
E81	Normal		N/A	Alive	64	F			Alive	0	0.916015	Low
E82	Normal		N/A	Alive	42	F			Alive	0	0.899725	Low
E83	Normal		N/A	Alive	54	F			Alive	0	1.3625	High
E84	Normal		N/A	Alive	47	F			Alive	0	0.708507	Low
E85	Normal		N/A	Alive	44	F			Alive	0	0.475776	Low
E86	Normal		N/A	Alive	75	M			Alive	0	0.838395	Low
E87	Normal		N/A	Alive	66	M			Alive	0	1.06404	Low
E88	Normal		N/A	Alive	68	M			Alive	0	0.797593	Low
E89	Normal		N/A	Alive	81	M			Alive	0	0.996522	Low
E90	Normal		N/A	Alive	69	M			Alive	0	1.22019	High
E91	Normal		N/A	Alive	79	M			Alive	0	1.3074	High
E92	Normal		N/A	Alive	38	F			Alive	0	0.614191	Low
E93	Normal		N/A	Alive	75	M			Alive	0	0.998895	Low
E94	Normal		N/A	Alive	59	F			Alive	0	0.804987	Low
E95	Normal		N/A	Alive	44	F			Alive	0	0.709092	Low
E96	Normal		N/A	Alive	42	F			Alive	0	0.814168	Low
E97	Normal		N/A	Alive	50	F			Alive	0	0.795252	Low
E98	Normal		N/A	Alive	43	F			Alive	0	0.941499	Low
E99	Normal		N/A	Alive	22	F			Alive	0	0.5935	Low

## Sheet: Table S4
Supplementary Table S4
N-glycomics dataset of snap frozen CRC tumor tissues (TUM) and normal adjacent tissues (NAT). Samples are named by letters (A = CRC Stage I, B = CRC Stage II, C = CRC Stage III, D = CRC Stage IV, E = NAT) and biological replicates are indicated.
											CRC Stage I							CRC Stage II							CRC Stage III							CRC Stage IV							Normal adjacent tissue (NAT)
Glycan ID	GlycoMod composition	Byonic composition	Class	HexNAc	Hex	Fuc	NeuAc	Precursor m/z	Precursor charge	RT	A21	A22	A23	A24	A25	A26	A27	B21	B22	B23	B24	B25	B26	B27	C21	C22	C23	C24	C25	C26	C27	D21	D22	D23	D24	D25	D27	D28	E21	E22	E23	E24	E25	E26	E27	E28	Average Stage I	Average Stage II	Average Stage III
1_crc	(HexNAc)2 (Deoxyhexose)1	HexNAc(2)Fuc(1)	Core	2		1		571.236	-1	18.2	0.0198408	0.0166075	0.0215094	0.00878619	0.00393324	0.00898003	0.00823536	0.00801743	0.0149695	0.0182441	0.00474946	0.00486782	0.00801821	0.00527684	0.0161657	0.0451878	0.00651221	0.0128683	0.0115557	0.00387707	0.00827433	0.00884146	0.00760898	0.00783843	0.00577567	0.00609119	0.0234184	0.0129487	0.0197109	0.00256286	0.0127466	0.00437344	0.00876185	0.0137641	0.000585377	0.00290435	0.0125561	0.00916334	0.0149202
2_crc	(Hex)1 (HexNAc)2	HexNAc(2)Hex(1)	Paucimannose	2	1			587.231	-1	25.22	0.00380709	0.00409978	0.00574436	0.00715026	0.00430412	0.00754949	0.00810058	0.00583536	0.0100058	0.00450938	0.00664138	0.00373809	0.00420585	0.00723977	0.00689272	0.00277856	0.00476216	0.00322172	0.00506354	0.00360709	0.00995373	0.00384508	0.00413268	0.00857973	0.00521809	0.00665208	0.0046871	0.00211652	0.0049064	0.00491752	0.00419769	0.00537314	0.00608566	0.00322434	0.00302039	0.00748409	0.00582224	0.00602509	0.00518279
3_crc	(Hex)1 (HexNAc)2 (Deoxyhexose)1	HexNAc(2)Hex(1)Fuc(1)	Paucimannose	2	1	1		733.289	-1	20.88	0.00751424	0.00545353	0.00517582	0.0113133	0.00716778	0.00561814	0.0185609	0.00898881	0.00591007	0.00518728	0.00248536	0.00541593	0.00414633	0.00796939	0.0121845	0.00284082	0.0020572	0.0295169	0.00673592	0.00156722	0.0179772	0.00888978	0.00140392	0.00382083	0.00678363	0.00226524	0.0125014	0.00179618	0.00131012	0.0013868	0.000748609	0.00138794	0.00132359	0.00150807	0.000455097	0.00135735	0.00868624	0.00572902	0.0104114
4_crc	(Hex)2 (HexNAc)2	HexNAc(2)Hex(2)	Paucimannose	2	2			749.283	-1	18.54	0.0217855	0.0193318	0.0248959	0.0194674	0.0194744	0.0205909	0.0348059	0.024712	0.0184978	0.0150989	0.0189268	0.0156595	0.0163692	0.0142346	0.0229113	0.0172073	0.00970727	0.0274598	0.0238894	0.0166031	0.0152335	0.0278999	0.0177109	0.0117809	0.0254047	0.0197941	0.0246639	0.0224679	0.0107973	0.00440568	0.0358706	0.022573	0.0231129	0.0273374	0.00262744	0.00867283	0.0229074	0.0176427	0.0190017
5_crc	(Hex)2 (HexNAc)2 (Deoxyhexose)1	HexNAc(2)Hex(2)Fuc(1)	Paucimannose	2	2	1		895.341	-1	23.22	0.0562902	0.0630215	0.0522615	0.0904322	0.0662678	0.0411077	0.142618	0.0571436	0.0524572	0.0412372	0.0227416	0.0328025	0.0389204	0.0430388	0.0765201	0.0158246	0.0254294	0.159839	0.0627101	0.0245672	0.0936157	0.130997	0.017936	0.0558458	0.0684193	0.0262626	0.0696016	0.0277046	0.021744	0.00571791	0.0179771	0.0261942	0.0183347	0.0231305	0.00436169	0.00974624	0.0731427	0.0411916	0.0655009
6_crc	(Hex)3 (HexNAc)2	HexNAc(2)Hex(3)	Paucimannose	2	3			911.336	-1	21.71	0.00912592	0.0169071	0.0158456	0.0153497	0.0127484	0.0105363	0.0120503	0.0088218	0.0189581	0.0167805	0.0106795	0.0107647	0.0246305	0.00892666	0.0140965	0.00765039	0.0108574	0.00748156	0.0217116	0.00981257	0.0139033	0.0258195	0.00875777	0.00781122	0.0107772	0.00980758	0.0149579	0.0121835	0.0168409	0.00380429	0.0160461	0.014576	0.0132195	0.0138992	0.0027003	0.00639485	0.0132233	0.0142231	0.0122162
7_crc	(Hex)3 (HexNAc)2 (Deoxyhexose)1	HexNAc(2)Hex(3)Fuc(1)	Paucimannose	2	3	1		1057.39	-1	28.23	0.0271763	0.0377278	0.0191157	0.0461196	0.0370665	0.0158428	0.029327	0.0173998	0.0522087	0.0423736	0.0236855	0.03089	0.0566602	0.0283493	0.0219805	0.012717	0.0309589	0.0168861	0.0514482	0.0235861	0.0495086	0.090017	0.0169379	0.0242222	0.0380238	0.0194931	0.0236216	0.0228263	0.0226507	0.00721454	0.0211651	0.0271574	0.0183739	0.0211299	0.00660825	0.0108172	0.0303394	0.0359382	0.0295836
8a_crc	(Hex)4 (HexNAc)2	HexNAc(2)Hex(4)	Oligomannose	2	4			1073.39	-1	18.2	0.00297463	0.00194316	0.00566067	0.00135913	0.00138402	0.00150069	0.00177479	0.00135234	0.00454643	0.00219374	0.000933583	0.000901323	0.00223074	0.00135531	0.00580151	0.00166776	0.00088511	0.00154238	0.0115861	0.000356861	0.00140553	0.00109579	0.000750366	0.000812152	0.00113186	0.00109802	0.0060814	0.00124206	0.00189076	0.000250766	0.00210093	0.000592061	0.00116823	0.002518	0.000407314	0.000957795	0.00237101	0.0019305	0.00332075
8b_crc	(Hex)4 (HexNAc)2	HexNAc(2)Hex(4)	Oligomannose	2	4			1073.39	-1	19.71	0.00289494	0.00253577	0.00308076	0.00316479	0.00417617	0.00341228	0.00375395	0.00286968	0.00252775	0.000691095	0.00196319	0.00190281	0.00386778	0.00308059	0.00293489	0.00325656	0.00261357	0.00184252	0.0035071	0.00363013	0.00250951	0.00428799	0.00271604	0.0027479	0.00301694	0.00197525	0.00356042	0.00267556	0.0038949	0.000396999	0.00240964	0.00359226	0.00208873	0.00289624	0.000456928	0.00110213	0.00328838	0.0024147	0.00289918
8c_crc	(Hex)4 (HexNAc)2	HexNAc(2)Hex(4)	Oligomannose	2	4			1073.39	-1	20.71	0.00504325	0.00876861	0.00866973	0.00938357	0.00520636	0.00299191	0.00564286	0.00356489	0.00747513	0.00532964	0.00449092	0.00310823	0.0145075	0.00431532	0.00897341	0.00408878	0.00482991	0.0030005	0.00851393	0.00489986	0.00640437	0.0107018	0.00496921	0.00494576	0.00596527	0.00567367	0.00533455	0.00495876	0.00677782	0.00204253	0.00491437	0.00510064	0.00358524	0.00419962	0.00186128	0.00328893	0.00652947	0.00611309	0.00581582
9_crc	(Hex)4 (HexNAc)2 (Deoxyhexose)1	HexNAc(2)Hex(4)Fuc(1)	Oligomannose	2	4	1		1219.45	-1	26.39	0.00143431	0.000962061	0.000849019	0.0019406	0.000988833	0.0003964	0.0014608	0.000936587	0.00142873	0.00124155	0.00118179	0.000820948	0.00150129	0.00122885	0.00207947	0.000725219	0.00119176	0.00221596	0.00185648	0.000764634	0.00374106	0.00153322	0.000754672	0.00206736	0.00215631	0.000579026	0.00170888	0.000977973	0.000854106	0.000525674	0.000522407	0.000610343	0.00076401	0.000603282	0.000411316	0.000471187	0.00114743	0.00119139	0.00179637
10_crc	(Hex)2 + (Man)3(GlcNAc)2	HexNAc(2)Hex(5)	Oligomannose	2	5			1235.441936;617.21733	-1;-2	23.55	0.0731456	0.0967046	0.0616604	0.137273	0.07677	0.0645903	0.0687537	0.0630037	0.100736	0.0791211	0.070798	0.0850832	0.123749	0.064965	0.091734	0.0602416	0.0949265	0.0549664	0.0608549	0.0771051	0.0959803	0.178312	0.0802303	0.0811666	0.0800259	0.101991	0.0576198	0.0700234	0.071452	0.0827329	0.0603569	0.0771756	0.0586774	0.0717585	0.0780144	0.0953937	0.0826997	0.0839223	0.0765441
11_crc	(Hex)2 (Deoxyhexose)1 + (Man)3(GlcNAc)2	HexNAc(2)Hex(5)Fuc(1)	Oligomannose	2	5	1		1381.5	-1	29.9	0.0018845	0.000866336	0.00117017	0.00134245	0.00158409	0.00135931	0.00185323	0.00123416	0.001181	0.00112855	0.00206676	0.0026274	0.00217033	0.00144805	0.00179986	0.00090763	0.0021208	0.00121226	0.0016571	0.00174563	0.00184151	0.00180343	0.00134131	0.00133283	0.00222626	0.00148067	0.00141138	0.00150764	0.00110774	0.000526056	0.00127415	0.00105734	0.00156611	0.00205867	0.000294168	0.000769851	0.00143716	0.00169375	0.00161211
12_crc	(Hex)3 + (Man)3(GlcNAc)2	HexNAc(2)Hex(6)	Oligomannose	2	6			1397.494936;698.24383	-1;-2	19.54	0.150485	0.105674	0.111853	0.10698	0.131631	0.12068	0.125655	0.0686098	0.102466	0.138957	0.165291	0.138273	0.129755	0.137266	0.132296	0.0733713	0.121025	0.0464438	0.130498	0.125422	0.0813798	0.0898386	0.127173	0.118813	0.104348	0.114914	0.101647	0.100514	0.0995217	0.0522369	0.0959415	0.104375	0.092857	0.117918	0.0608788	0.0732201	0.121851	0.125803	0.101491
13_crc	(Hex)4 + (Man)3(GlcNAc)2	HexNAc(2)Hex(7)	Oligomannose	2	7			1559.546936;779.26983	-1;-2	19.04	0.082398	0.0501322	0.0495413	0.0578966	0.0725693	0.0743995	0.0565525	0.0344114	0.0732067	0.0579594	0.0592879	0.0706692	0.0647678	0.0789638	0.00500826	0.0311804	0.0743501	0.0296763	0.0653271	0.0615804	0.0608918	0.0547197	0.0729394	0.0602836	0.0703161	0.0583843	0.0623001	0.0478991	0.0419296	0.0200244	0.0484428	0.0506917	0.0342046	0.0463947	0.0197882	0.0305831	0.0633556	0.0627523	0.0468592
14_crc	(Hex)5 + (Man)3(GlcNAc)2	HexNAc(2)Hex(8)	Oligomannose	2	8			1721.599936;860.29633	-1;-2	19.04	0.0890218	0.0655101	0.0676235	0.0666253	0.0650498	0.072066	0.0555507	0.0335124	0.0762133	0.0712568	0.071415	0.0757727	0.0812092	0.0812865	0.0636302	0.0366395	0.0769384	0.0228815	0.0644517	0.0712583	0.0604282	0.0490583	0.0679877	0.0709518	0.0597673	0.0592628	0.0684341	0.0523963	0.0383657	0.0164031	0.0435165	0.045027	0.040482	0.0476236	0.0175184	0.0289294	0.0687782	0.0700951	0.056604
15_crc	(Hex)6 + (Man)3(GlcNAc)2	HexNAc(2)Hex(9)	Oligomannose	2	9			1883.652936;941.32283	-1;-2	19.21	0.0771482	0.0518538	0.0378164	0.0451358	0.0614104	0.0586452	0.0533142	0.0211993	0.0442539	0.0469235	0.0442796	0.0704711	0.0562966	0.06953	0.0420452	0.0275299	0.0446949	0.0129376	0.0397323	0.0562297	0.0499516	0.0287587	0.0362644	0.047091	0.0445888	0.0339806	0.0539709	0.0392924	0.0348048	0.0147331	0.0301187	0.0262079	0.0306227	0.0434106	0.0159258	0.0255242	0.0550463	0.050422	0.0390173
16a_crc	(HexNAc)1 + (Man)3(GlcNAc)2	HexNAc(3)Hex(3)	Complex/Hybrid	3	3			1114.42	-1	18.54	0.00160037	0.0041313	0.000863846	0.00163963	0.00138426	0.00143535	0.000989045	0.00272962	0.00276198	0.00462793	0.0017327	0.000829902	0.00193082	0.0016038	0.00211232	0.0013043	0.00265652	0.00166315	0.00182297	0.00184767	0.00414473	0.00123395	0.00122327	0.000957076	0.000760669	0.00190156	0.00168269	0.000843399	0.000900786	0.00596596	0.000674183	0.000995209	0.000817331	0.0012094	0.0043916	0.00410374	0.00172054	0.00231668	0.00222167
16b_crc	(HexNAc)1 + (Man)3(GlcNAc)2	HexNAc(3)Hex(3)	Complex/Hybrid	3	3			1114.42	-1	24.39	0.000991842	0.00109936	0.00108138	0.00131502	0.000910293	0.000788289	0.00264585	0.000894009	0.0012797	0.00187847	0.000690459	0.000407273	0.00269655	0.000948779	0.00212993	0.00082602	0.00106762	0.000799325	0.000575016	0.000359277	0.0034871	0.00182192	0.000603272	0.000676177	0.000459565	0.000457782	0.00116905	0.000446866	0.000265215	0.00173122	0.00109526	0.00109354	0.000928838	0.000566333	0.00191204	0.00216824	0.00126172	0.00125646	0.00132061
17a_crc	(HexNAc)1 (Deoxyhexose)1 + (Man)3(GlcNAc)2	HexNAc(3)Hex(3)Fuc(1)	Complex/Hybrid	3	3	1		1260.473936;629.73333	-1;-2	22.71	0.00528511	0.0114879	0.00353936	0.0117302	0.00516063	0.00563283	0.00446584	0.00382914	0.00915647	0.0150615	0.00752063	0.00281844	0.00626642	0.00630875	0.00727949	0.00372056	0.0187567	0.00690558	0.00672111	0.00648202	0.0170432	0.00454651	0.00733647	0.0040595	0.00326335	0.00519553	0.00711181	0.00323479	0.00173625	0.00486246	0.00124033	0.00210382	0.00199338	0.00334247	0.00505826	0.00273492	0.00675741	0.00728019	0.00955838
17b_crc	(HexNAc)1 (Deoxyhexose)1 + (Man)3(GlcNAc)2	HexNAc(3)Hex(3)Fuc(1)	Complex/Hybrid	3	3	1		1260.473936;629.73333	-1;-2	31.4	0.0031116	0.00366713	0.00224495	0.00448092	0.00360543	0.00201409	0.00606187	0.00268786	0.00542603	0.00577638	0.001796	0.00155759	0.00466942	0.00334453	0.00408361	0.00199201	0.00495799	0.00367994	0.00322917	0.00274344	0.0101976	0.00856117	0.00246516	0.00378984	0.00360527	0.00245127	0.00383572	0.00225157	0.00233413	0.00551181	0.00143938	0.00297698	0.00287741	0.00158895	0.00594711	0.00545558	0.003598	0.00360826	0.00441197
18a_crc	(Hex)1 (HexNAc)1 + (Man)3(GlcNAc)2	HexNAc(3)Hex(4)	Complex/Hybrid	3	4			1276.467934;637.730329	-1;-2	18.2	0.00140807	0.00186771	0.00201534	0.00128508	0.00114644	0.00162522	0.00164468	0.00164902	0.00187983	0.00378147	0.00162824	0.00163545	0.00176442	0.0019232	0.0021663	0.00150504	0.00257971	0.000754335	0.00213163	0.00130016	0.00213654	0.000810467	0.000993774	0.00121752	0.000798801	0.00184064	0.00278923	0.00123432	0.00101085	0.00211371	0.00106948	0.00174913	0.000961323	0.00179451	0.00340035	0.0018218	0.00157036	0.00203738	0.00179624
18b_crc	(Hex)1 (HexNAc)1 + (Man)3(GlcNAc)2	HexNAc(3)Hex(4)	Complex/Hybrid	3	4			1276.467934;637.730329	-1;-2	21.04	0.00124171	0.00207699	0.00145381	0.00230195	0.00152916	0.00116013	0.000853138	0.00245835	0.00154411	0.00178981	0.00127797	0.00156198	0.00234892	0.00179336	0.00371907	0.00173117	0.00211248	0.00125671	0.0015074	0.00180145	0.00204115	0.00113414	0.00149251	0.00172659	0.00129949	0.00148726	0.00172876	0.00192284	0.00220673	0.00407629	0.0019758	0.00259487	0.00243676	0.0017695	0.00420015	0.00422645	0.0015167	0.00182493	0.0020242
19_crc	(HexNAc)2 + (Man)3(GlcNAc)2	HexNAc(4)Hex(3)	Complex/Hybrid	4	3			1317.494936;658.24383	-1;-2	20.04	0.00349483	0.00464699	0.00281016	0.00528412	0.00450795	0.0115202	0.00385437	0.0113075	0.00725324	0.0058602	0.00422195	0.00343425	0.01171	0.00746776	0.00553538	0.00871359	0.00770262	0.00219124	0.00364989	0.00388661	0.0073738	0.00326557	0.00385685	0.00365775	0.00498682	0.00600104	0.00498833	0.00553887	0.00465133	0.0185893	0.00235966	0.00337012	0.00800649	0.00598669	0.0125793	0.0149333	0.0051598	0.00732213	0.00557902
20_crc	(Hex)1 (HexNAc)1 (Deoxyhexose)1 + (Man)3(GlcNAc)2	HexNAc(3)Hex(4)Fuc(1)	Complex/Hybrid	3	4	1		1422.525934;710.759329	-1;-2	33.41	0.00190512	0.0017306	0.0012063	0.00180621	0.00170721	0.00106344	0.00154696	0.00180188	0.00234519	0.00283137	0.00124986	0.00125249	0.00276518	0.00143243	0.00223986	0.00242441	0.00188203	0.0011819	0.00194585	0.00112242	0.00411975	0.00386451	0.0010493	0.00208496	0.0017728	0.00214103	0.00171737	0.00224058	0.00206708	0.00231462	0.0013677	0.00152044	0.000515936	0.00177504	0.00249206	0.0017345	0.00156655	0.00195406	0.00213089
21_crc	(Hex)2 (HexNAc)1 + (Man)3(GlcNAc)2	HexNAc(3)Hex(5)	Complex/Hybrid	3	5			1438.520936;718.75683	-1;-2	20.04	0.00436103	0.0033376	0.00421889	0.00389281	0.00502519	0.00442928	0.00268433	0.00540015	0.00444527	0.00718075	0.00313208	0.00296748	0.00394193	0.00444057	0.00531314	0.00288259	0.00466741	0.00263215	0.0041994	0.00367399	0.00810943	0.00254977	0.00276409	0.00323973	0.0035099	0.00325559	0.00299095	0.00411041	0.00488462	0.00919872	0.00515952	0.00771977	0.00477943	0.0045187	0.00842034	0.00708083	0.00399273	0.00450118	0.00449687
22_crc	(HexNAc)2 (Deoxyhexose)1 + (Man)3(GlcNAc)2	HexNAc(4)Hex(3)Fuc(1)	Complex/Hybrid	4	3	1		1463.552936;731.27283	-1;-2	24.89	0.0216605	0.0419816	0.0283645	0.0139059	0.0179978	0.0328211	0.0205661	0.0693156	0.0355777	0.0313836	0.0407602	0.0211791	0.0119464	0.0240892	0.0285716	0.0469112	0.0372157	0.0244585	0.0229243	0.0237079	0.0350902	0.0106063	0.0339351	0.0129785	0.0230787	0.0388445	0.0306614	0.0384571	0.0333864	0.0861113	0.0175697	0.0200667	0.0336357	0.0255337	0.068624	0.0398909	0.0253282	0.0334645	0.0312685
23_crc	(Hex)1 (HexNAc)2 + (Man)3(GlcNAc)2	HexNAc(4)Hex(4)	Complex/Hybrid	4	4			739.27	-2	21.04	0.000838905	0.000754012	0.000723524	0.00122087	0.0014565	0.00169172	0.00187988	0.00208765	0.00160946	0.000804525	0.00160427	0.00100542	0.00207357	0.00142823	0.00236118	0.00408373	0.00129414	0.0014105	0.000943583	0.000718828	0.00191504	0.000198129	0.0014211	0.00147383	0.00208199	0.00208981	0.00211426	0.00137769	0.00177751	0.00429056	0.00215056	0.00135875	0.00249454	0.00244594	0.0046432	0.0043756	0.00122363	0.00151616	0.00181814
24_crc	(HexNAc)3 + (Man)3(GlcNAc)2	HexNAc(5)Hex(3)	Complex/Hybrid	5	3			1520.573934;759.783329	-1;-2	17.2	0.00811302	0.0164183	0.0128514	0.00721121	0.0044625	0.0178891	0.00598637	0.00474781	0.00680119	0.0173379	0.0220929	0.00852261	0.00825809	0.00856998	0.00236822	0.018787	0.0125872	0.00235051	0.00961664	0.0170107	0.0106312	0.00399532	0.00751836	0.00517459	0.00218784	0.0064609	0.00647299	0.0267001	0.00985918	0.0216195	0.0125766	0.0177879	0.0134735	0.0359909	0.0160537	0.00600293	0.0104188	0.0109044	0.0104788
25a_crc	(Hex)1 (HexNAc)1 (NeuAc)1 + (Man)3(GlcNAc)2	HexNAc(3)Hex(4)NeuAc(1)	Complex/Hybrid	3	4		1	1567.563934;783.278329	-1;-2	23.55	0.00899907	0.00736727	0.00453846	0.0112465	0.00446518	0.00494648	0.00894472	0.00512934	0.0081106	0.00718539	0.00332769	0.00481243	0.00846359	0.00472935	0.00728091	0.0114371	0.00430792	0.00627034	0.00638538	0.00580657	0.00555383	0.00713511	0.00701645	0.00418915	0.00448161	0.00932969	0.00523168	0.00590269	0.00436126	0.0041126	0.00348049	0.00368293	0.00459674	0.00558833	0.00260703	0.00279849	0.00721538	0.00596548	0.00672029
25b_crc	(Hex)1 (HexNAc)1 (NeuAc)1 + (Man)3(GlcNAc)2	HexNAc(3)Hex(4)NeuAc(1)	Complex/Hybrid	3	4		1	1567.563934;783.278329	-1;-2	30.07	0.000787926	0.00142961	0.00160718	0.00219423	0.00175241	0.00156085	0.00135526	0.00327227	0.00186898	0.00126867	0.00232116	0.00174315	0.00102604	0.00144354	0.0024604	0.00257584	0.00145881	0.000949937	0.00271864	0.000877616	0.00181352	0.00137711	0.00183625	0.00107515	0.00241508	0.00276066	0.0015034	0.00157264	0.00406025	0.00564797	0.00271048	0.00402625	0.00209152	0.00241173	0.00467838	0.00396275	0.00152678	0.00184912	0.00183639
26_crc	(Hex)2 (HexNAc)1 (Deoxyhexose)1 + (Man)3(GlcNAc)2	HexNAc(3)Hex(5)Fuc(1)	Complex/Hybrid	3	5	1		1584.578936;791.78583	-1;-2	18.54	0.00234938	0.00148335	0.00218277	0.00200779	0.0026751	0.0022788	0.00216606	0.000832149	0.00258621	0.00198076	0.00176254	0.00156595	0.00175079	0.00185402	0.00253086	0.00194013	0.00205945	0.00126306	0.00178163	0.00409327	0.00217873	0.00122284	0.00216111	0.00257724	0.00200318	0.00143461	0.00138732	0.0024651	0.00205948	0.00142779	0.00194657	0.00236853	0.00155472	0.00166994	0.000900681	0.00197042	0.00216332	0.00176177	0.00226388
27_crc	(Hex)3 (HexNAc)1 + (Man)3(GlcNAc)2	HexNAc(3)Hex(6)	Complex/Hybrid	3	6			1600.573934;799.783329	-1;-2	22.21	0.00412675	0.002549	0.00490209	0.00259628	0.00480333	0.00444702	0.00239726	0.00507038	0.00270045	0.0025502	0.00297449	0.00343471	0.00303272	0.00321425	0.00523951	0.00267052	0.00231228	0.0027276	0.00507984	0.0024733	0.00431571	0.00219327	0.0031006	0.00590095	0.0057821	0.00578748	0.00301352	0.00483544	0.00601632	0.00675189	0.00631508	0.00799548	0.00461402	0.00438167	0.00738914	0.00770666	0.00368882	0.00328246	0.00354554
28_crc	(HexNAc)2 (Deoxyhexose)2 + (Man)3(GlcNAc)2	HexNAc(4)Hex(3)Fuc(2)	Complex/Hybrid	4	3	2		1609.610934;804.301829	-1;-2	23.22	0.00195114	0.00133982	0.00148808	0.00292229	0.00200484	0.00109743	0.00137784	0.00127567	0.00184498	0.00234184	0.00144201	0.00105329	0.00205612	0.00162495	0.000637597	0.0019041	0.00172362	0.000285618	0.000928218	0.00346254	0.00232616	0.000441739	0.00311386	0.00134333	0.0010945	0.000773752	0.00206237	0.00237701	0.00078789	0.000912416	0.00119487	0.00219271	0.00122942	0.000789751	0.000195013	0.000958122	0.00174021	0.00166269	0.00160969
29a_crc	(Hex)1 (HexNAc)2 (Deoxyhexose)1 + (Man)3(GlcNAc)2	HexNAc(4)Hex(4)Fuc(1)	Complex/Hybrid	4	4	1		1625.605936;812.29933	-1;-2	25.05	0.000876015	0.00788615	0.0163986	0.00538989	0.00807565	0.00805115	0.00619208	0.0211004	0.00873963	0.00876087	0.0110969	0.0108867	0.00602481	0.0082891	0.00853814	0.0180871	0.00876135	0.00829778	0.0087405	0.00699552	0.00769295	0.00376511	0.0138543	0.00790826	0.0113333	0.0205128	0.00786061	0.0117351	0.025574	0.0203105	0.0204528	0.0100027	0.0252389	0.00801505	0.0307492	0.0225939	0.00755279	0.0106998	0.00958762
29b_crc	(Hex)1 (HexNAc)2 (Deoxyhexose)1 + (Man)3(GlcNAc)2	HexNAc(4)Hex(4)Fuc(1)	Complex/Hybrid	4	4	1		1625.605936;812.29933	-1;-2	26.89	0.00914654	0.00419101	0.00617051	0.0033605	0.00372629	0.002995	0.00264847	0.0123748	0.00400895	0.00538252	0.00595632	0.00342961	0.00278586	0.00444958	0.00559404	0.00825884	0.00402456	0.00403879	0.00489065	0.00369061	0.00378355	0.00215692	0.00611033	0.00357418	0.00539462	0.00885021	0.00502155	0.00537628	0.0132907	0.0172741	0.00852317	0.0079767	0.0072113	0.00321466	0.0183815	0.0163881	0.00460547	0.00548395	0.00489729
30a_crc	(Hex)2 (HexNAc)2 + (Man)3(GlcNAc)2	HexNAc(4)Hex(5)	Complex/Hybrid	4	5			820.297	-2	17.37	0.000540828	0.000334207	0.000614961	0.000327076	0.000715643	0.00179668	0.000350527	0.00053446	0.000682789	0.000521191	0.0019688	0.00171905	0.00045238	0.00127093	0.000398214	0.000695727	0.00114233	0.00245764	0.00131948	0.00131246	0.00159792	0.000309814	0.000379712	0.00414019	0.00088135	0.00057853	0.000649958	0.00121465	0.000841081	0.000381732	0.000732452	0.00111519	0.000632332	0.00169713	0.000485938	0.000603161	0.00066856	0.00102137	0.00127482
30b_crc	(Hex)2 (HexNAc)2 + (Man)3(GlcNAc)2	HexNAc(4)Hex(5)	Complex/Hybrid	4	5			820.297	-2	18.37	0.00103555	0.000542095	0.000767638	0.00182318	0.00092472	0.00125387	0.00189303	0.00120184	0.000945709	0.000767225	0.00251252	0.0035519	0.0004929	0.0012572	0.000885839	0.000754628	0.00120639	0.00191127	0.00113728	0.00168464	0.00133399	0.000762697	0.000619704	0.00684316	0.00175257	0.00117662	0.000658441	0.00162424	0.00118787	0.000357781	0.00117841	0.00194463	0.000890569	0.00161254	0.000526676	0.00144032	0.00117715	0.00153276	0.00127343
30c_crc	(Hex)2 (HexNAc)2 + (Man)3(GlcNAc)2	HexNAc(4)Hex(5)	Complex/Hybrid	4	5			820.297	-2	24.39	0.00209404	0.00255381	0.00458168	0.00238348	0.00436343	0.00336252	0.00266004	0.00637701	0.00247249	0.00212522	0.00219829	0.00447147	0.00265947	0.00397678	0.00582738	0.00389193	0.00195871	0.00294369	0.00442942	0.00305119	0.00381788	0.00233613	0.00340711	0.00332438	0.00477169	0.00501287	0.00296022	0.00449743	0.00622382	0.00818702	0.00549058	0.00755931	0.00472529	0.00463306	0.00946316	0.00950717	0.00314271	0.00346868	0.00370289
31_crc	(HexNAc)3 (Deoxyhexose)1 + (Man)3(GlcNAc)2	HexNAc(5)Hex(3)Fuc(1)	Complex/Hybrid	5	3	1		832.812	-2	19.21	0.007181	0.0157492	0.02305	0.00736604	0.0117523	0.0144871	0.00745809	0.00986058	0.0125913	0.0148981	0.0200734	0.00990125	0.0110486	0.0249273	0.00459826	0.0195076	0.0354044	0.0157042	0.0275429	0.0229939	0.0128055	0.00855897	0.011598	0.00764599	0.00532666	0.0223817	0.0153123	0.0251993	0.017141	0.0213607	0.0150732	0.0261938	0.0232536	0.0249306	0.0193677	0.00754059	0.0124348	0.0147572	0.0197938
32_crc	(Hex)1 (HexNAc)3 + (Man)3(GlcNAc)2	HexNAc(5)Hex(4)	Complex/Hybrid	5	4			840.81	-2	17.87	0.00259933	0.00270876	0.00337971	0.00225258	0.00230432	0.0045011	0.00228485	0.00289055	0.00244512	0.00209127	0.00371503	0.00338647	0.00250611	0.00206134	0.00146538	0.00408382	0.0027621	0.0019995	0.00195381	0.00592411	0.00246119	0.000928778	0.00257429	0.00355206	0.00226439	0.00254997	0.00183889	0.00480278	0.00413869	0.00520035	0.00342441	0.00354137	0.00509383	0.00621166	0.00401476	0.00223861	0.00286152	0.00272798	0.00294999
33a_crc	(Hex)1 (HexNAc)1 (Deoxyhexose)1 (NeuAc)1 + (Man)3(GlcNAc)2	HexNAc(3)Hex(4)Fuc(1)NeuAc(1)	Complex/Hybrid	3	4	1	1	1713.621934;856.307329	-1;-2	28.9	0.013373	0.0128655	0.00697574	0.0297581	0.0081482	0.00573704	0.0196391	0.0105168	0.0154278	0.0116179	0.00273095	0.00814295	0.0195614	0.00921338	0.00903355	0.00456967	0.00583732	0.0135771	0.00973717	0.00573181	0.0153679	0.0301241	0.00789168	0.0073987	0.0084146	0.0105159	0.0105096	0.00450395	0.0040691	0.00146882	0.00412472	0.00402967	0.0028167	0.00399827	0.00162615	0.00272673	0.0137852	0.0110302	0.00912207
33b_crc	(Hex)1 (HexNAc)1 (Deoxyhexose)1 (NeuAc)1 + (Man)3(GlcNAc)2	HexNAc(3)Hex(4)Fuc(1)NeuAc(1)	Complex/Hybrid	3	4	1	1	1713.621934;856.307329	-1;-2	36.92	0.002447	0.00134334	0.00182001	0.002076	0.00163823	0.00157046	0.00236576	0.00266753	0.00197794	0.00103473	0.000964682	0.00124387	0.0017893	0.00127831	0.0034425	0.00166714	0.00135566	0.00264265	0.00216266	0.000851374	0.00267377	0.00160873	0.00197151	0.00130542	0.00259645	0.00158503	0.0014892	0.00176424	0.00165353	0.00259416	0.00114442	0.00224085	0.00134443	0.00182595	0.0028173	0.00285339	0.0018944	0.00156519	0.00211368
34_crc	(HexNAc)4 + (Man)3(GlcNAc)2	HexNAc(6)Hex(3)	Complex/Hybrid	6	3			1723.653936;861.32333	-1;-2	19.04	0.0326421	0.0208602	0.0228643	0.0202644	0.0242983	0.0270048	0.0195142	0.0128357	0.0276112	0.0263957	0.0250653	0.0280876	0.0285113	0.029145	0.0237611	0.0121176	0.0286719	0.00780612	0.0215986	0.0230912	0.0220087	0.0175462	0.0235035	0.0249062	0.0223771	0.0215484	0.0257475	0.0176055	0.0151035	0.00612193	0.0155891	0.0154543	0.0142693	0.0178361	0.00676158	0.0093805	0.0239212	0.0253788	0.019865
35a_crc	(Hex)2 (HexNAc)1 (NeuAc)1 + (Man)3(GlcNAc)2	HexNAc(3)Hex(5)NeuAc(1)	Complex/Hybrid	3	5		1	864.305	-2	22.55	0.00478191	0.00267856	0.00275078	0.00343849	0.00188179	0.00309393	0.00439033	0.00249055	0.00354326	0.002935	0.00207274	0.00422871	0.00430838	0.00323094	0.00525766	0.00395555	0.00305772	0.00308165	0.00306751	0.00399251	0.00285221	0.0019521	0.00466736	0.00436373	0.00277395	0.00583226	0.00317868	0.00245475	0.00354041	0.00238381	0.00310002	0.00263897	0.00311005	0.00273341	0.00192349	0.00246768	0.00328797	0.00325851	0.00360926
35b_crc	(Hex)2 (HexNAc)1 (NeuAc)1 + (Man)3(GlcNAc)2	HexNAc(3)Hex(5)NeuAc(1)	Complex/Hybrid	3	5		1	864.305	-2	30.4	0.00149331	0.00132852	0.00213991	0.00103562	0.00169635	0.0016102	0.000911523	0.00241465	0.000852672	0.000719835	0.00110591	0.00109567	0.000985342	0.00139125	0.00200232	0.00129069	0.000563174	0.000964376	0.00166986	0.00114876	0.000750215	0.00093673	0.00123649	0.00152934	0.0019141	0.00163827	0.00128147	0.00228052	0.00393721	0.00467362	0.00361044	0.00425803	0.00196289	0.00335343	0.00497555	0.00431371	0.00145935	0.00122362	0.00119849
36_crc	(Hex)3 (HexNAc)1 (Deoxyhexose)1 + (Man)3(GlcNAc)2	HexNAc(3)Hex(6)Fuc(1)	Complex/Hybrid	3	6	1		872.812	-2	20.38	0.00309758	0.00131551	0.00161066	0.000753751	0.00234862	0.000643409	0.00220953	0.00130646	0.0017826	0.0018974	0.00204799	0.00264861	0.00216473	0.00199596	0.00206673	0.00267871	0.0011143	0.00247486	0.00062246	0.00448537	0.00232325	0.000881731	0.00226045	0.0030525	0.00145796	0.00163322	0.00188821	0.00261751	0.000978536	0.00137802	0.000879114	0.00106315	0.00132822	0.000904523	0.000264115	0.00196801	0.00171129	0.00197768	0.00225224
37_crc	(Hex)1 (HexNAc)2 (NeuAc)1 + (Man)3(GlcNAc)2	HexNAc(4)Hex(4)NeuAc(1)	Complex/Hybrid	4	4		1	884.818	-2	25.05	0.00170285	0.00508334	0.00348524	0.00230825	0.00236805	0.00370316	0.00434019	0.00224334	0.00329125	0.00298512	0.00377078	0.00325911	0.00280117	0.00226436	0.00269281	0.00850276	0.00434977	0.00647786	0.00176235	0.0045473	0.00586543	0.0019474	0.00278993	0.00334823	0.0023022	0.00160528	0.00657873	0.0041246	0.00278324	0.00514591	0.00217437	0.00288952	0.0035239	0.00374554	0.00387241	0.0032536	0.00328444	0.00294502	0.00488547
38_crc	(Hex)2 (HexNAc)2 (Deoxyhexose)1 + (Man)3(GlcNAc)2	HexNAc(4)Hex(5)Fuc(1)	Complex/Hybrid	4	5	1		1787.658936;893.32583	-1;-2	29.73	0.0123033	0.0123174	0.0240084	0.0119913	0.019175	0.0144973	0.0100491	0.0316578	0.0113277	0.00980287	0.00978899	0.0155052	0.0116333	0.0130772	0.0214329	0.0139247	0.0112559	0.00927693	0.0211021	0.0122023	0.0133527	0.00862038	0.018052	0.0199832	0.024071	0.0275889	0.00900363	0.0210609	0.0356013	0.0309154	0.0312584	0.0288395	0.0224934	0.0198602	0.0386248	0.0365291	0.014906	0.0146847	0.0146496
39_crc	(HexNAc)3 (Deoxyhexose)2 + (Man)3(GlcNAc)2	HexNAc(5)Hex(3)Fuc(2)	Complex/Hybrid	5	3	2		905.841	-2	25.22	0.00159774	0.000606244	0.000505345	0.000647178	0.00105396	0.000651758	0.000946896	0.000706834	0.00114126	0.000565376	0.000877469	0.000678775	0.000751813	0.00127766	0.000603113	0.000544503	0.00205679	0.000373062	0.000523362	0.00117842	0.00163615	0.000428094	0.000548879	0.000570229	0.000249943	0.00115127	0.00139039	0.000783053	0.000812994	0.00048345	0.000195822	0.000393925	0.000249328	0.000149568	0.000468911	0.000901498	0.000858446	0.000857027	0.000987914
40a_crc	(Hex)1 (HexNAc)3 (Deoxyhexose)1 + (Man)3(GlcNAc)2	HexNAc(5)Hex(4)Fuc(1)	Complex/Hybrid	5	4	1		913.839	-2	17.37	0.000281659	0.000149818	0.00065948	0.00380176	0.00188897	0.00112781	0.00186626	0.000118356	0.00121426	0.000283908	0.00108236	0.00329153	0.00044012	0.00275552	0.00123102	0.00122344	0.0015928	0.00161481	0.00212089	0.00148745	0.0017818	0.000970434	0.000500722	0.00283661	0.00115202	0.00136998	0.000846141	0.00225073	0.000471123	8.02e-05	0.000515703	0.000668194	0.000656164	0.000787461	0.000210819	2.92e-05	0.00139654	0.00131229	0.00157889
40b_crc	(Hex)1 (HexNAc)3 (Deoxyhexose)1 + (Man)3(GlcNAc)2	HexNAc(5)Hex(4)Fuc(1)	Complex/Hybrid	5	4	1		913.839	-2	20.54	0.00777071	0.00593475	0.0105872	0.00574202	0.00685887	0.00848556	0.00716534	0.00765221	0.00527893	0.00482887	0.0110093	0.00678352	0.00712815	0.00857684	0.00425539	0.0107145	0.0130476	0.00971803	0.00514125	0.0235806	0.00557442	0.00306338	0.00800334	0.00962345	0.00514952	0.00918026	0.00474209	0.0127011	0.0161774	0.0111478	0.00851716	0.0122967	0.0155536	0.0157699	0.00931157	0.00888472	0.00750635	0.00732255	0.0102903
41_crc	(Hex)2 (HexNAc)3 + (Man)3(GlcNAc)2	HexNAc(5)Hex(5)	Complex/Hybrid	5	5			921.836	-2	18.54	0.00162878	0.000784126	0.00133524	0.000629614	0.00177815	0.00125782	0.00157113	0.00160426	0.00105277	0.000546488	0.0013655	0.00137328	0.00076822	0.00114782	0.000948833	0.000576767	0.000652603	0.000730129	0.000751617	0.00267078	0.00103697	0.000624507	0.000843859	0.00164242	0.00182001	0.000907145	0.000495491	0.000886432	0.000995189	0.000910364	0.00342226	0.00133231	0.00217691	0.0020711	0.000571309	0.001159	0.00128355	0.00112262	0.00105253
42a_crc	(HexNAc)4 (Deoxyhexose)1 + (Man)3(GlcNAc)2	HexNAc(6)Hex(3)Fuc(1)	Complex/Hybrid	6	3	1		934.352	-2	19.54	0.000435571	0.000540348	0.00119375	0.00173957	0.00382161	0.00111711	0.000868459	0.0010083	0.00286044	0.00065327	0.00144322	0.000926218	0.00162646	0.00914959	0.00118699	0.00105811	0.00398693	0.00148383	0.00729536	0.000639513	0.00737717	0.00655108	0.000796345	0.00147698	0.0011278	0.000514987	0.00186903	0.000576407	0.00129625	0.000174286	0.000293153	0.000346532	0.00093063	0.000941606	0.000424129	0.0010688	0.00138806	0.00252393	0.0032897
42b_crc	(HexNAc)4 (Deoxyhexose)1 + (Man)3(GlcNAc)2	HexNAc(6)Hex(3)Fuc(1)	Complex/Hybrid	6	3	1		934.352	-2	27.39	0.00163575	0.00254192	0.000422707	0.00169301	0.00146038	0.000804727	0.00115404	0.000475252	0.00243122	0.0068024	0.000902747	0.000800823	0.000484938	0.00255756	0.00108065	0.000782548	0.00410439	0.000482624	0.000706151	0.000686517	0.00599049	0.00297476	0.000889689	0.000494347	0.000802367	0.00027879	0.00109035	0.000724837	0.000950349	0.000911032	0.000857801	0.000380831	0.000277205	0.000477267	0.000516119	0.000673941	0.0013875	0.00206499	0.0019762
43a_crc	(Hex)2 (HexNAc)1 (Deoxyhexose)1 (NeuAc)1 + (Man)3(GlcNAc)2	HexNAc(3)Hex(5)Fuc(1)NeuAc(1)	Complex/Hybrid	3	5	1	1	937.334	-2	27.39	0.00394795	0.000757774	0.00163084	0.00248184	0.00125267	0.00118432	0.00119869	0.00163062	0.00121549	0.00142757	0.00108194	0.0020157	0.00110949	0.00116622	0.00333595	0.00287957	0.00146279	0.00124279	0.000778054	0.00186735	0.00151458	0.000681915	0.00256043	0.0015587	0.00160925	0.00244329	0.000962102	0.000917932	0.00137668	0.00073102	0.00110532	0.000800367	0.000771741	0.00105436	0.000695693	0.00109426	0.00177915	0.00137815	0.00186873
43b_crc	(Hex)2 (HexNAc)1 (Deoxyhexose)1 (NeuAc)1 + (Man)3(GlcNAc)2	HexNAc(3)Hex(5)Fuc(1)NeuAc(1)	Complex/Hybrid	3	5	1	1	937.334	-2	35.75	0.000879464	0.00054969	0.00101855	0.000252101	0.000984526	0.000808417	0.000613796	0.00117725	0.000229806	0.000399106	0.000861684	0.000477481	0.000563459	0.00101033	0.00147385	0.000352951	0.000601208	0.000698139	0.000962991	0.00020479	0.00127063	0.000331259	0.00037402	0.0012332	0.0013752	0.000496761	0.000510797	0.000927639	0.00126702	0.00113842	0.00119758	0.00106006	0.000560451	0.000948321	0.00146607	0.0013846	0.000729506	0.000674159	0.000794937
44a_crc	(Hex)3 (HexNAc)1 (NeuAc)1 + (Man)3(GlcNAc)2	HexNAc(3)Hex(6)NeuAc(1)	Complex/Hybrid	3	6		1	945.331	-2	24.89	0.00578035	0.00181458	0.00299504	0.0031092	0.00219816	0.00393757	0.00477828	0.00179445	0.00303376	0.00303949	0.00238839	0.00448084	0.00312332	0.00297374	0.00324688	0.00355226	0.00277935	0.00245502	0.00264581	0.00451784	0.0022793	0.00155946	0.00419959	0.00396439	0.00321085	0.00542692	0.00359672	0.00261875	0.00247507	0.00182245	0.00224209	0.00261229	0.00246815	0.00236586	0.00131427	0.0013733	0.00351617	0.00297628	0.00306807
44b_crc	(Hex)3 (HexNAc)1 (NeuAc)1 + (Man)3(GlcNAc)2	HexNAc(3)Hex(6)NeuAc(1)	Complex/Hybrid	3	6		1	945.331	-2	32.41	0.00057299	0.000773874	0.00138341	0.000977402	0.0016147	0.00177357	0.000850666	0.00207079	0.000794626	0.00116451	0.000661301	0.00128224	0.000736933	0.00159132	0.00191616	0.00105153	0.000940809	0.000861962	0.00173296	0.000585045	0.00109153	0.00101673	0.00141283	0.00126575	0.00238578	0.00174981	0.000679649	0.00129328	0.00250763	0.00476699	0.00314793	0.00459373	0.00196701	0.00254449	0.00540219	0.00509694	0.00113523	0.00118596	0.00116857
45a_crc	(Hex)1 (HexNAc)2 (Deoxyhexose)1 (NeuAc)1 + (Man)3(GlcNAc)2	HexNAc(4)Hex(4)Fuc(1)NeuAc(1)	Complex/Hybrid	4	4	1	1	957.847	-2	30.4	0.00368916	0.00355636	0.00303502	0.00456325	0.00155664	0.00238541	0.00392477	0.00397598	0.00447114	0.00507347	0.00327588	0.00242992	0.00355006	0.0036684	0.00510939	0.00316072	0.00527886	0.00283988	0.00282991	0.00243106	0.00391136	0.00646997	0.00234281	0.00309266	0.00372005	0.00322072	0.00465007	0.00297668	0.00417006	0.00386765	0.00221231	0.00346133	0.00296693	0.00247981	0.00509844	0.00337762	0.00324437	0.00377784	0.0036516
45b_crc	(Hex)1 (HexNAc)2 (Deoxyhexose)1 (NeuAc)1 + (Man)3(GlcNAc)2	HexNAc(4)Hex(4)Fuc(1)NeuAc(1)	Complex/Hybrid	4	4	1	1	957.847	-2	36.08	0.000585284	0.000378531	0.000764559	0.000771953	0.000576562	0.00104186	0.000550802	0.00190272	0.000577491	0.000427416	0.000448751	0.000462335	0.000540898	0.000911974	0.00107949	0.00116818	0.000598011	0.000270743	0.000897065	0.000537648	0.000767321	0.000633994	0.00103228	0.000651252	0.00110721	0.00174282	0.000544509	0.00102399	0.00222084	0.00733296	0.00140509	0.00223278	0.00104503	0.00128878	0.00629429	0.00568309	0.000667079	0.000753084	0.00075978
46a_crc	(Hex)2 (HexNAc)2 (NeuAc)1 + (Man)3(GlcNAc)2	HexNAc(4)Hex(5)NeuAc(1)	Complex/Hybrid	4	5		1	965.844	-2	27.06	0.0101172	0.0291754	0.0276548	0.0139435	0.0278253	0.0268362	0.0283164	0.0312742	0.0172923	0.0252039	0.0273844	0.0277189	0.0156868	0.0231486	0.0327343	0.0361544	0.0220392	0.116216	0.013467	0.0345046	0.0373572	0.00816642	0.0269053	0.0286745	0.0265842	0.012759	0.0633831	0.0251724	0.0252482	0.0270941	0.0293912	0.0153319	0.0396724	0.0217344	0.0237845	0.0258231	0.0234098	0.0239584	0.0417818
46b_crc	(Hex)2 (HexNAc)2 (NeuAc)1 + (Man)3(GlcNAc)2	HexNAc(4)Hex(5)NeuAc(1)	Complex/Hybrid	4	5		1	965.844	-2	34.91	0.00230095	0.00305595	0.00487213	0.00339456	0.00528017	0.00503195	0.003038	0.00756724	0.00234939	0.00221885	0.00188153	0.00343228	0.00262032	0.00378538	0.00479381	0.00524765	0.0022795	0.0020033	0.0049263	0.00208603	0.00260968	0.00205358	0.00320656	0.00475835	0.00616077	0.00581621	0.00224295	0.0054145	0.0083869	0.013245	0.00859382	0.0115655	0.00633732	0.00754367	0.0165412	0.0144341	0.00385339	0.00340786	0.0034209
47_crc	(Hex)3 (HexNAc)2 (Deoxyhexose)1 + (Man)3(GlcNAc)2	HexNAc(4)Hex(6)Fuc(1)	Complex/Hybrid	4	6	1		974.352	-2	21.54	0.00216286	0.00293017	0.00265064	0.0019346	0.00207665	0.00131533	0.00192395	0.00110637	0.00305687	0.00233711	0.00159446	0.00202114	0.00425649	0.00112804	0.00281724	0.00122662	0.00193797	0.00206853	0.00340581	0.00210017	0.00194642	0.00397535	0.00174473	0.00468013	0.00198669	0.00131287	0.00216981	0.00222012	0.00249048	0.000551533	0.00223573	0.00309268	0.00238237	0.00231561	0.000644164	0.00169795	0.00214203	0.00221435	0.00221468
48_crc	(Hex)1 (HexNAc)3 (NeuAc)1 + (Man)3(GlcNAc)2	HexNAc(5)Hex(4)NeuAc(1)	Complex/Hybrid	5	4		1	986.358	-2	19.04	0.00199875	0.0024478	0.00240325	0.00145175	0.00131745	0.00242074	0.00120913	0.00184157	0.00129694	0.00232425	0.00228041	0.00195448	0.000443808	0.00180327	0.00126936	0.00194129	0.00144398	0.000872532	0.00217659	0.00205973	0.00165504	0.000786401	0.00165584	0.00196696	0.000892896	0.00163584	0.00261525	0.0036485	0.00141382	0.00265328	0.0021457	0.000883706	0.00212751	0.00238336	0.00136436	0.000681366	0.0018927	0.00170639	0.00163122
49_crc	(Hex)2 (HexNAc)3 (Deoxyhexose)1 + (Man)3(GlcNAc)2	HexNAc(5)Hex(5)Fuc(1)	Complex/Hybrid	5	5	1		994.865	-2	21.38	0.00379344	0.00131574	0.00323222	0.00226023	0.00216076	0.00288591	0.00227359	0.00389189	0.0015889	0.00111115	0.00499327	0.00265682	0.00193945	0.00269839	0.00188466	0.00377802	0.00155767	0.00213438	0.00142712	0.0127987	0.00169103	0.000467431	0.00262249	0.00673666	0.00217534	0.00250624	0.0021628	0.00233046	0.006564	0.00247126	0.0125416	0.00959287	0.0102575	0.00857237	0.0019903	0.00389686	0.00256027	0.00269712	0.00361023
50a_crc	(Hex)3 (HexNAc)3 (Deoxyhexose)1 (NeuAc)3 + (Man)3(GlcNAc)2	HexNAc(5)Hex(6)Fuc(1)NeuAc(3)	Complex/Hybrid	5	6	1	3	1008.020796;1512.534832	-2;-3	36.25	0.00220784	0.00841436	0.00286834	0.00178899	0.00179517	0.0016701	0.00190606	0.00305756	0.0038188	0.00734459	0.0115837	0.0059899	0.00262175	0.00362439	0.00287942	0.0123016	0.00600294	0.00946455	0.00267444	0.00901829	0.000980667	0.00221297	0.00554205	0.0039598	0.00403733	0.00747255	0.00525614	0.00387776	0.00717303	0.0145727	0.00388704	0.00341327	0.00537359	0.0010263	0.00456296	0.00328583	0.00295012	0.00543438	0.00618884
50b_crc	(Hex)3 (HexNAc)3 (Deoxyhexose)1 (NeuAc)3 + (Man)3(GlcNAc)2	HexNAc(5)Hex(6)Fuc(1)NeuAc(3)	Complex/Hybrid	5	6	1	3	1008.020796;1512.534832	-2;-3	56.47	0.0032353	0.00288502	0.00228392	0.00232322	0.00398779	0.0031365	0.000971863	0.00352898	0.00242072	0.001723	0.00158277	0.00328316	0.00222899	0.00246112	0.00503624	0.00308469	0.00267889	0.00101425	0.00391713	0.000866243	0.00143683	0.0027989	0.00316603	0.00379132	0.00349334	0.00372838	0.00150956	0.00322586	0.00423265	0.00798402	0.00413662	0.00590727	0.00352641	0.00381129	0.00828806	0.00880072	0.00268909	0.00246125	0.00257632
51a_crc	(Hex)2 (HexNAc)2 (Deoxyhexose)1 (NeuAc)1 + (Man)3(GlcNAc)2	HexNAc(4)Hex(5)Fuc(1)NeuAc(1)	Complex/Hybrid	4	5	1	1	1038.87	-2	25.56	0.00313154	0.00190456	0.000934857	0.00376484	0.000694844	0.000334638	0.00239778	0.000600862	0.00148871	0.0018042	0.00119821	0.00105308	0.0017878	0.00115858	0.00232162	0.00295014	0.00143972	0.00224927	0.000886793	0.00204199	0.00112003	0.00146042	0.00178294	0.00110755	0.0012668	0.00108495	0.0013524	0.00162753	0.00136018	0.00112792	0.00108039	0.000928958	0.000718419	0.000479071	0.000386243	0.000374094	0.00188044	0.00129878	0.00185851
51b_crc	(Hex)2 (HexNAc)2 (Deoxyhexose)1 (NeuAc)1 + (Man)3(GlcNAc)2	HexNAc(4)Hex(5)Fuc(1)NeuAc(1)	Complex/Hybrid	4	5	1	1	1038.87	-2	32.24	0.0138563	0.011083	0.0208855	0.0083218	0.0120516	0.0149141	0.00832347	0.0308493	0.00990309	0.00919795	0.00839212	0.0132551	0.0104723	0.0102116	0.0220863	0.0153566	0.00986207	0.0115202	0.0131262	0.0131366	0.0108606	0.00909432	0.0126282	0.0149234	0.0237689	0.0156375	0.00970463	0.0179056	0.0234528	0.0171587	0.026977	0.0155586	0.014331	0.0118829	0.0192032	0.0189741	0.0127765	0.0131831	0.0137069
50c_crc	(Hex)2 (HexNAc)2 (Deoxyhexose)1 (NeuAc)1 + (Man)3(GlcNAc)2	HexNAc(4)Hex(5)Fuc(1)NeuAc(1)	Complex/Hybrid	4	5	1	1	1038.87	-2	40.26	0.0140905	0.0159011	0.0296765	0.0145334	0.0282524	0.0247879	0.00787033	0.0376493	0.011067	0.00733627	0.00969983	0.0148716	0.0156833	0.0167	0.022792	0.0202367	0.011475	0.00721688	0.0310369	0.00852437	0.0115339	0.0118956	0.0204891	0.0266655	0.0334987	0.0374563	0.0128836	0.0346558	0.0481386	0.0582802	0.0453889	0.0614939	0.0305865	0.0343159	0.0719329	0.0644595	0.0193017	0.0161439	0.0161165
52_crc	(Hex)1 (HexNAc)3 (Deoxyhexose)1 (NeuAc)1 + (Man)3(GlcNAc)2	HexNAc(5)Hex(4)Fuc(1)NeuAc(1)	Complex/Hybrid	5	4	1	1	1059.39	-2	22.21	0.00193143	0.00293404	0.0036128	0.00290477	0.00109773	0.00333438	0.00209108	0.00166931	0.0024702	0.00179445	0.00417852	0.00272033	0.00136574	0.00308514	0.000768183	0.00273315	0.00477933	0.00114811	0.00437221	0.00452617	0.00156083	0.00220137	0.00257409	0.00245554	0.00109825	0.00343458	0.00233365	0.00410446	0.00254273	0.00243257	0.00294304	0.00418955	0.000708641	0.00451937	0.00236577	0.00153052	0.00255803	0.0024691	0.00284114
53_crc	(Hex)2 (HexNAc)3 (NeuAc)1 + (Man)3(GlcNAc)2	HexNAc(5)Hex(5)NeuAc(1)	Complex/Hybrid	5	5		1	1067.38	-2	20.54	0.000781179	0.00139854	0.00154832	0.00147909	0.00077748	0.00147725	0.00140711	0.00161594	0.00087464	0.000992218	0.00142177	0.00239548	0.000584673	0.0014426	0.0011477	0.00196123	0.0013975	0.00110869	0.00163033	0.00180483	0.00157015	0.000758841	0.00135646	0.00200002	0.001327	0.00135071	0.00117968	0.00222769	0.00146119	0.00195651	0.00247212	0.00154132	0.00190619	0.00122167	0.00105022	0.00134829	0.001267	0.00133247	0.0015172
54_crc	(Hex)3 (HexNAc)3 (Deoxyhexose)1 + (Man)3(GlcNAc)2	HexNAc(5)Hex(6)Fuc(1)	Complex/Hybrid	5	6	1		1075.89	-2	32.41	0.00125731	0.00100387	0.00112083	0.000605502	0.00189541	0.000700399	0.000628874	0.00051323	0.00115563	0.000691813	0.00105499	0.00139972	0.000704095	0.00132579	0.00170184	0.000366146	0.00138123	0.000883101	0.00114721	0.00193172	0.00116819	0.000762606	0.00117195	0.00153122	0.00109641	0.00136939	0.000805901	0.00149282	0.00108576	0.00132039	0.00124528	0.00113661	0.000493691	0.00123924	0.00115062	0.00108406	0.00103031	0.000977895	0.00122563
55a_crc	(Hex)2 (HexNAc)2 (NeuAc)2 + (Man)3(GlcNAc)2	HexNAc(4)Hex(5)NeuAc(2)	Complex/Hybrid	4	5		2	1111.391831;740.592129	-2;-3	29.23	0.0366426	0.0826268	0.0823719	0.0468963	0.076951	0.0854311	0.0706762	0.118552	0.0718652	0.095033	0.120998	0.0988016	0.0522247	0.0834298	0.0680017	0.195373	0.0897514	0.170294	0.0560346	0.112014	0.0500575	0.0283038	0.141613	0.104045	0.0776678	0.0790678	0.0945139	0.113509	0.0944597	0.14059	0.116211	0.0865165	0.182541	0.111053	0.140233	0.122203	0.0687994	0.0915578	0.105932
55b_crc	(Hex)2 (HexNAc)2 (NeuAc)2 + (Man)3(GlcNAc)2	HexNAc(4)Hex(5)NeuAc(2)	Complex/Hybrid	4	5		2	1111.391831;740.592129	-2;-3	36.42	0.00418733	0.00584791	0.00894661	0.00367498	0.0060995	0.0105201	0.00818085	0.0149782	0.00724332	0.00860039	0.00953227	0.00743669	0.0042057	0.00609186	0.00653285	0.0131319	0.00825895	0.0132479	0.00455673	0.01185	0.00388148	0.00195183	0.0106947	0.00769477	0.00807974	0.00533045	0.00826083	0.00971989	0.0119259	0.00878903	0.00944633	0.00848003	0.015635	0.012516	0.0157904	0.0182058	0.00677961	0.00829835	0.00877997
55c_crc	(Hex)2 (HexNAc)2 (NeuAc)2 + (Man)3(GlcNAc)2	HexNAc(4)Hex(5)NeuAc(2)	Complex/Hybrid	4	5		2	1111.391831;740.592129	-2;-3	44.6	0.00159491	0.00193537	0.00529208	0.00223892	0.00382255	0.0040047	0.00105512	0.00478006	0.00154461	0.00106754	0.000827859	0.00249673	0.00247826	0.00251191	0.00474227	0.00411045	0.00153259	0.00118598	0.0042164	0.00107758	0.00134785	0.00172702	0.00218888	0.00355465	0.00407112	0.00344346	0.00291817	0.00427769	0.0053813	0.00885221	0.00830307	0.00750965	0.00443139	0.00558506	0.0119173	0.0113337	0.00284909	0.00224385	0.00260187
56_crc	(Hex)2 (HexNAc)2 (Deoxyhexose)2 (NeuAc)1 + (Man)3(GlcNAc)2	HexNAc(4)Hex(5)Fuc(2)NeuAc(1)	Complex/Hybrid	4	5	2	1	1111.9	-2	30.74	0.0118337	0.0043576	0.00319552	0.00777094	0.00325681	0.00397607	0.00537556	0.00237455	0.00457421	0.0048292	0.00199062	0.00470824	0.00530461	0.00478104	0.00817705	0.00714481	0.00452641	0.00542447	0.00239542	0.00641988	0.00373247	0.00414095	0.00469542	0.00380959	0.00328411	0.00524907	0.00683338	0.00410468	0.00370386	0.0014399	0.00260885	0.00209117	0.000690184	0.00114894	0.000579844	0.00295392	0.00568089	0.00408035	0.00540293
57a_crc	(Hex)1 (HexNAc)3 (Deoxyhexose)2 (NeuAc)1 + (Man)3(GlcNAc)2	HexNAc(5)Hex(4)Fuc(2)NeuAc(1)	Complex/Hybrid	5	4	2	1	1132.42	-2	29.23	0.001948	0.000664011	0.000575627	0.00121998	0.000321861	0.000302881	0.000648468	0.000277225	0.00132997	0.00115873	0.00110103	0.00141215	0.00112916	0.000869807	0.00234628	0.00200139	0.00127303	0.000450232	0.00125599	0.00195867	0.000424826	0.000334301	0.00237731	0.00103281	0.000822351	0.000508449	0.000972171	0.00113368	0.000668331	0.000707642	0.000650032	0.000822931	0.000127122	0.000275082	0.000244299	0.000348067	0.000811547	0.00103972	0.0013872
57b_crc	(Hex)1 (HexNAc)3 (Deoxyhexose)2 (NeuAc)1 + (Man)3(GlcNAc)2	HexNAc(5)Hex(4)Fuc(2)NeuAc(1)	Complex/Hybrid	5	4	2	1	1132.42	-2	31.07	0.00248815	0.000651958	0.000618323	0.00107236	0.00026223	0.000394312	0.000175096	0.000397056	0.000855458	0.000296389	0.000290794	0.000985464	0.00130675	0.000730351	0.001196	0.000822422	0.00124811	0.000434567	0.000301337	0.000733265	0.000358548	0.000436709	0.00172033	0.00110418	0.000496214	0.000214801	0.00107323	0.000845694	0.000675738	0.000244373	0.00122014	0.000399895	3.87e-05	0.000799488	0.00019773	0.000264599	0.000808918	0.000694609	0.00072775
58_crc	(Hex)2 (HexNAc)3 (Deoxyhexose)1 (NeuAc)1 + (Man)3(GlcNAc)2	HexNAc(5)Hex(5)Fuc(1)NeuAc(1)	Complex/Hybrid	5	5	1	1	1140.41	-2	24.22	0.0025033	0.00281087	0.00319771	0.00405156	0.0016148	0.00295259	0.00214492	0.00294516	0.00326034	0.00199496	0.00283803	0.0032466	0.00119249	0.00225317	0.00178177	0.00290741	0.00329642	0.0021412	0.0018268	0.00567632	0.00173964	0.000701613	0.00217518	0.00416844	0.00254367	0.00175808	0.00200996	0.00354769	0.00424001	0.00483656	0.00496039	0.00428726	0.00366577	0.00369246	0.00279341	0.00277021	0.00275368	0.00253296	0.00276708
59a_crc	(Hex)3 (HexNAc)3 (NeuAc)1 + (Man)3(GlcNAc)2	HexNAc(5)Hex(6)NeuAc(1)	Complex/Hybrid	5	6		1	1148.41	-2	29.9	0.000393363	0.000722954	0.000575951	0.000544518	0.00069593	0.000938947	0.000948972	0.00121765	0.000528949	0.000736716	0.000534233	0.00086555	0.000685552	0.000801473	0.00134481	0.00092765	0.000849412	0.00105355	0.000368904	0.00115986	0.00075966	0.000612218	0.00146638	0.000892805	0.00074644	0.000934583	0.000368575	0.000521178	0.000308116	0.000947769	0.00094585	0.000785297	0.000827315	0.0014629	0.00062901	0.00102454	0.000688662	0.00076716	0.000923407
59b_crc	(Hex)3 (HexNAc)3 (NeuAc)1 + (Man)3(GlcNAc)2	HexNAc(5)Hex(6)NeuAc(1)	Complex/Hybrid	5	6		1	1148.41	-2	33.74	0.00104222	0.000545822	0.000897184	0.000678648	0.00103582	0.000807411	0.000813736	0.000964245	0.000627324	0.00101814	0.000647037	0.000895633	0.000530393	0.000391342	0.00056193	0.000659203	0.000577272	0.000859462	0.00118325	0.00106834	0.000961209	0.000664114	0.000842522	0.000503518	0.000660572	0.000349367	0.00103886	0.00164194	0.000635422	0.000682212	0.00123892	0.000775374	0.000673699	0.00112024	0.000746328	0.000749372	0.000831549	0.000724873	0.000838667
60_crc	(Hex)1 (HexNAc)4 (Deoxyhexose)1 (NeuAc)1 + (Man)3(GlcNAc)2	HexNAc(6)Hex(4)Fuc(1)NeuAc(1)	Complex/Hybrid	6	4	1	1	1160.93	-2	29.23	0.000698563	0.000730835	0.000259863	0.000474688	0.000239435	0.000267845	0.000659302	0.000488639	0.00120311	0.00297173	0.000191992	0.000175771	0.00189906	0.00088096	0.000356693	0.000431127	0.00130623	0.000282587	0.000343814	0.000343563	0.00121797	0.00267652	0.000161348	0.000137269	0.000191332	0.000243527	0.000681493	0.00048033	0.00026089	0.000150002	0.000230672	0.000243799	7.66e-05	0.000263122	0.000303469	0.000280061	0.00047579	0.00111589	0.000611712
61a_crc	(Hex)2 (HexNAc)2 (Deoxyhexose)1 (NeuAc)2 + (Man)3(GlcNAc)2	HexNAc(4)Hex(5)Fuc(1)NeuAc(2)	Complex/Hybrid	4	5	1	2	1184.42	-2	31.57	0.00156431	0.00278627	0.00115389	0.00100271	0.000904446	0.000473443	0.000802657	0.0018385	0.00155409	0.00241955	0.00462218	0.00240276	0.00198633	0.00192046	0.0013335	0.00535416	0.00255865	0.0022991	0.00100715	0.00287995	0.000451053	0.00113826	0.00228713	0.00186537	0.00130713	0.00254561	0.00232756	0.00139655	0.00227334	0.00428226	0.00125967	0.00137835	0.00156468	0.000543348	0.00140843	0.000825169	0.0012411	0.00239198	0.00226908
61b_crc	(Hex)2 (HexNAc)2 (Deoxyhexose)1 (NeuAc)2 + (Man)3(GlcNAc)2	HexNAc(4)Hex(5)Fuc(1)NeuAc(2)	Complex/Hybrid	4	5	1	2	1184.42	-2	34.08	0.0099865	0.00761759	0.0119153	0.00557748	0.00592046	0.00895099	0.00492557	0.0134412	0.00821306	0.00783589	0.00980639	0.00863269	0.00659951	0.00631154	0.00829728	0.0105327	0.00720367	0.00825135	0.00541241	0.0101183	0.00377913	0.00423212	0.013396	0.00714421	0.00807353	0.00901192	0.00589031	0.011376	0.0118283	0.011897	0.0120062	0.00795862	0.0103927	0.0101135	0.00959001	0.00772103	0.00784198	0.00869147	0.00765641
61c_crc	(Hex)2 (HexNAc)2 (Deoxyhexose)1 (NeuAc)2 + (Man)3(GlcNAc)2	HexNAc(4)Hex(5)Fuc(1)NeuAc(2)	Complex/Hybrid	4	5	1	2	1184.42	-2	42.1	0.00385507	0.00369354	0.00686876	0.00307888	0.00538045	0.00828284	0.00276622	0.0150993	0.0027042	0.00221034	0.00198967	0.00369818	0.00290497	0.00341934	0.00827851	0.0034364	0.00356692	0.00310675	0.00502431	0.00257887	0.00382299	0.00365511	0.00376396	0.00421681	0.0112518	0.00659528	0.00347873	0.00638993	0.00420695	0.00796527	0.00510168	0.00430167	0.00457538	0.00517066	0.00678291	0.00708841	0.00484654	0.00457514	0.00425925
61d_crc	(Hex)2 (HexNAc)2 (Deoxyhexose)1 (NeuAc)2 + (Man)3(GlcNAc)2	HexNAc(4)Hex(5)Fuc(1)NeuAc(2)	Complex/Hybrid	4	5	1	2	1184.42	-2	49.12	0.0107726	0.0116542	0.0262515	0.0101042	0.0217404	0.0242224	0.00510698	0.0326283	0.00895861	0.0063056	0.00610557	0.0110304	0.0146252	0.0106491	0.0209868	0.0222674	0.00922751	0.00537214	0.0227402	0.00503137	0.00616447	0.00987322	0.0159737	0.024449	0.0244684	0.0321997	0.0112161	0.0301575	0.0393397	0.0496629	0.0531983	0.0533617	0.0281731	0.0297304	0.0634879	0.0514723	0.0156932	0.0129004	0.0131128
62_crc	(Hex)1 (HexNAc)3 (Deoxyhexose)1 (NeuAc)2 + (Man)3(GlcNAc)2	HexNAc(5)Hex(4)Fuc(1)NeuAc(2)	Complex/Hybrid	5	4	1	2	1204.93	-2	19.71	0.000482202	0.00020639	0.000229886	0.000837275	0.00116934	0.000615454	0.00201063	0.000157926	0.000498944	0.000660347	0.00211333	0.00126358	0.000316145	0.000712335	0.000780647	0.00105439	0.000870765	0.000803006	0.000389448	0.00164573	0.00040476	0.000230568	0.000760809	0.00228425	0.000272152	0.000306773	0.000669986	0.000936102	0.00171761	0.000313792	0.00101237	0.00187504	0.000674646	0.00101079	0.000220716	0.000718979	0.000793025	0.000817515	0.000849821
63_crc	(Hex)2 (HexNAc)3 (NeuAc)2 + (Man)3(GlcNAc)2	HexNAc(5)Hex(5)NeuAc(2)	Complex/Hybrid	5	5		2	1212.93	-2	22.88	0.000545476	0.000579697	0.000517902	0.000792494	0.000427362	0.000924784	0.000659943	0.000423239	0.000497008	0.000393559	0.00052495	0.000583086	0.000216715	0.000502358	0.000382365	0.000596207	0.000423948	0.000334796	0.000426873	0.000674005	0.000555395	0.000473847	0.000569716	0.000867547	0.000577387	0.000756334	0.000432383	0.000332149	0.000574176	0.000825058	0.000515058	0.000337144	0.000234609	0.000613171	0.000294253	0.000583049	0.00063538	0.000448702	0.000484798
64_crc	(Hex)2 (HexNAc)3 (Deoxyhexose)2 (NeuAc)1 + (Man)3(GlcNAc)2	HexNAc(5)Hex(5)Fuc(2)NeuAc(1)	Complex/Hybrid	5	5	2	1	1213.44	-2	22.71	0.00121188	0.000586008	0.00112245	0.00370913	0.000670263	0.00132745	0.00259018	0.000614661	0.000758432	0.000441666	0.0015438	0.00357266	0.000338961	0.00146027	0.00111052	0.0017334	0.000995974	0.000456225	0.00176706	0.00318376	0.00056557	0.000667217	0.00180878	0.0044989	0.00168739	0.00187704	0.00100931	0.000884164	0.00129441	0.000872386	0.00126393	0.00133845	0.000837836	0.00105429	0.000438432	0.000907046	0.00160248	0.00124721	0.00140179
65a_crc	(Hex)3 (HexNAc)3 (Deoxyhexose)1 (NeuAc)1 + (Man)3(GlcNAc)2	HexNAc(5)Hex(6)Fuc(1)NeuAc(1)	Complex/Hybrid	5	6	1	1	1221.44	-2	32.91	0.000301076	0.000507952	0.000929389	0.000627956	0.000431074	0.000854188	0.000605037	0.00184015	0.00047894	0.000436215	0.000139707	0.000549237	0.000645745	0.000748839	0.000536259	0.000529282	0.000628831	0.0007369	0.00074084	0.00106479	0.00100718	0.00057017	0.000644302	0.000374976	0.000758374	0.000968658	0.000804499	0.000945145	0.00125156	0.000741612	0.000761845	0.00102366	0.000561168	0.00063041	0.000484746	0.00087649	0.000608096	0.000691262	0.000749155
65b_crc	(Hex)3 (HexNAc)3 (Deoxyhexose)1 (NeuAc)1 + (Man)3(GlcNAc)2	HexNAc(5)Hex(6)Fuc(1)NeuAc(1)	Complex/Hybrid	5	6	1	1	1221.44	-2	37.75	0.00132471	0.000666257	0.00132666	0.00140803	0.00148892	0.00149242	0.000957304	0.00144132	0.000859975	0.000764164	0.000960433	0.000680825	0.00102548	0.00115026	0.00133845	0.000740316	0.000975687	0.000485408	0.00113719	0.000927763	0.000893513	0.00085655	0.00104218	0.000753539	0.0012804	0.0018079	0.000973093	0.00109219	0.00163861	0.000479109	0.00100855	0.00135216	0.000761373	0.00154836	0.00067045	0.000971462	0.00123776	0.000983208	0.000928332
65c_crc	(Hex)3 (HexNAc)3 (Deoxyhexose)1 (NeuAc)1 + (Man)3(GlcNAc)2	HexNAc(5)Hex(6)Fuc(1)NeuAc(1)	Complex/Hybrid	5	6	1	1	1221.44	-2	40.76	0.00172369	0.00263014	0.00163375	0.00238093	0.00322929	0.00192303	0.000985108	0.00276901	0.00179735	0.00118135	0.00168666	0.00288761	0.00151548	0.0026313	0.00432055	0.00133698	0.00208236	0.00132401	0.00276866	0.0014092	0.00177985	0.00158687	0.00201789	0.00252539	0.0024679	0.00337946	0.00119052	0.00211796	0.00252792	0.00424084	0.00143508	0.00275192	0.00158039	0.00128354	0.00433841	0.00422755	0.00207228	0.00206697	0.00214594
65d_crc	(Hex)3 (HexNAc)3 (Deoxyhexose)1 (NeuAc)1 + (Man)3(GlcNAc)2	HexNAc(5)Hex(6)Fuc(1)NeuAc(1)	Complex/Hybrid	5	6	1	1	1221.44	-2	50.29	0.000375821	0.000258273	0.000531837	0.000386274	0.000466474	0.000652578	0.000439067	0.001359	7.5e-05	0.000212417	0.000565541	0.000538986	0.000186294	0.00040168	0.000661094	0.000702055	0.0004619	0.000451884	0.0006361	0.000170691	0.00033224	0.000213008	0.000279043	0.00047704	0.000650791	0.00114205	0.000249663	0.000961877	0.00156768	0.00153017	0.00132104	0.00154955	0.000368028	0.000566099	0.00111263	0.00101218	0.000444332	0.000476988	0.000487995
66_crc	(Hex)2 (HexNAc)6 + (Man)3(GlcNAc)2	HexNAc(8)Hex(5)	Complex/Hybrid	8	5			1226.46	-2	48.45	0.000337661	0.000564917	0.000814911	0.000601419	0.000635178	0.000969549	0.000244347	0.00130262	0.00036414	0.000499002	0.000871438	0.00044108	0.000558245	0.000500084	0.00124768	0.000658831	0.000518828	0.000499186	0.00064452	0.00033437	0.000315822	0.000379692	0.000971848	0.000947424	0.00082507	0.00091715	0.000393693	0.000773982	0.000863004	0.00146901	0.00160976	0.00172747	0.00104316	0.000868375	0.00175779	0.00165283	0.000595426	0.000648087	0.000602748
67_crc	(Hex)2 (HexNAc)3 (Deoxyhexose)1 (NeuAc)2 + (Man)3(GlcNAc)2	HexNAc(5)Hex(5)Fuc(1)NeuAc(2)	Complex/Hybrid	5	5	1	2	1285.96	-2	26.39	0.00329265	0.00366368	0.00494201	0.00337419	0.00135943	0.00359578	0.00187197	0.00372423	0.00352783	0.00263235	0.00411438	0.00474034	0.00163719	0.00175694	0.00155283	0.00390372	0.0027621	0.00199863	0.002855	0.00463956	0.00128781	0.00121398	0.00396876	0.00446021	0.00370879	0.00340794	0.00301473	0.00606937	0.00403196	0.00503885	0.00538465	0.00340751	0.00314976	0.00325581	0.00291412	0.00247996	0.0031571	0.00316189	0.00271424
68a_crc	(Hex)3 (HexNAc)3 (NeuAc)2 + (Man)3(GlcNAc)2	HexNAc(5)Hex(6)NeuAc(2)	Complex/Hybrid	5	6		2	1293.96	-2	34.91	0.000670749	0.000590252	0.000603578	0.000309002	0.000517807	0.000869508	0.00148131	0.000790043	0.000586995	0.00078138	0.000902484	0.000689026	0.000208881	0.000619207	0.000792636	0.00110832	0.00055428	0.0014319	0.000387722	0.00105391	0.00181337	0.000297976	0.000986844	0.0004861	0.000682568	0.000733799	0.00103915	0.00112845	0.000958452	0.000926061	0.0010544	0.000340109	0.00115047	0.00137715	0.000969279	0.00119184	0.000720315	0.000654002	0.00102031
68b_crc	(Hex)3 (HexNAc)3 (NeuAc)2 + (Man)3(GlcNAc)2	HexNAc(5)Hex(6)NeuAc(2)	Complex/Hybrid	5	6		2	1293.96	-2	38.76	0.000481977	0.000352678	0.000641453	0.00043467	0.000545504	0.00120739	0.0011544	0.000754483	0.000569514	0.000835273	0.0010123	0.000773627	0.000190134	0.000394173	0.000882791	0.000902914	0.000567559	0.00109144	0.000640647	0.000780662	0.000727798	0.000376017	0.00126312	0.000592269	0.00131521	0.0007232	0.000691932	0.00126214	0.000902476	0.000966948	0.00101645	0.000946498	0.000785103	0.00108736	0.00124865	0.0015224	0.000688296	0.000647072	0.000799116
69a_crc	(Hex)3 (HexNAc)3 (Deoxyhexose)1 (NeuAc)2 + (Man)3(GlcNAc)2	HexNAc(5)Hex(6)Fuc(1)NeuAc(2)	Complex/Hybrid	5	6	1	2	1366.99	-2	43.94	0.000777655	0.000766368	0.00149894	0.000279956	0.00247247	0.0019041	0.000988984	0.000376239	0.000953804	0.000757087	0.000340667	0.00105429	0.000946068	0.00109505	0.000313884	0.00088215	0.000799616	0.000919645	0.00157	0.000982526	0.000588838	0.000848117	0.000869892	0.00103954	0.0013567	0.00133655	0.00144372	0.00137262	0.000933994	0.000666611	0.000932872	0.00133425	0.000869834	0.0014028	0.000336332	0.000637796	0.00124121	0.000789029	0.000865237
69b_crc	(Hex)3 (HexNAc)3 (Deoxyhexose)1 (NeuAc)2 + (Man)3(GlcNAc)2	HexNAc(5)Hex(6)Fuc(1)NeuAc(2)	Complex/Hybrid	5	6	1	2	1366.99	-2	46.11	0.000836506	0.000786568	0.00121076	0.00115291	0.00135513	0.000907191	0.000325134	0.00141732	0.000698891	0.000392364	0.00130813	0.0006307	0.000322224	0.000927245	0.001572	0.000828833	0.000930439	0.00041508	0.00138005	0.000527984	0.000338158	0.000697818	0.000847422	0.00101369	0.00163192	0.00150816	0.000649147	0.00117132	0.0008379	0.00122888	0.00100313	0.00127718	0.000975888	0.000969936	0.00199873	0.0013602	0.000939171	0.000813839	0.000856078
69c_crc	(Hex)3 (HexNAc)3 (Deoxyhexose)1 (NeuAc)2 + (Man)3(GlcNAc)2	HexNAc(5)Hex(6)Fuc(1)NeuAc(2)	Complex/Hybrid	5	6	1	2	1366.99	-2	49.28	0.00139	0.00156736	0.00144863	0.000993052	0.0019631	0.0013128	0.000424692	0.00174916	0.000941045	0.000725239	0.000766868	0.00184143	0.00100539	0.00117072	0.00158039	0.00111143	0.00147218	0.000738929	0.00190114	0.000883941	0.000978437	0.0013054	0.00129801	0.00222171	0.00225199	0.00223701	0.000488077	0.00169731	0.00220528	0.00418097	0.00184108	0.00251528	0.00137399	0.0015942	0.00406697	0.00437042	0.00129995	0.00117141	0.00123806
69d_crc	(Hex)3 (HexNAc)3 (Deoxyhexose)1 (NeuAc)2 + (Man)3(GlcNAc)2	HexNAc(5)Hex(6)Fuc(1)NeuAc(2)	Complex/Hybrid	5	6	1	2	1366.99	-2	51.29	0.000644435	0.000944107	0.000791497	0.00131992	0.00117389	0.000750271	0.000342867	0.00108478	0.000770487	0.000487095	0.00104607	0.00111216	0.000546087	0.00112933	0.00242979	0.000805463	0.00104512	0.000428339	0.00101351	0.000614606	0.000802386	0.000522099	0.00129801	0.00134059	0.00112649	0.00140153	0.000657335	0.00075418	0.00093638	0.00242288	0.000948943	0.0012498	0.00100591	0.000853375	0.0021216	0.00180977	0.000852427	0.000882287	0.00101989
69e_crc	(Hex)3 (HexNAc)3 (Deoxyhexose)1 (NeuAc)2 + (Man)3(GlcNAc)2	HexNAc(5)Hex(6)Fuc(1)NeuAc(2)	Complex/Hybrid	5	6	1	2	1366.99	-2	52.63	0.000326491	0.000241977	0.000654295	0.000966855	0.000553627	0.000824146	0.000223471	0.0010221	0.000272717	0.000343205	0.000939456	0.000661871	0.000299789	0.000366291	0.00145095	0.000442378	0.000260172	0.000489961	0.000674914	0.00014278	0.000180105	0.000168039	0.00105435	0.000544048	0.000759574	0.000620084	0.00023373	0.000636753	0.000771832	0.00110393	0.000851312	0.00112228	0.000331704	0.000337354	0.000976516	0.00115047	0.000541552	0.000557918	0.00052018
69f_crc	(Hex)3 (HexNAc)3 (Deoxyhexose)1 (NeuAc)2 + (Man)3(GlcNAc)2	HexNAc(5)Hex(6)Fuc(1)NeuAc(2)	Complex/Hybrid	5	6	1	2	1366.99	-2	59.48	0.000514589	0.000464271	0.00117471	0.000316912	0.000870446	0.000842336	0.0003378	0.00127992	7.05e-05	0.000184346	0.00052086	0.000472502	0.000552878	0.000296156	0.000613206	0.000890547	0.000278779	0.00028018	0.000743829	0.00035305	0.000284447	0.00028632	0.000594759	0.000650069	0.00100962	0.000850139	0.000439908	0.00112167	0.00200315	0.00239058	0.000759782	0.00262773	0.00115142	0.00119851	0.0018107	0.0020618	0.000645866	0.000482452	0.000492005
70a_crc	(Hex)3 (HexNAc)3 (NeuAc)3 + (Man)3(GlcNAc)2	HexNAc(5)Hex(6)NeuAc(3)	Complex/Hybrid	5	6		3	1439.505832;959.334796	-2;-3	38.25	0.00252369	0.00437306	0.00230523	0.00230515	0.00335839	0.00366015	0.00214909	0.00361101	0.00251601	0.00338666	0.00510052	0.00370291	0.00179281	0.00306305	0.00275709	0.00632714	0.00388033	0.0054202	0.00231787	0.00462797	0.00179583	0.00202358	0.0063867	0.00419511	0.0026283	0.00620129	0.00211695	0.00382682	0.00393508	0.00639721	0.0030231	0.00393031	0.00817782	0.00447798	0.00621941	0.0057708	0.00295354	0.00331042	0.0038752
70b_crc	(Hex)3 (HexNAc)3 (NeuAc)3 + (Man)3(GlcNAc)2	HexNAc(5)Hex(6)NeuAc(3)	Complex/Hybrid	5	6		3	1439.505832;959.334796	-2;-3	41.6	0.00354762	0.00354119	0.0070433	0.00301402	0.005065	0.00944356	0.00574557	0.0084445	0.00428202	0.00530784	0.00520084	0.00415273	0.00197163	0.00415309	0.00395918	0.008732	0.00526939	0.00819255	0.00176058	0.00760181	0.00276259	0.00108197	0.00921226	0.00533967	0.00508936	0.00339714	0.00298173	0.00832569	0.0058815	0.00606944	0.00929361	0.00615045	0.0133805	0.0111625	0.0150162	0.0189902	0.00534289	0.00478752	0.0054683
											A21	A22	A23	A24	A25	A26	A27	B21	B22	B23	B24	B25	B26	B27	C21	C22	C23	C24	C25	C26	C27	D21	D22	D23	D24	D25	D27	D28	E21	E22	E23	E24	E25	E26	E27	E28	Stage I vs control	Stage II vs control	Stage III vs control
										Core	0.0198408	0.0166075	0.0215094	0.00878619	0.00393324	0.00898003	0.00823536	0.00801743	0.0149695	0.0182441	0.00474946	0.00486782	0.00801821	0.00527684	0.0161657	0.0451878	0.00651221	0.0128683	0.0115557	0.00387707	0.00827433	0.00884146	0.00760898	0.00783843	0.00577567	0.00609119	0.0234184	0.0129487	0.0197109	0.00256286	0.0127466	0.00437344	0.00876185	0.0137641	0.000585377	0.00290435	0.114931	0.380336	0.122359
										Paucimannose	0.125699	0.146542	0.123039	0.189832	0.147029	0.101245	0.245463	0.122901	0.158038	0.125187	0.0851601	0.0992707	0.144932	0.109759	0.154586	0.0590187	0.0837723	0.244405	0.171559	0.0797433	0.200192	0.287468	0.0668792	0.112061	0.154627	0.0842747	0.150033	0.089095	0.0782494	0.0274467	0.0960052	0.0972617	0.0804503	0.0902294	0.0197732	0.0444726	0.000538622	0.00153006	0.00809559
										Oligomannose	0.48643	0.384951	0.347925	0.431101	0.42077	0.400042	0.374312	0.230694	0.414035	0.404802	0.421708	0.44963	0.480055	0.443439	0.356303	0.239609	0.423576	0.176719	0.387985	0.402993	0.364534	0.42011	0.395126	0.390212	0.373543	0.379339	0.362069	0.321487	0.300599	0.189872	0.289598	0.31443	0.266016	0.339381	0.195557	0.26024	7.09368e-05	0.000926178	0.052777
										Complex	0.36803	0.451901	0.507527	0.370281	0.428267	0.489733	0.37199	0.638387	0.412958	0.451767	0.488382	0.446231	0.366994	0.441526	0.472946	0.656185	0.48614	0.566007	0.4289	0.513386	0.427	0.28358	0.530385	0.489889	0.466054	0.530295	0.464479	0.576469	0.601441	0.780118	0.60165	0.583935	0.644773	0.556626	0.784085	0.692383	2.98862e-05	0.000460944	0.00251327
											Stage I	Stage II	Stage III	Stage IV	Control
										Core	0.0125561	0.00916334	0.0149202	0.0103604	0.00817618
										Paucimannose	0.154121	0.12075	0.141897	0.13492	0.0667361
										Oligomannose	0.406504	0.406338	0.33596	0.377412	0.269462
										Complex	0.426818	0.46375	0.507224	0.477307	0.655626
[truncated: 22 more columns]

## Sheet: Table S5
Supplementary Table S5
N-glycomics dataset of PBMCs from CRC patients and normal controls. Samples are named by letters (A = CRC Stage I, B =CRC Stage II, C = CRC Stage III, D = CRC Stage IV, E = normal controls) and biological replicates are indicated.
											CRC Stage I							CRC Stage II							CRC Stage III							CRC Stage IV						Normal controls
Glycan ID	GlycoMod composition	Byonic composition	Class	HexNAc	Hex	Fuc	NeuAc	Precursor m/z	Precursor charge	RT	A21	A22	A23	A24	A25	A26	A27	B21	B22	B23	B24	B25	B26	B27	C21	C22	C23	C24	C25	C26	C27	D21	D22	D23	D24	D25	D28	E21	E22	E23	E24	E25	E26	E27	E28	Average Stage I	Average Stage II	Average Stage III	Average Stage IV
1_pbmc	(HexNAc)2 (Deoxyhexose)1	HexNac(2)Fuc(1)	Core	2		1		571.236	-1	18.64	0.0139656	0.00675964	0.00438303	0.00588574	0.00472304	0.00374543	0.00776725	0.00446925	0.00375422	0.00832003	0.00517158	0.00375336	0.00907269	0.00450593	0.0332767	0.0045558	0.0037672	0.00538009	0.00519367	0.00556916	0.021523	0.00392905	0.00602744	0.0119271	0.0130661	0.00467619	0.0024601	0.0115158	0.00659437	0.00393732	0.0055982	0.00519841	0.00491846	0.00627033	0.00569743	0.0067471	0.00557815	0.0113237	0.00701433
2_pbmc	(Hex)1 (HexNAc)2	HexNac(2)Hex(1)	Paucimannose	2	1			587.231	-1	17.86	0.00878053	0.00469519	0.00233586	0.00761126	0.00228314	0.0148674	0.00417156	0.00182952	0.00410915	0.00426816	0.0063131	0.0061077	0.0077224	0.00276858	0.00573713	0.00683982	0.00883898	0.00802926	0.0527135	0.00395936	0.0140034	0.00672678	0.00531803	0.0077829	0.0137596	0.00487493	0.00313835	0.00806423	0.00329372	0.00492664	0.00372923	0.00521017	0.00718215	0.00789649	0.00523993	0.00639213	0.00473123	0.0143031	0.00693343
3_pbmc	(Hex)1 (HexNAc)2 (Deoxyhexose)1	HexNac(2)Hex(1)Fuc(1)	Paucimannose	2	1	1		733.288	-1	21.36	0.0395803	0.0203686	0.017743	0.0382626	0.0050495	0.0138776	0.0147803	0.0109299	0.0132755	0.0202914	0.0196617	0.00962549	0.0410943	0.00801683	0.00792642	0.0232737	0.0217592	0.0351499	0.0200085	0.0137072	0.0760056	0.0180642	0.0216869	0.0351386	0.0541812	0.00771236	0.00587016	0.0199286	0.0276483	0.00895327	0.0108381	0.0105068	0.00659627	0.0214426	0.00647528	0.0213803	0.0175564	0.0282615	0.0237756
4_pbmc	(Hex)2 (HexNAc)2	HexNac(2)Hex(2)	Paucimannose	2	2			749.283	-1	19.22	0.0387622	0.0276722	0.0138847	0.0410049	0.0156323	0.00651119	0.010441	0.0143239	0.0239671	0.0298054	0.0231376	0.0117221	0.0437734	0.0156674	0.0155999	0.0326078	0.0262627	0.0281034	0.0182424	0.0223737	0.0509648	0.0260315	0.0277607	0.0486359	0.0298093	0.0182326	0.0120069	0.0247019	0.031892	0.0122663	0.0182021	0.0172504	0.0113862	0.0280555	0.0161291	0.0219869	0.0231996	0.0277364	0.0270795
5_pbmc	(Hex)2 (HexNAc)2 (Deoxyhexose)1	HexNac(2)Hex(2)Fuc(1)	Paucimannose	2	2	1		895.341	-1	23.7	0.27758	0.149438	0.0899267	0.196936	0.0400596	0.0280049	0.0285187	0.0634175	0.109587	0.184189	0.146828	0.0478239	0.289441	0.051972	0.0418206	0.146741	0.114535	0.182959	0.0827398	0.101343	0.373973	0.105934	0.167347	0.372456	0.294144	0.0471417	0.0624018	0.0561958	0.1586	0.0502708	0.0642897	0.0580206	0.0359355	0.144684	0.0424206	0.115781	0.127608	0.149159	0.174904
6_pbmc	(Hex)3 (HexNAc)2	HexNac(2)Hex(3)	Paucimannose	2	3			911.336	-1	22.53	0.0125785	0.0109117	0.0103914	0.00878349	0.00939927	0.00709406	0.00426769	0.00894485	0.0106859	0.0131447	0.0128084	0.00840985	0.0142602	0.0121405	0.0123752	0.0112139	0.0129877	0.0120739	0.0137133	0.0152657	0.0192332	0.0118241	0.0119612	0.0132708	0.0100338	0.00887939	0.0106779	0.0147087	0.0112596	0.00888385	0.0110519	0.0136294	0.00915278	0.0128104	0.00960765	0.00906087	0.0114849	0.0138376	0.0111079
7_pbmc	(Hex)3 (HexNAc)2 (Deoxyhexose)1	HexNac(2)Hex(3)Fuc(1)	Paucimannose	2	3	1		1057.39	-1	29.14	0.0324096	0.0257944	0.0228267	0.0295798	0.0187591	0.00742822	0.0078797	0.0166023	0.0290656	0.0335749	0.0392803	0.0166525	0.0338924	0.0219003	0.0184595	0.0289024	0.0294734	0.0274701	0.0232915	0.0337953	0.0433084	0.0305127	0.0254503	0.0335861	0.0306128	0.0210767	0.0221882	0.0261887	0.0262965	0.0194302	0.0192397	0.0208225	0.0178872	0.0265147	0.0170144	0.0206682	0.0272812	0.0292429	0.0272378
8_pbmc	(Hex)4 (HexNAc)2	HexNac(2)Hex(4)	Oligomannose	2	4			1073.39	-1	21.36	0.00620822	0.00903948	0.0107786	0.00504129	0.0143305	0.0041245	0.00414175	0.00572696	0.00880956	0.00653967	0.00956779	0.00640398	0.00638175	0.0138096	0.0165766	0.00926436	0.00814296	0.00968557	0.0129166	0.0129255	0.00766687	0.0129563	0.0110425	0.00809613	0.00443672	0.00922783	0.010034	0.0117265	0.00961523	0.0124785	0.0100421	0.00804549	0.0117233	0.0115883	0.0132332	0.00766633	0.00817704	0.0110255	0.00929891
9_pbmc	(Hex)2 + (Man)3(GlcNAc)2	HexNac(2)Hex(5)	Oligomannose	2	5			1235.44173;617.217227	-1;-2	24.28	0.076457	0.136871	0.176911	0.0682655	0.216008	0.062465	0.0880518	0.135581	0.164634	0.0947004	0.128336	0.123477	0.064554	0.171837	0.182517	0.126869	0.161233	0.113604	0.148661	0.156207	0.0440788	0.151116	0.128123	0.0709021	0.031232	0.166623	0.206311	0.149809	0.143423	0.208022	0.15708	0.153857	0.184429	0.119518	0.179903	0.117861	0.12616	0.13331	0.125718
10_pbmc	(Hex)3 + (Man)3(GlcNAc)2	HexNac(2)Hex(6)	Oligomannose	2	6			1397.49453;698.243627	-1;-2	20.59	0.0949989	0.103836	0.0856593	0.0871798	0.0805172	0.0340678	0.0480051	0.0634307	0.0948464	0.119741	0.102139	0.0739509	0.0907041	0.0959813	0.0592974	0.0986119	0.0957483	0.0608843	0.0891414	0.105083	0.0772183	0.110664	0.0868557	0.0821749	0.080794	0.102804	0.0887264	0.0964511	0.0873558	0.0999295	0.0955486	0.10887	0.0835106	0.0892353	0.0867691	0.0763234	0.0915419	0.0837121	0.0920032
11_pbmc	(Hex)4 + (Man)3(GlcNAc)2	HexNac(2)Hex(7)	Oligomannose	2	7			1559.54733;779.270027	-1;-2	20.39	0.0526841	0.0623664	0.0582268	0.0468533	0.0611735	0.0235438	0.0297923	0.0465752	0.053815	0.0560573	0.0518993	0.0396954	0.0407379	0.0510579	0.0456337	0.0549559	0.0562098	0.0386484	0.0549347	0.055473	0.0374113	0.0614944	0.0450912	0.0401635	0.0421427	0.058695	0.0595706	0.0582784	0.0460138	0.0653271	0.0538636	0.0599309	0.0452479	0.041136	0.0556748	0.0478057	0.0485483	0.0490381	0.0511929
12_pbmc	(Hex)5 + (Man)3(GlcNAc)2	HexNac(2)Hex(8)	Oligomannose	2	8			1721.600136;860.29643	-1;-2	20.39	0.0357874	0.0483654	0.0447911	0.0294354	0.0431009	0.01254	0.0236939	0.0315878	0.0416716	0.0401333	0.0425132	0.0326686	0.0336652	0.0398617	0.0297149	0.0392581	0.0471623	0.0272324	0.0553395	0.0526529	0.0174584	0.0442992	0.0370631	0.0298669	0.0273964	0.0513598	0.0538138	0.0535081	0.0322908	0.0504626	0.0450518	0.049398	0.0401943	0.0347022	0.0493236	0.0339592	0.0374431	0.0384026	0.0406332
13_pbmc	(Hex)6 + (Man)3(GlcNAc)2	HexNac(2)Hex(9)	Oligomannose	2	9			941.323	-2	20.39	0.0399415	0.0501617	0.0541018	0.0374579	0.0537339	0.0207998	0.0300407	0.0347326	0.0492837	0.0457704	0.0444043	0.0469676	0.0317351	0.046526	0.0383245	0.0429374	0.0523258	0.0405228	0.0502483	0.0575645	0.0142844	0.0587105	0.0508017	0.0308805	0.0300979	0.0661759	0.0695037	0.0488135	0.0496917	0.0667907	0.0574284	0.0593188	0.0446668	0.0387915	0.0465992	0.040891	0.0427742	0.0423154	0.0510284
14_pbmc	(HexNAc)2 (Deoxyhexose)1 + (Man)3(GlcNAc)2	HexNac(4)Hex(3)Fuc(1)	Complex/hybrid	4	3	1		1463.55283;731.272777	-1;-2	25.25	0.0146901	0.0054176	0.00800965	0.00877489	0.0101816	0.0087986	0.00548314	0.0074985	0.00876321	0.00417326	0.00745999	0.00945817	0.000318042	0.00962716	0.010652	0.00640096	0.00736966	0.00687831	0.00902403	0.00852247	0.00681074	0.0102251	0.00633614	0.00542412	0.00905186	0.00637732	0.0147009	0.00841134	0.0065493	0.00807865	0.00638309	0.0080959	0.00840843	0.00540986	0.00987349	0.00876508	0.0067569	0.00795117	0.00868591
15_pbmc	(Hex)1 (HexNAc)1 (NeuAc)1 + (Man)3(GlcNAc)2	HexNac(3)Hex(4)NeuAc(1)	Complex/hybrid	3	4		1	1567.56373;783.278227	-1;-2	22.92	0.010404	0.00694669	0.00906434	0.00916775	0.00791766	0.00685075	0.00545628	0.00638085	0.00709486	0.00764557	0.0105472	0.00844755	0.0100249	0.00787637	0.0155615	0.0129274	0.00834944	0.0100714	0.00903805	0.0099598	0.00947085	0.00951804	0.00761799	0.0068803	0.00975181	0.00780553	0.00752282	0.0116709	0.00966583	0.0073016	0.00857716	0.0070125	0.00872773	0.00962821	0.00770606	0.0079725	0.00828819	0.0107683	0.00818275
16_pbmc	(Hex)3 (HexNAc)1 + (Man)3(GlcNAc)2	HexNac(3)Hex(6)	Complex/hybrid	3	6			799.783	-2	23.11	0.0040109	0.00315811	0.00334224	0.00525297	0.00393349	0.00471226	0.00502505	0.00555243	0.00412569	0.00275278	0.00515326	0.00574386	0.0027562	0.00323751	0.00389036	0.00553756	0.0041401	0.00504968	0.00683413	0.00237775	0.00293316	0.00478132	0.004436	0.00385305	0.0038502	0.00368492	0.0029394	0.0065471	0.0039646	0.00465106	0.00312076	0.00463499	0.00410196	0.00324125	0.00265857	0.004205	0.00418882	0.00439468	0.00392415
17_pbmc	(Hex)2 (HexNAc)2 + (Man)3(GlcNAc)2	HexNac(4)Hex(5)	Complex/hybrid	4	5			820.297	-2	24.86	0.00239573	0.00247176	0.00359676	0.00267834	0.00239332	0.00561612	0.00237332	0.00222858	0.00222692	0.00195444	0.00361961	0.00146049	0.0014157	0.00218815	0.00408552	0.00367036	0.00393757	0.00256442	0.00157442	0.00289438	0.00153686	0.00391127	0.00202519	0.00197635	0.00307666	0.00234721	0.00381479	0.00263801	0.00188742	0.00294739	0.00318366	0.0033045	0.00211158	0.00197557	0.00254893	0.00307505	0.00215627	0.00289479	0.00285858
18_pbmc	(HexNAc)3 (Deoxyhexose)1 + (Man)3(GlcNAc)2	HexNac(5)Hex(3)Fuc(1)	Complex/hybrid	5	3	1		832.812	-2	24.67	0.00148513	0.00292275	0.00415635	0.00252097	0.00605419	0.00271274	0.00236788	0.0042048	0.00361339	0.00205838	0.0024904	0.00248407	0.0011767	0.00434075	0.00677129	0.00247708	0.00216172	0.00299549	0.00411956	0.00456396	0.00160925	0.00428178	0.00290384	0.00173285	0.000574274	0.00336271	0.00660018	0.00496943	0.00240561	0.00591914	0.00313951	0.00370988	0.00457062	0.00251647	0.00274197	0.00317429	0.00290978	0.00352834	0.00324261
19a_pbmc	(Hex)1 (HexNAc)1 (Deoxyhexose)1 (NeuAc)1 + (Man)3(GlcNAc)2_1	HexNac(3)Hex(4)Fuc(1)NeuAc(1)	Complex/hybrid	3	4	1	1	1713.62163;856.307177	-1;-2	27.59	0.0332264	0.0207051	0.0119065	0.0277583	0.0108386	0.00393522	0.00601639	0.010969	0.0188043	0.0164803	0.0225838	0.0083795	0.0388444	0.00818392	0.00991271	0.0197052	0.0163856	0.0196225	0.0150622	0.0157338	0.0470039	0.0155085	0.0255208	0.0233436	0.0351827	0.00807404	0.00942164	0.0144699	0.0284223	0.0119769	0.0116151	0.00954429	0.0107658	0.0155071	0.00899222	0.0163409	0.0177493	0.0204894	0.0195085
19b_pbmc	(Hex)1 (HexNAc)1 (Deoxyhexose)1 (NeuAc)1 + (Man)3(GlcNAc)2_2	HexNac(3)Hex(4)Fuc(1)NeuAc(1)	Complex/hybrid	3	4	1	1	1713.62163;856.307177	-1;-2	34.78	0.00466106	0.00235414	0.0033549	0.00367298	0.0024372	0.00176262	0.00285703	0.00259705	0.00308516	0.00305272	0.0037737	0.00233781	0.00869397	0.00209586	0.00237768	0.0033526	0.0040247	0.00343465	0.00294939	0.00297371	0.00752697	0.00468067	0.00369198	0.00626845	0.00619551	0.00186398	0.0035923	0.00315149	0.00369766	0.00112132	0.00171263	0.00157055	0.00108199	0.00209051	0.00249226	0.00301428	0.00366232	0.00380567	0.00438215
20a_pbmc	(Hex)2 (HexNAc)1 (NeuAc)1 + (Man)3(GlcNAc)2_1	HexNac(3)Hex(5)NeuAc(1)	Complex/hybrid	3	5		1	864.305	-2	21.95	0.00551016	0.00648878	0.00637924	0.00730312	0.00665782	0.00735612	0.00711622	0.0088133	0.00594263	0.00636274	0.0050125	0.0079504	0.00577689	0.00524299	0.00855182	0.006138	0.00506783	0.00464443	0.00613845	0.00464865	0.00414531	0.00516293	0.00623149	0.00442989	0.00448595	0.00781494	0.00524098	0.0102567	0.00558306	0.00680897	0.00750033	0.0063882	0.00573104	0.00429786	0.00717197	0.00668735	0.00644306	0.00561921	0.00556103
20b_pbmc	(Hex)2 (HexNAc)1 (NeuAc)1 + (Man)3(GlcNAc)2_2	HexNac(3)Hex(5)NeuAc(1)	Complex/hybrid	3	5		1	864.305	-2	28.95	0.00116836	0.0022251	0.00292948	0.00237098	0.00380786	0.002952	0.00486669	0.00203129	0.0020031	0.00240517	0.00198186	0.00435171	0.00127136	0.0023231	0.00388035	0.00236993	0.00223044	0.0023419	0.00475784	0.0023568	0.00129252	0.00336613	0.00285346	0.00138333	0.00106359	0.00170538	0.00284288	0.00277276	0.00231117	0.00235713	0.00267879	0.00228941	0.00191695	0.00278241	0.00296908	0.00290292	0.00233823	0.00274711	0.00220246
21_pbmc	(Hex)1 (HexNAc)2 (NeuAc)1 + (Man)3(GlcNAc)2	HexNac(4)Hex(4)NeuAc(1)	Complex/hybrid	4	4		1	884.818	-2	24.28	0.00167751	0.00466679	0.00570856	0.00174455	0.00414409	0.00479635	0.00327442	0.00410511	0.00341503	0.00263044	0.00580933	0.00786921	0.0037695	0.00393267	0.00673901	0.00514425	0.00698599	0.00381203	0.00383953	0.00957132	0.00260992	0.00410161	0.00544881	0.00176934	0.00582866	0.00350716	0.00407117	0.00396281	0.00569933	0.00358087	0.00289114	0.00409866	0.00884765	0.0027364	0.00852307	0.00371604	0.00450447	0.00552886	0.00412112
22_pbmc	(Hex)3 (HexNAc)1 (NeuAc)1 + (Man)3(GlcNAc)2	HexNac(3)Hex(6)NeuAc(1)	Complex/hybrid	3	6		1	945.331	-2	24.28	0.00444239	0.00525476	0.00590455	0.00628473	0.00658426	0.00820273	0.00693971	0.00513769	0.00757182	0.00705708	0.00515935	0.00720561	0.00394119	0.00497689	0.00689697	0.00746035	0.00574052	0.00418185	0.00800796	0.00363992	0.00484195	0.00743061	0.00567575	0.00459906	0.00289134	0.00662818	0.00368854	0.00835124	0.00580304	0.00673267	0.00714351	0.00521392	0.00667188	0.0065086	0.00791549	0.00623045	0.00586423	0.00582422	0.00515225
23_pbmc	(Hex)1 (HexNAc)2 (Deoxyhexose)1 (NeuAc)1 + (Man)3(GlcNAc)2	HexNac(4)Hex(4)Fuc(1)NeuAc(1)	Complex/hybrid	4	4	1	1	957.847	-2	28.95	0.00632765	0.00516054	0.00328913	0.0057562	0.00560435	0.00410424	0.00216031	0.00353226	0.00586368	0.00429525	0.00674897	0.00343862	0.00775684	0.00410464	0.00557072	0.00230082	0.00303811	0.00653113	0.00475692	0.00628037	0.0076465	0.00367945	0.00619152	0.00542169	0.00521891	0.00149565	0.00336223	0.00488113	0.00742664	0.00699987	0.00420717	0.00399983	0.00422951	0.00327208	0.00322406	0.00462892	0.00510575	0.00516065	0.00422824
24a_pbmc	(Hex)2 (HexNAc)2 (NeuAc)1 + (Man)3(GlcNAc)2_1	HexNac(4)Hex(5)NeuAc(1)	Complex/hybrid	4	5		1	965.844	-2	26.03	0.0177564	0.0276301	0.0622603	0.0348402	0.0309327	0.0218512	0.0265292	0.0302494	0.0245869	0.0236452	0.0358506	0.0394544	0.0155968	0.0362075	0.0427591	0.0359971	0.0361989	0.0312886	0.0293356	0.0422327	0.012839	0.0318772	0.036843	0.0186274	0.0590192	0.0245338	0.0279563	0.0364388	0.0336693	0.0312855	0.0338169	0.0331721	0.0406104	0.0339062	0.0451831	0.0316857	0.0293701	0.0329501	0.0331428
24b_pbmc	(Hex)2 (HexNAc)2 (NeuAc)1 + (Man)3(GlcNAc)2_2	HexNac(4)Hex(5)NeuAc(1)	Complex/hybrid	4	5		1	965.844	-2	32.84	0.00241129	0.0033972	0.00393252	0.00142454	0.00476236	0.00657282	0.00433707	0.00458768	0.00347779	0.00259847	0.00373445	0.00791967	0.00212564	0.00442467	0.00535368	0.00280531	0.00481058	0.00471668	0.0049696	0.00479446	0.00072968	0.00437183	0.00528629	0.00211908	0.00254763	0.00435989	0.00445285	0.00270316	0.00356821	0.00320473	0.00517404	0.00592238	0.00278988	0.00632212	0.00444017	0.00383397	0.00412405	0.00402571	0.00385626
25a_pbmc	(Hex)2 (HexNAc)2 (Deoxyhexose)1 (NeuAc)1 + (Man)3(GlcNAc)2_1	HexNac(4)Hex(5)Fuc(1)NeuAc(1)	Complex/hybrid	4	5	1	1	1038.87	-2	30.7	0.0207059	0.0275521	0.0264538	0.0204347	0.0279585	0.0084658	0.0132819	0.0213091	0.0254527	0.0231182	0.0303196	0.029413	0.0201135	0.0341093	0.0305343	0.0261479	0.0292963	0.0283091	0.0246834	0.035916	0.0125562	0.0267304	0.0272346	0.0198304	0.0192773	0.0227812	0.0228327	0.0331565	0.0268291	0.033885	0.0279771	0.0302602	0.025062	0.0230212	0.0223149	0.0206932	0.0262622	0.0267776	0.0231144
25b_pbmc	(Hex)2 (HexNAc)2 (Deoxyhexose)1 (NeuAc)1 + (Man)3(GlcNAc)2_2	HexNac(4)Hex(5)Fuc(1)NeuAc(1)	Complex/hybrid	4	5	1	1	1038.87	-2	37.7	0.00338531	0.00401344	0.00440445	0.00266115	0.00486597	0.00304082	0.0030901	0.00330377	0.00394801	0.00273641	0.00424478	0.00489998	0.00213841	0.003076	0.00559868	0.00358609	0.00353296	0.00436031	0.00418114	0.00481765	0.00182079	0.00473886	0.00377353	0.00249453	0.00300624	0.00359092	0.00641381	0.00535542	0.00350303	0.00466473	0.00411292	0.00286117	0.00277032	0.00497346	0.00343435	0.00363732	0.00347819	0.00398537	0.00400298
26a_pbmc	(Hex)2 (HexNAc)2 (NeuAc)2 + (Man)3(GlcNAc)2_1	HexNac(4)Hex(5)NeuAc(2)	Complex/hybrid	4	5		2	1111.39	-2	27	0.018034	0.0312788	0.0397417	0.0389619	0.0396883	0.0524048	0.0537275	0.0465158	0.0361907	0.0294426	0.0313228	0.0502512	0.0161448	0.0483249	0.0536445	0.0331501	0.0305675	0.0462611	0.0340201	0.0387514	0.00887631	0.033245	0.0299306	0.0137714	0.0836742	0.0321305	0.0371971	0.0385723	0.0319407	0.0336093	0.0367574	0.0378912	0.0561854	0.0362247	0.03391	0.0391196	0.0368847	0.0350387	0.0383248
26b_pbmc	(Hex)2 (HexNAc)2 (NeuAc)2 + (Man)3(GlcNAc)2_2	HexNac(4)Hex(5)NeuAc(2)	Complex/hybrid	4	5		2	1111.39	-2	34.2	0.0164156	0.0155681	0.0267726	0.0272868	0.030019	0.0708165	0.0765206	0.050327	0.0228901	0.0226966	0.0216066	0.0603727	0.0164813	0.0368034	0.031564	0.0278316	0.0242808	0.0261842	0.0190028	0.0179007	0.00766708	0.0196161	0.0191196	0.0114666	0.0125173	0.0246332	0.0238651	0.0221679	0.0218118	0.02262	0.0303675	0.0280543	0.0381737	0.030217	0.0378378	0.0376285	0.0330254	0.0220616	0.0185363
26c_pbmc	(Hex)2 (HexNAc)2 (NeuAc)2 + (Man)3(GlcNAc)2_3	HexNac(4)Hex(5)NeuAc(2)	Complex/hybrid	4	5		2	1111.39	-2	40.04	0.00231692	0.00349065	0.00726838	0.00269135	0.00713839	0.0056016	0.00697837	0.00526612	0.00467539	0.00272665	0.00274368	0.006102	0.00192796	0.0014189	0.00672674	0.00563759	0.00515451	0.00520863	0.00339308	0.000852874	0.000523013	0.00352695	0.0047778	0.00143924	0.00104857	0.00559128	0.00587472	0.00317909	0.00217273	0.00191445	0.00659625	0.00426987	0.00373745	0.00615143	0.00771443	0.00506938	0.00355153	0.00392806	0.00370976
27a_pbmc	(Hex)2 (HexNAc)2 (Deoxyhexose)1 (NeuAc)2 + (Man)3(GlcNAc)2_1	HexNac(4)Hex(5)Fuc(1)NeuAc(2)	Complex/hybrid	4	5	1	2	1184.42	-2	31.09	0.0107817	0.0204484	0.0191038	0.0119046	0.0377306	0.00680026	0.0132223	0.0179247	0.0233015	0.0142959	0.0195242	0.0262951	0.0112534	0.034444	0.0396694	0.0192219	0.0194501	0.0159455	0.0250447	0.0272383	0.00744834	0.0248897	0.0253243	0.00984422	0.0116477	0.0265339	0.0294305	0.0354166	0.0264591	0.0361749	0.0256403	0.0257938	0.0297821	0.0178478	0.0258942	0.0171417	0.0210055	0.0220026	0.0212784
27b_pbmc	(Hex)2 (HexNAc)2 (Deoxyhexose)1 (NeuAc)2 + (Man)3(GlcNAc)2_2	HexNac(4)Hex(5)Fuc(1)NeuAc(2)	Complex/hybrid	4	5	1	2	1184.42	-2	38.29	0.0137689	0.0378438	0.0382922	0.0110913	0.0584201	0.0103294	0.0171966	0.0235918	0.0382904	0.0201192	0.0334206	0.0315929	0.0148004	0.046186	0.0428052	0.023822	0.0298605	0.0255579	0.0282371	0.0450559	0.0106363	0.0321501	0.036794	0.0130134	0.00744442	0.0363743	0.0534088	0.0334471	0.0312045	0.0478542	0.0364628	0.0338	0.0327264	0.0290496	0.0385708	0.026706	0.0297145	0.029425	0.0298642
27c_pbmc	(Hex)2 (HexNAc)2 (Deoxyhexose)1 (NeuAc)2 + (Man)3(GlcNAc)2_3	HexNac(4)Hex(5)Fuc(1)NeuAc(2)	Complex/hybrid	4	5	1	2	1184.42	-2	44.31	0.00376181	0.00734039	0.0106526	0.00330075	0.0104469	0.0100628	0.00836239	0.00695378	0.00679178	0.0039097	0.00712807	0.00745288	0.00332712	0.00672477	0.00788924	0.00454825	0.00669023	0.00698061	0.00720287	0.00808431	0.00147593	0.00724332	0.00887861	0.00217473	0.00202901	0.00672525	0.0110571	0.00388208	0.00591668	0.00758108	0.00786305	0.00826983	0.0091717	0.00762724	0.00674949	0.00770395	0.00604116	0.00612449	0.00635134
28_pbmc	(Hex)3 (HexNAc)3 (Deoxyhexose)1 (NeuAc)1 + (Man)3(GlcNAc)2	HexNac(5)Hex(6)Fuc(1)NeuAc(1)	Complex/hybrid	5	6	1	1	1221.44	-2	35.37	0.00236332	0.00153956	0.00150992	0.00209791	0.00178554	0.00364226	0.00189312	0.00211233	0.00223929	0.00155336	0.00231405	0.00331315	0.0017156	0.000964611	0.00244077	0.00186879	0.000567335	0.00187528	0.00312564	0.00307531	0.00102489	0.00373714	0.00205126	0.00128117	0.00209987	0.00330085	0.0015146	0.00487178	0.00252735	0.00304698	0.00174697	0.00284495	0.00146959	0.00129334	0.000861433	0.0021188	0.00203034	0.00199686	0.00233082
29_pbmc	(Hex)3 (HexNAc)3 (Deoxyhexose)1 (NeuAc)2 + (Man)3(GlcNAc)2	HexNac(5)Hex(6)Fuc(1)NeuAc(2)	Complex/hybrid	5	6	1	2	1366.99	-2	39.84	0.00436459	0.0037111	0.0034709	0.00308286	0.00665764	0.00242485	0.00393237	0.00371814	0.00442323	0.00422148	0.00510212	0.0031466	0.00327474	0.00307803	0.00550273	0.004148	0.00527173	0.00564052	0.00485468	0.00790374	0.00202152	0.00412914	0.00573602	0.00328792	0.00210978	0.0079141	0.00451393	0.00673216	0.00696536	0.00982044	0.0046294	0.00599975	0.00474159	0.00583808	0.00306284	0.00394919	0.00385205	0.00504899	0.00461515
30a_pbmc	(Hex)3 (HexNAc)3 (NeuAc)3 + (Man)3(GlcNAc)2_1	HexNac(5)Hex(6)NeuAc(3)	Complex/hybrid	5	6		3	1439.50583;959.334795	-2;-3	36.34	0.0141559	0.0207727	0.0198871	0.0339839	0.0203293	0.135574	0.113248	0.0806387	0.0292026	0.0384044	0.018554	0.0806469	0.025872	0.0362204	0.0272909	0.0277176	0.0222586	0.0364182	0.0248062	0.00201691	0.0112117	0.0178795	0.0213754	0.0105516	0.0153625	0.0422545	0.0181084	0.0335332	0.0158094	0.0178432	0.0379919	0.0376829	0.0402821	0.037725	0.0382106	0.0511358	0.0442199	0.0216743	0.020922
30b_pbmc	(Hex)3 (HexNAc)3 (NeuAc)3 + (Man)3(GlcNAc)2_2	HexNac(5)Hex(6)NeuAc(3)	Complex/hybrid	5	6		3	1439.50583;959.334795	-2;-3	43.34	0.028595	0.0302023	0.0353097	0.0722535	0.0272935	0.207584	0.195166	0.116666	0.0454602	0.0570939	0.0367062	0.108833	0.0388471	0.0552606	0.0502034	0.0444931	0.0361228	0.057332	0.0390283	0.0171444	0.0142252	0.0275504	0.0301599	0.020654	0.0153309	0.0689172	0.0288777	0.036568	0.0281654	0.0226895	0.0658328	0.060564	0.0698492	0.0674442	0.0609168	0.0852006	0.0655524	0.0369356	0.031915
31a_pbmc	(Hex)3 (HexNAc)3 (Deoxyhexose)1 (NeuAc)3 + (Man)3(GlcNAc)2_1	HexNac(5)Hex(6)Fuc(1)NeuAc(3)	Complex/hybrid	5	6	1	3	1008.020762;1512.534781	-2;-3	39.84	0.00244477	0.00609842	0.00495904	0.00286112	0.00997998	0.00285559	0.00573673	0.00832939	0.00796379	0.00300699	0.00427328	0.00745481	0.0021626	0.0093565	0.00769075	0.00549482	0.00562635	0.00490487	0.0037706	0.00802483	0.00194999	0.0076356	0.00692045	0.00233693	0.00135403	0.0106827	0.0095197	0.00782263	0.00936555	0.0100555	0.0072863	0.00580623	0.0101939	0.00757636	0.0123098	0.00499081	0.00607819	0.00535174	0.00640824
31b_pbmc	(Hex)3 (HexNAc)3 (Deoxyhexose)1 (NeuAc)3 + (Man)3(GlcNAc)2_2	HexNac(5)Hex(6)Fuc(1)NeuAc(3)	Complex/hybrid	5	6	1	3	1008.020762;1512.534781	-2;-3	46.65	0.00734142	0.0153425	0.015047	0.00401571	0.0238478	0.00622111	0.00745913	0.0121107	0.0138925	0.00510538	0.00913847	0.0104965	0.00811198	0.0160163	0.0112626	0.00894727	0.0129545	0.00897401	0.00867101	0.0142461	0.00267857	0.0142296	0.0160145	0.00393351	0.00185866	0.0182599	0.0160375	0.0108	0.0121853	0.014994	0.0123754	0.0114705	0.0194931	0.0123099	0.0204065	0.011325	0.010696	0.00967629	0.0117223
32a_pbmc	(Hex)3 (HexNAc)3 (NeuAc)4 + (Man)3(GlcNAc)2_1	HexNac(5)Hex(6)NeuAc(4)	Complex/hybrid	5	6		4	1056.366595;1585.05353	-2;-3	36.15	0.0033976	0.0074606	0.00917534	0.0168228	0.00665805	0.0572145	0.0389776	0.0250764	0.00928208	0.0123734	0.00689312	0.0021848	0.010064	0.0118673	0.0104967	0.00673205	0.00482964	0.00948806	0.0101304	0.00236149	0.00237499	0.00605681	0.00371421	0.00273281	0.00473159	0.0118114	0.00585345	0.008364	0.00703432	0.00603856	0.0142432	0.0116951	0.0146296	0.00680495	0.0148974	0.0199581	0.0111059	0.00663048	0.00581671
32b_pbmc	(Hex)3 (HexNAc)3 (NeuAc)4 + (Man)3(GlcNAc)2_2	HexNac(5)Hex(6)NeuAc(4)	Complex/hybrid	5	6		4	1056.366595;1585.05353	-2;-3	43.73	0.00699438	0.00944586	0.00869808	0.0240473	0.00894164	0.0848397	0.0530975	0.0367233	0.0147288	0.0137199	0.0124438	0.0226172	0.0122862	0.0207978	0.0212816	0.0116115	0.0113198	0.0165067	0.0189945	0.00511134	0.00467504	0.00825528	0.00850726	0.00736042	0.00585112	0.0261382	0.0106413	0.0120377	0.0109562	0.0087727	0.0243902	0.0198107	0.0234943	0.0192427	0.0193937	0.0280092	0.0190453	0.0127858	0.0111256
33_pbmc	(Hex)4 (HexNAc)4 (Deoxyhexose)1 (NeuAc)4 + (Man)3(GlcNAc)2	HexNac(6)Hex(7)Fuc(1)NeuAc(4)	Complex/hybrid	6	7	1	4	1226.76	-3	48.79	0.00127213	0.00281112	0.00345884	0.000654994	0.0072192	0.00282857	0.00175562	0.00339339	0.00318788	0.00182852	0.00227965	0.00116838	0.000976096	0.000543663	0.00513635	0.00272421	0.00332972	0.00217722	0.00330123	0.00502927	0.000708238	0.00322707	0.0040968	0.00111693	0.000211416	0.00132056	0.00794411	0.00297845	0.00252518	0.00379103	0.00261899	0.00390973	0.00484201	0.0038127	0.0029872	0.00285721	0.00191108	0.00320089	0.00298615
											A21	A22	A23	A24	A25	A26	A27	B21	B22	B23	B24	B25	B26	B27	C21	C22	C23	C24	C25	C26	C27	D21	D22	D23	D24	D25	D28	E21	E22	E23	E24	E25	E26	E27	E28	Stage I vs control	Stage II vs control	Stage III vs control	Stage IV vs control
										Core	0.0139656	0.00675964	0.00438303	0.00588574	0.00472304	0.00374543	0.00776725	0.00446925	0.00375422	0.00832003	0.00517158	0.00375336	0.00907269	0.00450593	0.0332767	0.0045558	0.0037672	0.00538009	0.00519367	0.00556916	0.021523	0.00392905	0.00602744	0.0119271	0.0130661	0.00467619	0.0024601	0.0115158	0.00659437	0.00393732	0.0055982	0.00519841	0.00491846	0.00627033	0.00569743	0.36466	0.29637	0.119562	0.333253
										Paucimannose	0.409691	0.23888	0.157108	0.322178	0.0911829	0.0777834	0.0700589	0.116048	0.19069	0.285274	0.248029	0.100342	0.430184	0.112466	0.101919	0.249579	0.213857	0.293786	0.210709	0.190444	0.577488	0.199093	0.259524	0.51087	0.432541	0.107918	0.116283	0.149788	0.25899	0.104731	0.127351	0.12544	0.0881401	0.241404	0.096887	0.199253	0.111112	0.0373697	0.0408718
										Oligomannose	0.306077	0.41064	0.430469	0.274233	0.468864	0.157541	0.223726	0.317634	0.41306	0.362942	0.37886	0.323163	0.267778	0.419073	0.372064	0.371897	0.420822	0.290577	0.411241	0.439906	0.198118	0.43924	0.358977	0.262084	0.2161	0.454886	0.48796	0.418587	0.36839	0.50301	0.419015	0.43942	0.409772	0.334971	0.431503	0.0316332	0.0209185	0.0638947	0.158154
										Complex/Hybrid	0.270266	0.343719	0.40804	0.397703	0.43523	0.76093	0.698449	0.561848	0.392495	0.343464	0.36794	0.572742	0.292965	0.463955	0.492741	0.37397	0.361555	0.410257	0.372855	0.364081	0.202871	0.357737	0.375471	0.215118	0.338293	0.432521	0.393297	0.42011	0.366025	0.388321	0.448036	0.429941	0.49717	0.417354	0.465913	0.258372	0.488685	0.0497004	0.0146506
											Stage I	Stage II	Stage III	Stage IV	Control
										Core	0.0067471	0.00557815	0.0113237	0.00701433	0.00621629
										Paucimannose	0.195269	0.211862	0.26254	0.271038	0.149091
										Oligomannose	0.324507	0.354644	0.357804	0.369874	0.415584
										Complex	0.473477	0.427916	0.368333	0.352073	0.429109
[truncated: 21 more columns]

## Sheet: Table S6
Supplementary Table S6
N-Glycomics dataset of FFPE sections of CRC tumor tissues (TUM) and normal adjacent tissues (NAT) of a CRC patient (stage II).
Glycan ID	GlycoMod composition	Glycan composition	Class	HexNAc	Hex	Fuc	NeuAc	Precursor m/z	Precursor charge	RT	NAT	TUM
1_crc	(HexNAc)2 (Deoxyhexose)1	HexNAc(2)Fuc(1)	Core	2	0	1	0	571.236	-1	15.21	0.0040249	0.00499923
2_crc	(Hex)1 (HexNAc)2	HexNAc(2)Hex(1)	Paucimannose	2	1	0	0	587.231	-1	14.32	0.00687318	0.00372717
3_crc	(Hex)1 (HexNAc)2 (Deoxyhexose)1	HexNAc(2)Hex(1)Fuc(1)	Paucimannose	2	1	1	0	733.289	-1	19.47	0.00219505	0.00344827
4_crc	(Hex)2 (HexNAc)2	HexNAc(2)Hex(2)	Paucimannose	2	2	0	0	749.283	-1	15.39	0.00975748	0.00982717
5_crc	(Hex)2 (HexNAc)2 (Deoxyhexose)1	HexNAc(2)Hex(2)Fuc(1)	Paucimannose	2	2	1	0	895.341	-1	19.11	0.0217499	0.0363086
6_crc	(Hex)3 (HexNAc)2	HexNAc(2)Hex(3)	Paucimannose	2	3	0	0	911.336	-1	18.22	0.0104859	0.0143587
7_crc	(Hex)3 (HexNAc)2 (Deoxyhexose)1	HexNAc(2)Hex(3)Fuc(1)	Paucimannose	2	3	1	0	1057.39	-1	22.66	0.0155299	0.0357087
8a_crc	(Hex)4 (HexNAc)2	HexNAc(2)Hex(4)	Oligomannose	2	4	0	0	1073.39	-1	15.03	0.00155145	0.00135007
8a_crc	(Hex)4 (HexNAc)2	HexNAc(2)Hex(4)	Oligomannose	2	4	0	0	1073.39	-1	16.45	0.00355554	0.00237259
8a_crc	(Hex)4 (HexNAc)2	HexNAc(2)Hex(4)	Oligomannose	2	4	0	0	1073.39	-1	17.16	0.00375228	0.00446753
10_crc	(Hex)2 + (Man)3(GlcNAc)2	HexNAc(2)Hex(5)	Oligomannose	2	5	0	0	1235.441936;617.21733	-1;-2	19.29	0.0448454	0.0597197
11_crc	(Hex)2 (Deoxyhexose)1 + (Man)3(GlcNAc)2	HexNAc(2)Hex(5)Fuc(1)	Oligomannose	2	5	1	0	1381.5	-1	23.37	0.0012004	0.00134355
12_crc	(Hex)3 + (Man)3(GlcNAc)2	HexNAc(2)Hex(6)	Oligomannose	2	6	0	0	1397.494936;698.24383	-1;-2	16.45	0.0628572	0.0526428
13_crc	(Hex)4 + (Man)3(GlcNAc)2	HexNAc(2)Hex(7)	Oligomannose	2	7	0	0	1559.546936;779.26983	-1;-2	16.1	0.0225568	0.0351842
14_crc	(Hex)5 + (Man)3(GlcNAc)2	HexNAc(2)Hex(8)	Oligomannose	2	8	0	0	1721.599936;860.29633	-1;-2	16.27	0.017768	0.0217252
15_crc	(Hex)6 + (Man)3(GlcNAc)2	HexNAc(2)Hex(9)	Oligomannose	2	9	0	0	1883.652936;941.32283	-1;-2	16.27	0.0227188	0.0214789
16a_crc	(HexNAc)1 + (Man)3(GlcNAc)2	HexNAc(3)Hex(3)	Complex/Hybrid	3	3	0	0	1114.42	-1	15.39	0.0029293	0.0042867
16b_crc	(HexNAc)1 + (Man)3(GlcNAc)2	HexNAc(3)Hex(3)	Complex/Hybrid	3	3	0	0	1114.42	-1	19.64	0.00230949	0.00177543
17a_crc	(HexNAc)1 (Deoxyhexose)1 + (Man)3(GlcNAc)2	HexNAc(3)Hex(3)Fuc(1)	Complex/Hybrid	3	3	1	0	1260.473936;629.73333	-1;-2	18.4	0.000470643	0.0062881
17b_crc	(HexNAc)1 (Deoxyhexose)1 + (Man)3(GlcNAc)2	HexNAc(3)Hex(3)Fuc(1)	Complex/Hybrid	3	3	1	0	1260.473936;629.73333	-1;-2	23.9	0.00183178	0.00258928
18a_crc	(Hex)1 (HexNAc)1 + (Man)3(GlcNAc)2	HexNAc(3)Hex(4)	Complex/Hybrid	3	4	0	0	1276.467934;637.730329	-1;-2	14.5	0.00166011	0.00144587
18b_crc	(Hex)1 (HexNAc)1 + (Man)3(GlcNAc)2	HexNAc(3)Hex(4)	Complex/Hybrid	3	4	0	0	1276.467934;637.730329	-1;-2	19.29	0.0103715	0.00233296
19_crc	(HexNAc)2 + (Man)3(GlcNAc)2	HexNAc(4)Hex(3)	Complex/Hybrid	4	3	0	0	1317.494936;658.24383	-1;-2	16.27	0.00700177	0.00825339
20_crc	(Hex)1 (HexNAc)1 (Deoxyhexose)1 + (Man)3(GlcNAc)2	HexNAc(3)Hex(4)Fuc(1)	Complex/Hybrid	3	4	1	0	1422.525934;710.759329	-1;-2	19.64	0.00261361	0.00445274
21_crc	(Hex)2 (HexNAc)1 + (Man)3(GlcNAc)2	HexNAc(3)Hex(5)	Complex/Hybrid	3	5	0	0	1438.520936;718.75683	-1;-2	16.63	0.0038423	0.00351248
22_crc	(HexNAc)2 (Deoxyhexose)1 + (Man)3(GlcNAc)2	HexNAc(4)Hex(3)Fuc(1)	Complex/Hybrid	4	3	1	0	1463.552936;731.27283	-1;-2	19.47	0.0311563	0.0328982
23_crc	(Hex)1 (HexNAc)2 + (Man)3(GlcNAc)2	HexNAc(4)Hex(4)	Complex/Hybrid	4	4	0	0	739.27	-2	17.34	0.00458619	0.00510407
24_crc	(HexNAc)3 + (Man)3(GlcNAc)2	HexNAc(5)Hex(3)	Complex/Hybrid	5	3	0	0	1520.573934;759.783329	-1;-2	13.97	0.0126148	0.00649226
25a_crc	(Hex)1 (HexNAc)1 (NeuAc)1 + (Man)3(GlcNAc)2	HexNAc(3)Hex(4)NeuAc(1)	Complex/Hybrid	3	4	0	1	1567.563934;783.278329	-1;-2	18.58	0.00563871	0.010877
25b_crc	(Hex)1 (HexNAc)1 (NeuAc)1 + (Man)3(GlcNAc)2	HexNAc(3)Hex(4)NeuAc(1)	Complex/Hybrid	3	4	0	1	1567.563934;783.278329	-1;-2	23.19	0.00254867	0.00308737
27_crc	(Hex)3 (HexNAc)1 + (Man)3(GlcNAc)2	HexNAc(3)Hex(6)	Complex/Hybrid	3	6	0	0	1600.573934;799.783329	-1;-2	18.05	0.0036957	0.00412193
29_crc	(Hex)1 (HexNAc)2 (Deoxyhexose)1 + (Man)3(GlcNAc)2	HexNAc(4)Hex(4)Fuc(1)	Complex/Hybrid	4	4	1	0	1625.605936;812.29933	-1;-2	20.71	0.0150715	0.0179047
30_crc	(Hex)2 (HexNAc)2 + (Man)3(GlcNAc)2	HexNAc(4)Hex(5)	Complex/Hybrid	4	5	0	0	820.297	-2	19.11	0.00679217	0.00555075
31_crc	(HexNAc)3 (Deoxyhexose)1 + (Man)3(GlcNAc)2	HexNAc(5)Hex(3)Fuc(1)	Complex/Hybrid	5	3	1	0	832.812	-2	15.74	0.0306946	0.0196832
32_crc	(Hex)1 (HexNAc)3 + (Man)3(GlcNAc)2	HexNAc(5)Hex(4)	Complex/Hybrid	5	4	0	0	840.81	-2	14.5	0.00544068	0.00223765
33a_crc	(Hex)1 (HexNAc)1 (Deoxyhexose)1 (NeuAc)1 + (Man)3(GlcNAc)2	HexNAc(3)Hex(4)Fuc(1)NeuAc(1)	Complex/Hybrid	3	4	1	1	1713.621934;856.307329	-1;-2	21.59	0.00391366	0.0232706
33b_crc	(Hex)1 (HexNAc)1 (Deoxyhexose)1 (NeuAc)1 + (Man)3(GlcNAc)2	HexNAc(3)Hex(4)Fuc(1)NeuAc(1)	Complex/Hybrid	3	4	1	1	1713.621934;856.307329	-1;-2	25.49	0.00200345	0.00253811
34_crc	(HexNAc)4 + (Man)3(GlcNAc)2	HexNAc(6)Hex(3)	Complex/Hybrid	6	3	0	0	1723.653936;861.32333	-1;-2	16.27	0.00873261	0.00786088
35a_crc	(Hex)2 (HexNAc)1 (NeuAc)1 + (Man)3(GlcNAc)2	HexNAc(3)Hex(5)NeuAc(1)	Complex/Hybrid	3	5	0	1	864.305	-2	17.69	0.00254353	0.00337303
35b_crc	(Hex)2 (HexNAc)1 (NeuAc)1 + (Man)3(GlcNAc)2	HexNAc(3)Hex(5)NeuAc(1)	Complex/Hybrid	3	5	0	1	864.305	-2	22.66	0.00279492	0.00306806
36_crc	(Hex)3 (HexNAc)1 (Deoxyhexose)1 + (Man)3(GlcNAc)2	HexNAc(3)Hex(6)Fuc(1)	Complex/Hybrid	3	6	1	0	872.812	-2	17.34	0.000250752	0.0022211
37_crc	(Hex)1 (HexNAc)2 (NeuAc)1 + (Man)3(GlcNAc)2	HexNAc(4)Hex(4)NeuAc(1)	Complex/Hybrid	4	4	0	1	884.818	-2	19.29	0.00730911	0.00624371
38_crc	(Hex)2 (HexNAc)2 (Deoxyhexose)1 + (Man)3(GlcNAc)2	HexNAc(4)Hex(5)Fuc(1)	Complex/Hybrid	4	5	1	0	1787.658936;893.32583	-1;-2	22.3	0.0196905	0.0203438
40_crc	(Hex)1 (HexNAc)3 (Deoxyhexose)1 + (Man)3(GlcNAc)2	HexNAc(5)Hex(4)Fuc(1)	Complex/Hybrid	5	4	1	0	913.839	-2	16.63	0.0108775	0.00783981
41_crc	(Hex)2 (HexNAc)3 + (Man)3(GlcNAc)2	HexNAc(5)Hex(5)	Complex/Hybrid	5	5	0	0	921.836	-2	15.21	0.00197516	0.000607442
44a_crc	(Hex)3 (HexNAc)1 (NeuAc)1 + (Man)3(GlcNAc)2	HexNAc(3)Hex(6)NeuAc(1)	Complex/Hybrid	3	6	0	1	945.331	-2	19.29	0.0026149	0.00245058
44b_crc	(Hex)3 (HexNAc)1 (NeuAc)1 + (Man)3(GlcNAc)2	HexNAc(3)Hex(6)NeuAc(1)	Complex/Hybrid	3	6	0	1	945.331	-2	24.08	0.00243165	0.00281475
45a_crc	(Hex)1 (HexNAc)2 (Deoxyhexose)1 (NeuAc)1 + (Man)3(GlcNAc)2	HexNAc(4)Hex(4)Fuc(1)NeuAc(1)	Complex/Hybrid	4	4	1	1	957.847	-2	22.3	0.00289972	0.00476122
45b_crc	(Hex)1 (HexNAc)2 (Deoxyhexose)1 (NeuAc)1 + (Man)3(GlcNAc)2	HexNAc(4)Hex(4)Fuc(1)NeuAc(1)	Complex/Hybrid	4	4	1	1	957.847	-2	27.27	0.00206324	0.00332112
46a_crc	(Hex)2 (HexNAc)2 (NeuAc)1 + (Man)3(GlcNAc)2	HexNAc(4)Hex(5)NeuAc(1)	Complex/Hybrid	4	5	0	1	965.844	-2	20.35	0.0343209	0.0344338
46b_crc	(Hex)2 (HexNAc)2 (NeuAc)1 + (Man)3(GlcNAc)2	HexNAc(4)Hex(5)NeuAc(1)	Complex/Hybrid	4	5	0	1	965.844	-2	25.14	0.010583	0.0102124
48_crc	(Hex)1 (HexNAc)3 (NeuAc)1 + (Man)3(GlcNAc)2	HexNAc(5)Hex(4)NeuAc(1)	Complex/Hybrid	5	4	0	1	986.358	-2	15.39	0.00333372	0.00156877
49_crc	(Hex)2 (HexNAc)3 (Deoxyhexose)1 + (Man)3(GlcNAc)2	HexNAc(5)Hex(5)Fuc(1)	Complex/Hybrid	5	5	1	0	994.865	-2	17.34	0.00836548	0.00165429
50a_crc	(Hex)3 (HexNAc)3 (Deoxyhexose)1 (NeuAc)3 + (Man)3(GlcNAc)2	HexNAc(5)Hex(6)Fuc(1)NeuAc(3)	Complex/Hybrid	5	6	1	3	1008.020796;1512.534832	-2;-3	25.14	0.0134609	0.0109643
50b_crc	(Hex)3 (HexNAc)3 (Deoxyhexose)1 (NeuAc)3 + (Man)3(GlcNAc)2	HexNAc(5)Hex(6)Fuc(1)NeuAc(3)	Complex/Hybrid	5	6	1	3	1008.020796;1512.534832	-2;-3	36.31	0.00357933	0.00257599
51a_crc	(Hex)2 (HexNAc)2 (Deoxyhexose)1 (NeuAc)1 + (Man)3(GlcNAc)2	HexNAc(4)Hex(5)Fuc(1)NeuAc(1)	Complex/Hybrid	4	5	1	1	1038.87	-2	23.37	0.0208202	0.0319306
51b_crc	(Hex)2 (HexNAc)2 (Deoxyhexose)1 (NeuAc)1 + (Man)3(GlcNAc)2	HexNAc(4)Hex(5)Fuc(1)NeuAc(1)	Complex/Hybrid	4	5	1	1	1038.87	-2	28.15	0.0492027	0.0591925
52_crc	(Hex)1 (HexNAc)3 (Deoxyhexose)1 (NeuAc)1 + (Man)3(GlcNAc)2	HexNAc(5)Hex(4)Fuc(1)NeuAc(1)	Complex/Hybrid	5	4	1	1	1059.39	-2	17.52	0.00355811	0.00182007
53_crc	(Hex)2 (HexNAc)3 (NeuAc)1 + (Man)3(GlcNAc)2	HexNAc(5)Hex(5)NeuAc(1)	Complex/Hybrid	5	5	0	1	1067.38	-2	16.27	0.00211082	0.00231465
55a_crc	(Hex)2 (HexNAc)2 (NeuAc)2 + (Man)3(GlcNAc)2	HexNAc(4)Hex(5)NeuAc(2)	Complex/Hybrid	4	5	0	2	1111.391831;740.592129	-2;-3	21.42	0.23797	0.154523
55b_crc	(Hex)2 (HexNAc)2 (NeuAc)2 + (Man)3(GlcNAc)2	HexNAc(4)Hex(5)NeuAc(2)	Complex/Hybrid	4	5	0	2	1111.391831;740.592129	-2;-3	26.38	0.0126501	0.0107521
55c_crc	(Hex)2 (HexNAc)2 (NeuAc)2 + (Man)3(GlcNAc)2	HexNAc(4)Hex(5)NeuAc(2)	Complex/Hybrid	4	5	0	2	1111.391831;740.592129	-2;-3	30.46	0.00772574	0.0077267
58_crc	(Hex)2 (HexNAc)3 (Deoxyhexose)1 (NeuAc)1 + (Man)3(GlcNAc)2	HexNAc(5)Hex(5)Fuc(1)NeuAc(1)	Complex/Hybrid	5	5	1	1	1140.41	-2	18.58	0.00242973	0.00338457
60_crc	(Hex)1 (HexNAc)4 (Deoxyhexose)1 (NeuAc)1 + (Man)3(GlcNAc)2	HexNAc(6)Hex(4)Fuc(1)NeuAc(1)	Complex/Hybrid	6	4	1	1	1160.93	-2	21.42	0.00174819	0.0016746
61a_crc	(Hex)2 (HexNAc)2 (Deoxyhexose)1 (NeuAc)2 + (Man)3(GlcNAc)2	HexNAc(4)Hex(5)Fuc(1)NeuAc(2)	Complex/Hybrid	4	5	1	2	1184.42	-2	24.25	0.0169065	0.0172078
61b_crc	(Hex)2 (HexNAc)2 (Deoxyhexose)1 (NeuAc)2 + (Man)3(GlcNAc)2	HexNAc(4)Hex(5)Fuc(1)NeuAc(2)	Complex/Hybrid	4	5	1	2	1184.42	-2	29.04	0.00617686	0.00785762
61c_crc	(Hex)2 (HexNAc)2 (Deoxyhexose)1 (NeuAc)2 + (Man)3(GlcNAc)2	HexNAc(4)Hex(5)Fuc(1)NeuAc(2)	Complex/Hybrid	4	5	1	2	1184.42	-2	33.12	0.04369	0.0625349
63_crc	(Hex)2 (HexNAc)3 (NeuAc)2 + (Man)3(GlcNAc)2	HexNAc(5)Hex(5)NeuAc(2)	Complex/Hybrid	5	5	0	2	1212.93	-2	16.81	0.00101008	0.000648573
64_crc	(Hex)2 (HexNAc)3 (Deoxyhexose)2 (NeuAc)1 + (Man)3(GlcNAc)2	HexNAc(5)Hex(5)Fuc(2)NeuAc(1)	Complex/Hybrid	5	5	2	1	1213.44	-2	21.42	0.000950287	0.00216718
65a_crc	(Hex)3 (HexNAc)3 (Deoxyhexose)1 (NeuAc)1 + (Man)3(GlcNAc)2	HexNAc(5)Hex(6)Fuc(1)NeuAc(1)	Complex/Hybrid	5	6	1	1	1221.44	-2	24.25	0.00237957	0.0017975
65b_crc	(Hex)3 (HexNAc)3 (Deoxyhexose)1 (NeuAc)1 + (Man)3(GlcNAc)2	HexNAc(5)Hex(6)Fuc(1)NeuAc(1)	Complex/Hybrid	5	6	1	1	1221.44	-2	28.15	0.0036687	0.0022986
65c_crc	(Hex)3 (HexNAc)3 (Deoxyhexose)1 (NeuAc)1 + (Man)3(GlcNAc)2	HexNAc(5)Hex(6)Fuc(1)NeuAc(1)	Complex/Hybrid	5	6	1	1	1221.44	-2	34.18	0.003308	0.00172828
67_crc	(Hex)2 (HexNAc)3 (Deoxyhexose)1 (NeuAc)2 + (Man)3(GlcNAc)2	HexNAc(5)Hex(5)Fuc(1)NeuAc(2)	Complex/Hybrid	5	5	1	2	1285.96	-2	19.64	0.005667	0.00567063
68_crc	(Hex)3 (HexNAc)3 (NeuAc)2 + (Man)3(GlcNAc)2	HexNAc(5)Hex(6)NeuAc(2)	Complex/Hybrid	5	6	0	2	1293.96	-2	24.43	0.00384744	0.00175712
69a_crc	(Hex)3 (HexNAc)3 (Deoxyhexose)1 (NeuAc)2 + (Man)3(GlcNAc)2	HexNAc(5)Hex(6)Fuc(1)NeuAc(2)	Complex/Hybrid	5	6	1	2	1366.99	-2	24.08	0.00112324	0.00083191
69b_crc	(Hex)3 (HexNAc)3 (Deoxyhexose)1 (NeuAc)2 + (Man)3(GlcNAc)2	HexNAc(5)Hex(6)Fuc(1)NeuAc(2)	Complex/Hybrid	5	6	1	2	1366.99	-2	34	0.000682818	0.00155096
69c_crc	(Hex)3 (HexNAc)3 (Deoxyhexose)1 (NeuAc)2 + (Man)3(GlcNAc)2	HexNAc(5)Hex(6)Fuc(1)NeuAc(2)	Complex/Hybrid	5	6	1	2	1366.99	-2	38.26	0.00153795	0.00222085
70a_crc	(Hex)3 (HexNAc)3 (NeuAc)3 + (Man)3(GlcNAc)2	HexNAc(5)Hex(6)NeuAc(3)	Complex/Hybrid	5	6	0	3	1439.505832;959.334796	-2;-3	26.03	0.0126881	0.00756895
70b_crc	(Hex)3 (HexNAc)3 (NeuAc)3 + (Man)3(GlcNAc)2	HexNAc(5)Hex(6)NeuAc(3)	Complex/Hybrid	5	6	0	3	1439.505832;959.334796	-2;-3	28.15	0.0117121	0.00716014
											1	1

## Sheet: Table S7
Supplementary Table S7
N-glycoproteomics dataset of FFPE sections of CRC tumor tissues (TUM) and normal adjacent tissues (NAT) of CRC patients. See Table S1 for sample description.
Glycopeptide ID	Uniprot ID	Site	Glycan composition	Protein	Modified sequence	Peptide sequence	Raw file	Scan	Pep 2D	Obs._x000D_ m/z	Charge	NAT1	TUM1	NAT2	TUM2	NAT3	TUM3	NAT4	NAT5	TUM4	TUM5
P06731_197_HexNAc(1)	P06731	197	HexNAc(1)	>sp|P06731|CEAM5_HUMAN Carcinoembryonic antigen-related cell adhesion molecule 5 OS=Homo sapiens OX=9606 GN=CEACAM5 PE=1 SV=4	R.[+229.16293].LQLSN[+0.98402]GN[+203.07937]R.T	R.LQLSNGNR.T	220916_TMT_CRC_FFPE_HILIC_HFX_NB	18636	1.4e-06	667.86	2	29859.1	78325.9	23595.9	190230	43227.8	92463.9	240931	27102.2	333899	22306.3
P06731_197_HexNAc(1)	P06731	197	HexNAc(1)	>sp|P06731|CEAM5_HUMAN Carcinoembryonic antigen-related cell adhesion molecule 5 OS=Homo sapiens OX=9606 GN=CEACAM5 PE=1 SV=4	R.[+229.16293].LQLSN[+0.98402]GN[+203.07937]R.T	R.LQLSNGNR.T	220916_TMT_CRC_FFPE_HILIC_HFX_NB	19203	2.9e-06	667.861	2	42080.1	79719	28831.8	230189	38901.5	91864.8	235307	35415.5	303277	17592
P06731_197_HexNAc(1)	P06731	197	HexNAc(1)	>sp|P06731|CEAM5_HUMAN Carcinoembryonic antigen-related cell adhesion molecule 5 OS=Homo sapiens OX=9606 GN=CEACAM5 PE=1 SV=4	R.[+229.16293].LQLSN[+0.98402]GN[+203.07937]R.T	R.LQLSNGNR.T	220916_TMT_CRC_FFPE_HILIC_HFX_NB	17079	1.1e-05	667.857	2	20430.8	41328.3	16185.4	102625	31963.7	48283.6	109296	21635.7	117238	17902.4
P06731_197_HexNAc(1)	P06731	197	HexNAc(1)	>sp|P06731|CEAM5_HUMAN Carcinoembryonic antigen-related cell adhesion molecule 5 OS=Homo sapiens OX=9606 GN=CEACAM5 PE=1 SV=4	R.[+229.16293].LQLSN[+0.98402]GN[+203.07937]R.T	R.LQLSNGNR.T	220916_TMT_CRC_FFPE_HILIC_HFX_NB	19498	2.6e-05	667.861	2	41625.2	69710.7	37162.5	165389	41870.6	69176.2	172199	34081.6	216408	26353.7
P06731_197_HexNAc(1)	P06731	197	HexNAc(1)	>sp|P06731|CEAM5_HUMAN Carcinoembryonic antigen-related cell adhesion molecule 5 OS=Homo sapiens OX=9606 GN=CEACAM5 PE=1 SV=4	R.[+229.16293].LQLSN[+0.98402]GN[+203.07937]R.T	R.LQLSNGNR.T	220916_TMT_CRC_FFPE_HILIC_HFX_NB	17436	2.9e-05	667.861	2	21788.8	34484.6	19752.4	64886.6	37693.6	42548.3	88659.3	21051.4	97938.6	17324.3
P06731_197_HexNAc(1)	P06731	197	HexNAc(1)	>sp|P06731|CEAM5_HUMAN Carcinoembryonic antigen-related cell adhesion molecule 5 OS=Homo sapiens OX=9606 GN=CEACAM5 PE=1 SV=4	R.[+229.16293].LQLSN[+0.98402]GN[+203.07937]R.T	R.LQLSNGNR.T	220916_TMT_CRC_FFPE_HILIC_HFX_NB	19814	2.8e-05	667.86	2	31034.1	49201	28563.9	90746.8	32756	47237.1	107053	33448.3	114885	15181.5
P06731_197_HexNAc(1)	P06731	197	HexNAc(1)	>sp|P06731|CEAM5_HUMAN Carcinoembryonic antigen-related cell adhesion molecule 5 OS=Homo sapiens OX=9606 GN=CEACAM5 PE=1 SV=4	R.[+229.16293].LQLSN[+0.98402]GN[+203.07937]R.T	R.LQLSNGNR.T	220916_TMT_CRC_FFPE_HILIC_HFX_NB	18357	2.2e-05	667.86	2	26134.2	52556.8	23400.2	96076.9	36576.2	66137.7	141953	21624.1	186502	17984.8
P06731_197_HexNAc(1)	P06731	197	HexNAc(1)	>sp|P06731|CEAM5_HUMAN Carcinoembryonic antigen-related cell adhesion molecule 5 OS=Homo sapiens OX=9606 GN=CEACAM5 PE=1 SV=4	R.[+229.16293].LQLSN[+0.98402]GN[+203.07937]R.T	R.LQLSNGNR.T	220916_TMT_CRC_FFPE_HILIC_HFX_NB	21452	2.2e-05	667.86	2	31078.9	52286.3	28330.4	111115	43116.1	57574.1	105043	34990.2	126013	25485.4
P06731_197_HexNAc(1)	P06731	197	HexNAc(1)	>sp|P06731|CEAM5_HUMAN Carcinoembryonic antigen-related cell adhesion molecule 5 OS=Homo sapiens OX=9606 GN=CEACAM5 PE=1 SV=4	R.[+229.16293].LQLSN[+0.98402]GN[+203.07937]R.T	R.LQLSNGNR.T	220916_TMT_CRC_FFPE_HILIC_HFX_NB	21796	2.1e-05	667.859	2	37464	57663.8	36415.6	114484	50841.7	62900.4	107011	35897.7	121011	26187.6
P06731_197_HexNAc(1)	P06731	197	HexNAc(1)	>sp|P06731|CEAM5_HUMAN Carcinoembryonic antigen-related cell adhesion molecule 5 OS=Homo sapiens OX=9606 GN=CEACAM5 PE=1 SV=4	R.[+229.16293].LQLSN[+0.98402]GN[+203.07937]R.T	R.LQLSNGNR.T	220916_TMT_CRC_FFPE_HILIC_HFX_NB	22106	3.5e-05	667.859	2	40394	59268.4	41639.4	109460	55224.1	56313.2	104180	35885	121380	27505.7
P06731_197_HexNAc(1)	P06731	197	HexNAc(1)	>sp|P06731|CEAM5_HUMAN Carcinoembryonic antigen-related cell adhesion molecule 5 OS=Homo sapiens OX=9606 GN=CEACAM5 PE=1 SV=4	R.[+229.16293].LQLSN[+0.98402]GN[+203.07937]R.T	R.LQLSNGNR.T	220916_TMT_CRC_FFPE_HILIC_HFX_NB	20708	8.7e-05	667.858	2	37840	41968.4	29753.5	67591.8	46017.8	43511.8	79307.1	35783	81527.4	23767.6
P06731_197_HexNAc(1)	P06731	197	HexNAc(1)	>sp|P06731|CEAM5_HUMAN Carcinoembryonic antigen-related cell adhesion molecule 5 OS=Homo sapiens OX=9606 GN=CEACAM5 PE=1 SV=4	R.[+229.16293].LQLSNDN[+203.07937]R.T	R.LQLSNDNR.T	220916_TMT_CRC_FFPE_HILIC_HFX_NB	18040	2.8e-05	696.37	2	27651.1	34507.5	26086.1	49917.9	40639.5	36716.3	98450.4	29157.4	113147	20653.5
P06731_197_HexNAc(1)	P06731	197	HexNAc(1)	>sp|P06731|CEAM5_HUMAN Carcinoembryonic antigen-related cell adhesion molecule 5 OS=Homo sapiens OX=9606 GN=CEACAM5 PE=1 SV=4	R.[+229.16293].LQLSNDN[+203.07937]R.T	R.LQLSNDNR.T	220916_TMT_CRC_FFPE_HILIC_HFX_NB	18358	8.9e-05	696.369	2	28792	38237.4	27908.7	54398.5	42453.2	42545.7	86301	30524	97733.5	19140.1
P06731_197_HexNAc(1)	P06731	197	HexNAc(1)	>sp|P06731|CEAM5_HUMAN Carcinoembryonic antigen-related cell adhesion molecule 5 OS=Homo sapiens OX=9606 GN=CEACAM5 PE=1 SV=4	R.[+229.16293].LQLSNDN[+203.07937]R.T	R.LQLSNDNR.T	220916_TMT_CRC_FFPE_HILIC_HFX_NB	17751	6.3e-05	696.37	2	36783.7	30970.6	39918.4	50463.5	41473.5	27728.6	79445.4	39033.1	86531.5	18621.3
P06731_197_HexNAc(1)	P06731	197	HexNAc(1)	>sp|P06731|CEAM5_HUMAN Carcinoembryonic antigen-related cell adhesion molecule 5 OS=Homo sapiens OX=9606 GN=CEACAM5 PE=1 SV=4	R.[+229.16293].LQLSN[+0.98402]GN[+203.07937]R.T	R.LQLSNGNR.T	220916_TMT_CRC_FFPE_HILIC_HFX_NB	18912	1.9e-07	667.859	2	26435.9	82636.4	30249.8	229745	37153.7	84456.6	259007	32182.6	369542	20601.3
P06731_197_HexNAc(1)	P06731	197	HexNAc(1)	>sp|P06731|CEAM5_HUMAN Carcinoembryonic antigen-related cell adhesion molecule 5 OS=Homo sapiens OX=9606 GN=CEACAM5 PE=1 SV=4	R.[+229.16293].LQLSN[+0.98402]GN[+203.07937]R.T	R.LQLSNGNR.T	220930_HFX_EL10_RKNB	23230	2.3e-08	667.859	2	4899.69	194937	6501.72	701884	27379.9	178894	638864	0	854232	11631.7
P06731_197_HexNAc(1)	P06731	197	HexNAc(1)	>sp|P06731|CEAM5_HUMAN Carcinoembryonic antigen-related cell adhesion molecule 5 OS=Homo sapiens OX=9606 GN=CEACAM5 PE=1 SV=4	R.[+229.16293].LQLSN[+0.98402]GN[+203.07937]R.T	R.LQLSNGNR.T	220930_HFX_EL10_RKNB	26409	3.6e-08	667.86	2	5932.97	85977.3	4521.93	324832	9612.87	93355.3	289625	0	401997	5864.96
P06731_197_HexNAc(1)	P06731	197	HexNAc(1)	>sp|P06731|CEAM5_HUMAN Carcinoembryonic antigen-related cell adhesion molecule 5 OS=Homo sapiens OX=9606 GN=CEACAM5 PE=1 SV=4	R.[+229.16293].LQLSN[+0.98402]GN[+203.07937]R.T	R.LQLSNGNR.T	220930_HFX_EL10_RKNB	23422	2.7e-08	667.859	2	2898.73	80906.8	5627.79	297769	11845.5	93207	293342	0	379284	5799.17
P06731_197_HexNAc(1)	P06731	197	HexNAc(1)	>sp|P06731|CEAM5_HUMAN Carcinoembryonic antigen-related cell adhesion molecule 5 OS=Homo sapiens OX=9606 GN=CEACAM5 PE=1 SV=4	R.[+229.16293].LQLSN[+0.98402]GN[+203.07937]R.T	R.LQLSNGNR.T	220930_HFX_EL10_RKNB	26592	1.4e-08	667.859	2	5477.9	66060.7	9442.93	222126	12008.1	70756.2	231623	9099.5	307648	4465.88
P06731_197_HexNAc(1)	P06731	197	HexNAc(1)	>sp|P06731|CEAM5_HUMAN Carcinoembryonic antigen-related cell adhesion molecule 5 OS=Homo sapiens OX=9606 GN=CEACAM5 PE=1 SV=4	R.[+229.16293].LQLSN[+0.98402]GN[+203.07937]R.T	R.LQLSNGNR.T	220930_HFX_EL10_RKNB	26221	1.9e-08	667.86	2	3759.05	82697	5487.06	290158	9772.9	84749.4	265340	0	368814	4670.19
P06731_197_HexNAc(1)	P06731	197	HexNAc(1)	>sp|P06731|CEAM5_HUMAN Carcinoembryonic antigen-related cell adhesion molecule 5 OS=Homo sapiens OX=9606 GN=CEACAM5 PE=1 SV=4	R.[+229.16293].LQLSN[+0.98402]GN[+203.07937]R.T	R.LQLSNGNR.T	220930_HFX_EL10_RKNB	22851	1.3e-07	667.86	2	8558.29	51817.4	13008.9	286898	17892.2	110156	223730	11812.3	270861	5192.23
P06731_197_HexNAc(1)	P06731	197	HexNAc(1)	>sp|P06731|CEAM5_HUMAN Carcinoembryonic antigen-related cell adhesion molecule 5 OS=Homo sapiens OX=9606 GN=CEACAM5 PE=1 SV=4	R.[+229.16293].LQLSN[+0.98402]GN[+203.07937]R.T	R.LQLSNGNR.T	220930_HFX_EL10_RKNB	23611	1.4e-06	667.857	2	3623.84	46978.8	3859.53	158671	5293.02	47457.6	174887	6142.25	200152	5476.23
P06731_197_HexNAc(1)	P06731	197	HexNAc(1)	>sp|P06731|CEAM5_HUMAN Carcinoembryonic antigen-related cell adhesion molecule 5 OS=Homo sapiens OX=9606 GN=CEACAM5 PE=1 SV=4	R.[+229.16293].LQLSN[+0.98402]GN[+203.07937]R.T	R.LQLSNGNR.T	220930_HFX_EL10_RKNB	20042	2.9e-07	667.86	2	8339.66	18089.6	8301.63	179129	15447.4	55488.6	130779	10840.7	69015.4	6834.09
P06731_197_HexNAc(1)	P06731	197	HexNAc(1)	>sp|P06731|CEAM5_HUMAN Carcinoembryonic antigen-related cell adhesion molecule 5 OS=Homo sapiens OX=9606 GN=CEACAM5 PE=1 SV=4	R.[+229.16293].LQLSN[+0.98402]GN[+203.07937]R.T	R.LQLSNGNR.T	220930_HFX_EL10_RKNB	26780	4.6e-07	667.858	2	0	39785.6	3252.02	116806	3491.79	34307.2	117727	0	172786	3420.46
P06731_197_HexNAc(1)	P06731	197	HexNAc(1)	>sp|P06731|CEAM5_HUMAN Carcinoembryonic antigen-related cell adhesion molecule 5 OS=Homo sapiens OX=9606 GN=CEACAM5 PE=1 SV=4	R.[+229.16293].LQLSN[+0.98402]GN[+203.07937]R.T	R.LQLSNGNR.T	220930_HFX_EL10_RKNB	20331	8.3e-07	667.859	2	5975.15	30884.2	7807.71	90480	8271.37	33367.4	97004.3	5712.03	107308	6827.54
P06731_197_HexNAc(1)	P06731	197	HexNAc(1)	>sp|P06731|CEAM5_HUMAN Carcinoembryonic antigen-related cell adhesion molecule 5 OS=Homo sapiens OX=9606 GN=CEACAM5 PE=1 SV=4	R.[+229.16293].LQLSN[+0.98402]GN[+203.07937]R.T	R.LQLSNGNR.T	220930_HFX_EL10_RKNB	22662	8.3e-07	667.86	2	6061.63	31313.2	7190	139534	11909.8	72627	124388	9238.25	172869	7155.75
P06731_197_HexNAc(1)	P06731	197	HexNAc(1)	>sp|P06731|CEAM5_HUMAN Carcinoembryonic antigen-related cell adhesion molecule 5 OS=Homo sapiens OX=9606 GN=CEACAM5 PE=1 SV=4	R.[+229.16293].LQLSN[+0.98402]GN[+203.07937]R.T	R.LQLSNGNR.T	220930_HFX_EL10_RKNB	25840	1.1e-06	667.858	2	2120.96	20654.3	4194.39	64183.4	6393.91	38066.3	81619.6	3745.68	117906	2066.33
P06731_197_HexNAc(1)	P06731	197	HexNAc(1)	>sp|P06731|CEAM5_HUMAN Carcinoembryonic antigen-related cell adhesion molecule 5 OS=Homo sapiens OX=9606 GN=CEACAM5 PE=1 SV=4	R.[+229.16293].LQLSN[+0.98402]GN[+203.07937]R.T	R.LQLSNGNR.T	220930_HFX_EL10_RKNB	26977	1.2e-06	667.859	2	2770.3	37520.6	3423.18	121471	5603.9	34493.7	119905	4973.63	174387	2425.27
P06731_197_HexNAc(1)	P06731	197	HexNAc(1)	>sp|P06731|CEAM5_HUMAN Carcinoembryonic antigen-related cell adhesion molecule 5 OS=Homo sapiens OX=9606 GN=CEACAM5 PE=1 SV=4	R.[+229.16293].LQLSN[+0.98402]GN[+203.07937]R.T	R.LQLSNGNR.T	220930_HFX_EL10_RKNB	29894	2.1e-06	667.858	2	4458.7	22528.9	4640.3	65856.1	4265.9	23653.2	69647.4	3677.91	85959.5	2746.75
P06731_197_HexNAc(1)	P06731	197	HexNAc(1)	>sp|P06731|CEAM5_HUMAN Carcinoembryonic antigen-related cell adhesion molecule 5 OS=Homo sapiens OX=9606 GN=CEACAM5 PE=1 SV=4	R.[+229.16293].LQLSN[+0.98402]GN[+203.07937]R.T	R.LQLSNGNR.T	220930_HFX_EL10_RKNB	22474	6.5e-07	667.86	2	4989.3	21575	6438.45	72668.6	7332.67	46398.7	74917.2	7587.31	120757	3879.69
P06731_197_HexNAc(1)	P06731	197	HexNAc(1)	>sp|P06731|CEAM5_HUMAN Carcinoembryonic antigen-related cell adhesion molecule 5 OS=Homo sapiens OX=9606 GN=CEACAM5 PE=1 SV=4	R.[+229.16293].LQLSN[+0.98402]GN[+203.07937]R.T	R.LQLSNGNR.T	220930_HFX_EL10_RKNB	27159	5.1e-07	667.86	2	0	23499.4	0	62857.3	4598.64	19019	69481.4	4101.45	112412	3639.76
P06731_197_HexNAc(1)	P06731	197	HexNAc(1)	>sp|P06731|CEAM5_HUMAN Carcinoembryonic antigen-related cell adhesion molecule 5 OS=Homo sapiens OX=9606 GN=CEACAM5 PE=1 SV=4	R.[+229.16293].LQLSN[+0.98402]GN[+203.07937]R.T	R.LQLSNGNR.T	220930_HFX_EL10_RKNB	19849	9.9e-07	667.858	2	11266.1	16726.8	13101.1	99947.4	29832.1	36305.7	70094	7693.9	49998.6	9090.41
P06731_197_HexNAc(1)	P06731	197	HexNAc(1)	>sp|P06731|CEAM5_HUMAN Carcinoembryonic antigen-related cell adhesion molecule 5 OS=Homo sapiens OX=9606 GN=CEACAM5 PE=1 SV=4	R.[+229.16293].LQLSN[+0.98402]GN[+203.07937]R.T	R.LQLSNGNR.T	220930_HFX_EL10_RKNB	22099	4.5e-07	667.86	2	3671.84	16362.8	3815.44	35687.9	5695	21676.2	57871.1	4784.76	87929.6	3158.03
P06731_197_HexNAc(1)	P06731	197	HexNAc(1)	>sp|P06731|CEAM5_HUMAN Carcinoembryonic antigen-related cell adhesion molecule 5 OS=Homo sapiens OX=9606 GN=CEACAM5 PE=1 SV=4	R.[+229.16293].LQLSN[+0.98402]GN[+203.07937]R.T	R.LQLSNGNR.T	220930_HFX_EL10_RKNB	24195	6.3e-07	667.86	2	3314.15	13772.2	2519.67	35386.1	3311.96	15810.5	67557.3	0	76676.9	2053.78
P06731_197_HexNAc(1)	P06731	197	HexNAc(1)	>sp|P06731|CEAM5_HUMAN Carcinoembryonic antigen-related cell adhesion molecule 5 OS=Homo sapiens OX=9606 GN=CEACAM5 PE=1 SV=4	R.[+229.16293].LQLSN[+0.98402]GN[+203.07937]R.T	R.LQLSNGNR.T	220930_HFX_EL10_RKNB	27328	1.1e-06	667.861	2	0	16434.9	1678	44345.1	2678.25	17286.7	56285.6	5326.27	87501.8	3898.71
P06731_197_HexNAc(1)	P06731	197	HexNAc(1)	>sp|P06731|CEAM5_HUMAN Carcinoembryonic antigen-related cell adhesion molecule 5 OS=Homo sapiens OX=9606 GN=CEACAM5 PE=1 SV=4	R.[+229.16293].LQLSN[+0.98402]GN[+203.07937]R.T	R.LQLSNGNR.T	220930_HFX_EL10_RKNB	25063	1.6e-06	667.859	2	7047.84	28373.8	5287.44	34187.9	6417.39	27122.4	74614.5	5969.95	116652	3380.89
P06731_197_HexNAc(1)	P06731	197	HexNAc(1)	>sp|P06731|CEAM5_HUMAN Carcinoembryonic antigen-related cell adhesion molecule 5 OS=Homo sapiens OX=9606 GN=CEACAM5 PE=1 SV=4	R.[+229.16293].LQLSN[+0.98402]GN[+203.07937]R.T	R.LQLSNGNR.T	220930_HFX_EL10_RKNB	22285	5.9e-07	667.86	2	4128.48	22377.8	4469.93	50800.5	6098.15	34128.7	81464.9	4868.11	135901	5326.07
P06731_197_HexNAc(1)	P06731	197	HexNAc(1)	>sp|P06731|CEAM5_HUMAN Carcinoembryonic antigen-related cell adhesion molecule 5 OS=Homo sapiens OX=9606 GN=CEACAM5 PE=1 SV=4	R.[+229.16293].LQLSN[+0.98402]GN[+203.07937]R.T	R.LQLSNGNR.T	220930_HFX_EL10_RKNB	23992	9.8e-07	667.86	2	3227.81	13649.9	2028.61	31803.8	4793.91	14731	67069.6	5297.98	76010.3	2131.42
P06731_197_HexNAc(1)	P06731	197	HexNAc(1)	>sp|P06731|CEAM5_HUMAN Carcinoembryonic antigen-related cell adhesion molecule 5 OS=Homo sapiens OX=9606 GN=CEACAM5 PE=1 SV=4	R.[+229.16293].LQLSN[+0.98402]GN[+203.07937]R.T	R.LQLSNGNR.T	220930_HFX_EL10_RKNB	29448	1.4e-06	667.86	2	0	6996.99	2263.96	23639	0	10850.2	27661	2365.73	32779.6	0
P06731_197_HexNAc(1)	P06731	197	HexNAc(1)	>sp|P06731|CEAM5_HUMAN Carcinoembryonic antigen-related cell adhesion molecule 5 OS=Homo sapiens OX=9606 GN=CEACAM5 PE=1 SV=4	R.[+229.16293].LQLSN[+0.98402]GN[+203.07937]R.T	R.LQLSNGNR.T	220930_HFX_EL10_RKNB	25254	2.7e-06	667.859	2	2189.34	17242.4	1765.04	25361.4	5589.67	23747.6	59124.5	2905.7	73923.4	2246.2
P06731_197_HexNAc(1)	P06731	197	HexNAc(1)	>sp|P06731|CEAM5_HUMAN Carcinoembryonic antigen-related cell adhesion molecule 5 OS=Homo sapiens OX=9606 GN=CEACAM5 PE=1 SV=4	R.[+229.16293].LQLSN[+0.98402]GN[+203.07937]R.T	R.LQLSNGNR.T	220930_HFX_EL10_RKNB	24462	1.5e-06	667.86	2	3229.13	7603.04	2976.63	16081.4	3051.9	8278.64	45045.5	2778.86	46307.8	1751.01
P06731_197_HexNAc(1)	P06731	197	HexNAc(1)	>sp|P06731|CEAM5_HUMAN Carcinoembryonic antigen-related cell adhesion molecule 5 OS=Homo sapiens OX=9606 GN=CEACAM5 PE=1 SV=4	R.[+229.16293].LQLSN[+0.98402]GN[+203.07937]R.T	R.LQLSNGNR.T	220930_HFX_EL10_RKNB	30254	3.1e-06	667.858	2	2047.87	14434.4	2360.09	36177.9	4451.14	12985	47554	4062.69	53151.2	3444.29
P06731_197_HexNAc(1)	P06731	197	HexNAc(1)	>sp|P06731|CEAM5_HUMAN Carcinoembryonic antigen-related cell adhesion molecule 5 OS=Homo sapiens OX=9606 GN=CEACAM5 PE=1 SV=4	R.[+229.16293].LQLSN[+0.98402]GN[+203.07937]R.T	R.LQLSNGNR.T	220930_HFX_EL10_RKNB	29737	4.6e-06	667.858	2	1749.86	11652.4	0	41675.1	3777.34	18517.1	45000.4	3499.72	54218.7	0
P06731_197_HexNAc(1)	P06731	197	HexNAc(1)	>sp|P06731|CEAM5_HUMAN Carcinoembryonic antigen-related cell adhesion molecule 5 OS=Homo sapiens OX=9606 GN=CEACAM5 PE=1 SV=4	R.[+229.16293].LQLSN[+0.98402]GN[+203.07937]R.T	R.LQLSNGNR.T	220930_HFX_EL10_RKNB	27858	2.4e-06	667.858	2	1508.28	14769.3	1882.2	35473.8	3124.65	18138.5	47465.3	2933.9	57005.7	3872.12
P06731_197_HexNAc(1)	P06731	197	HexNAc(1)	>sp|P06731|CEAM5_HUMAN Carcinoembryonic antigen-related cell adhesion molecule 5 OS=Homo sapiens OX=9606 GN=CEACAM5 PE=1 SV=4	R.[+229.16293].LQLSN[+0.98402]GN[+203.07937]R.T	R.LQLSNGNR.T	220930_HFX_EL10_RKNB	28495	8.1e-06	667.861	2	0	8303.88	2619.55	11042.5	2710.01	8759.05	25743.2	2755.05	29165.8	2534.66
P06731_197_HexNAc(1)	P06731	197	HexNAc(1)	>sp|P06731|CEAM5_HUMAN Carcinoembryonic antigen-related cell adhesion molecule 5 OS=Homo sapiens OX=9606 GN=CEACAM5 PE=1 SV=4	R.[+229.16293].LQLSN[+0.98402]GN[+203.07937]R.T	R.LQLSNGNR.T	220930_HFX_EL10_RKNB	29132	3e-06	667.86	2	3349.91	6226.37	3405.9	26628.8	2544.62	13802.6	32218.5	2979.81	37434.1	1961.31
P06731_197_HexNAc(1)	P06731	197	HexNAc(1)	>sp|P06731|CEAM5_HUMAN Carcinoembryonic antigen-related cell adhesion molecule 5 OS=Homo sapiens OX=9606 GN=CEACAM5 PE=1 SV=4	R.[+229.16293].LQLSN[+0.98402]GN[+203.07937]R.T	R.LQLSNGNR.T	220930_HFX_EL10_RKNB	30081	1e-05	667.86	2	2274.75	14135	3980.55	36937.3	4477.13	18701.7	39377.9	2584.02	52762.3	5883.85
P06731_197_HexNAc(1)	P06731	197	HexNAc(1)	>sp|P06731|CEAM5_HUMAN Carcinoembryonic antigen-related cell adhesion molecule 5 OS=Homo sapiens OX=9606 GN=CEACAM5 PE=1 SV=4	R.[+229.16293].LQLSN[+0.98402]GN[+203.07937]R.T	R.LQLSNGNR.T	220930_HFX_EL10_RKNB	29294	0.00012	667.859	2	2067.3	6427.56	2031.74	20311.2	3001.02	10999.4	21548.7	4417.55	36902.7	2368.23
P06731_197_HexNAc(1)	P06731	197	HexNAc(1)	>sp|P06731|CEAM5_HUMAN Carcinoembryonic antigen-related cell adhesion molecule 5 OS=Homo sapiens OX=9606 GN=CEACAM5 PE=1 SV=4	R.[+229.16293].LQLSN[+0.98402]GN[+203.07937]R.T	R.LQLSNGNR.T	220930_HFX_EL10_RKNB	20147	0.00013	667.858	2	3409.33	10762.9	4200.63	27915.2	6277.15	17500.1	29985.2	6828.47	26723.1	3597.7
P06731_197_HexNAc(1)	P06731	197	HexNAc(1)	>sp|P06731|CEAM5_HUMAN Carcinoembryonic antigen-related cell adhesion molecule 5 OS=Homo sapiens OX=9606 GN=CEACAM5 PE=1 SV=4	R.[+229.16293].LQLSNDN[+203.07937]R.T	R.LQLSNDNR.T	220930_HFX_EL10_RKNB	22584	1e-06	696.371	2	6744.54	14886.6	6913.76	34490.1	7610.89	15565.4	73122.4	10419.6	50636.5	7191.65
P06731_197_HexNAc(1)	P06731	197	HexNAc(1)	>sp|P06731|CEAM5_HUMAN Carcinoembryonic antigen-related cell adhesion molecule 5 OS=Homo sapiens OX=9606 GN=CEACAM5 PE=1 SV=4	R.[+229.16293].LQLSNDN[+203.07937]R.T	R.LQLSNDNR.T	220930_HFX_EL10_RKNB	22371	9.1e-07	696.371	2	5192.62	12511.6	6134.44	41153.4	8018.09	16414.4	55989.3	7611.01	54274.5	5110.13
P06731_197_HexNAc(1)	P06731	197	HexNAc(1)	>sp|P06731|CEAM5_HUMAN Carcinoembryonic antigen-related cell adhesion molecule 5 OS=Homo sapiens OX=9606 GN=CEACAM5 PE=1 SV=4	R.[+229.16293].LQLSNDN[+203.07937]R.T	R.LQLSNDNR.T	220930_HFX_EL10_RKNB	21606	1.5e-06	696.372	2	5652.59	16126.3	7809.4	34353.2	11849.9	14643.2	54082.1	6420.34	53845.2	4652.44
P06731_197_HexNAc(1)	P06731	197	HexNAc(1)	>sp|P06731|CEAM5_HUMAN Carcinoembryonic antigen-related cell adhesion molecule 5 OS=Homo sapiens OX=9606 GN=CEACAM5 PE=1 SV=4	R.[+229.16293].LQLSNDN[+203.07937]R.T	R.LQLSNDNR.T	220930_HFX_EL10_RKNB	22839	2.6e-06	696.369	2	8141.65	17760	7914.22	30914.6	13129.4	14082	56312.2	10963.6	54675.8	6418.95
P06731_197_HexNAc(1)	P06731	197	HexNAc(1)	>sp|P06731|CEAM5_HUMAN Carcinoembryonic antigen-related cell adhesion molecule 5 OS=Homo sapiens OX=9606 GN=CEACAM5 PE=1 SV=4	R.[+229.16293].LQLSNDN[+203.07937]R.T	R.LQLSNDNR.T	220930_HFX_EL10_RKNB	25551	2e-06	696.37	2	1717.6	9029.55	2990.46	19442.9	4523.34	7573.71	41585.8	4258.21	46956.2	3165.92
P06731_197_HexNAc(1)	P06731	197	HexNAc(1)	>sp|P06731|CEAM5_HUMAN Carcinoembryonic antigen-related cell adhesion molecule 5 OS=Homo sapiens OX=9606 GN=CEACAM5 PE=1 SV=4	R.[+229.16293].LQLSNDN[+203.07937]R.T	R.LQLSNDNR.T	220930_HFX_EL10_RKNB	25089	4e-06	696.368	2	4121.03	8069.15	5830.55	20354.7	7375.89	12785.3	46918.5	5358.75	44176	2992.69
P06731_197_HexNAc(1)	P06731	197	HexNAc(1)	>sp|P06731|CEAM5_HUMAN Carcinoembryonic antigen-related cell adhesion molecule 5 OS=Homo sapiens OX=9606 GN=CEACAM5 PE=1 SV=4	R.[+229.16293].LQLSNDN[+203.07937]R.T	R.LQLSNDNR.T	220930_HFX_EL10_RKNB	25365	1.2e-06	696.372	2	4349.46	8572.83	3010.62	20445.4	4598.42	12839.7	35649.6	2543.28	40033.6	3373.19
P06731_197_HexNAc(1)	P06731	197	HexNAc(1)	>sp|P06731|CEAM5_HUMAN Carcinoembryonic antigen-related cell adhesion molecule 5 OS=Homo sapiens OX=9606 GN=CEACAM5 PE=1 SV=4	R.[+229.16293].LQLSNDN[+203.07937]R.T	R.LQLSNDNR.T	220930_HFX_EL10_RKNB	24878	1.9e-06	696.37	2	6545.9	9530.09	7974.66	18463.8	8707.34	8836.51	34510.1	8158.49	38845.1	6198.06
P06731_197_HexNAc(1)	P06731	197	HexNAc(1)	>sp|P06731|CEAM5_HUMAN Carcinoembryonic antigen-related cell adhesion molecule 5 OS=Homo sapiens OX=9606 GN=CEACAM5 PE=1 SV=4	R.[+229.16293].LQLSNDN[+203.07937]R.T	R.LQLSNDNR.T	220930_HFX_EL10_RKNB	25745	3e-06	696.368	2	3083.76	9501.72	2801.27	17171.5	4346.14	8028.51	35689.1	2858.11	35269.5	0
P06731_197_HexNAc(1)	P06731	197	HexNAc(1)	>sp|P06731|CEAM5_HUMAN Carcinoembryonic antigen-related cell adhesion molecule 5 OS=Homo sapiens OX=9606 GN=CEACAM5 PE=1 SV=4	R.[+229.16293].LQLSNDN[+203.07937]R.T	R.LQLSNDNR.T	220930_HFX_EL10_RKNB	21840	2.4e-06	696.371	2	6827.63	12174.2	5198.91	27855.8	8056.2	11911.5	39508.2	7388.14	31691	5450.36
P06731_197_HexNAc(1)	P06731	197	HexNAc(1)	>sp|P06731|CEAM5_HUMAN Carcinoembryonic antigen-related cell adhesion molecule 5 OS=Homo sapiens OX=9606 GN=CEACAM5 PE=1 SV=4	R.[+229.16293].LQLSNDN[+203.07937]R.T	R.LQLSNDNR.T	220930_HFX_EL10_RKNB	25956	9.3e-06	696.368	2	0	9867.42	0	13657.9	3720.91	5953.53	33070.9	4240.74	28912.3	2427.4
P06731_197_HexNAc(1)	P06731	197	HexNAc(1)	>sp|P06731|CEAM5_HUMAN Carcinoembryonic antigen-related cell adhesion molecule 5 OS=Homo sapiens OX=9606 GN=CEACAM5 PE=1 SV=4	R.[+229.16293].LQLSNDN[+203.07937]R.T	R.LQLSNDNR.T	220930_HFX_EL10_RKNB	20892	5e-06	696.371	2	4174	5839.28	3843.79	13141.5	5505.33	13827.2	44636.7	5444.96	25852.2	4105.84
P06731_197_HexNAc(1)	P06731	197	HexNAc(1)	>sp|P06731|CEAM5_HUMAN Carcinoembryonic antigen-related cell adhesion molecule 5 OS=Homo sapiens OX=9606 GN=CEACAM5 PE=1 SV=4	R.[+229.16293].LQLSN[+0.98402]GN[+203.07937]R.T	R.LQLSNGNR.T	220930_HFX_EL10_RKNB	23043	7.7e-09	667.859	2	4028.62	80639	9574.45	309243	11200.9	109701	269042	0	373404	6709.12
P06731_197_HexNAc(1)	P06731	197	HexNAc(1)	>sp|P06731|CEAM5_HUMAN Carcinoembryonic antigen-related cell adhesion molecule 5 OS=Homo sapiens OX=9606 GN=CEACAM5 PE=1 SV=4	R.[+229.16293].LQLSN[+0.98402]GN[+203.07937]R.T	R.LQLSNGNR.T	220930_HFX_EL10_RKNB	23801	1.6e-06	667.86	2	7733.04	20161.2	3515.82	60922.3	4613.04	26178	106715	7005.76	124214	2290.71
P06731_197_HexNAc(1)	P06731	197	HexNAc(1)	>sp|P06731|CEAM5_HUMAN Carcinoembryonic antigen-related cell adhesion molecule 5 OS=Homo sapiens OX=9606 GN=CEACAM5 PE=1 SV=4	R.[+229.16293].LQLSN[+0.98402]GN[+203.07937]R.T	R.LQLSNGNR.T	220930_HFX_EL10_RKNB	25646	8.1e-07	667.859	2	2673.72	21254.9	5424.72	65624.5	4974.01	43541.5	84980.1	7487.13	111168	4147.6
P06731_197_HexNAc(1)	P06731	197	HexNAc(1)	>sp|P06731|CEAM5_HUMAN Carcinoembryonic antigen-related cell adhesion molecule 5 OS=Homo sapiens OX=9606 GN=CEACAM5 PE=1 SV=4	R.[+229.16293].LQLSN[+0.98402]GN[+203.07937]R.T	R.LQLSNGNR.T	220930_HFX_EL10_RKNB	27681	5.1e-06	667.857	2	2690.02	11781.3	0	32395	4437.43	14508.4	41716.7	0	59685.7	2119.16
P06731_197_HexNAc(1)	P06731	197	HexNAc(1)	>sp|P06731|CEAM5_HUMAN Carcinoembryonic antigen-related cell adhesion molecule 5 OS=Homo sapiens OX=9606 GN=CEACAM5 PE=1 SV=4	R.[+229.16293].LQLSN[+0.98402]GN[+203.07937]R.T	R.LQLSNGNR.T	220930_HFX_EL10_RKNB	24671	1e-06	667.861	2	3719.89	11923.3	3041.87	25540.2	5058.95	11993.6	67212.7	3344.5	68143.4	1917.89
P06731_197_HexNAc(1)	P06731	197	HexNAc(1)	>sp|P06731|CEAM5_HUMAN Carcinoembryonic antigen-related cell adhesion molecule 5 OS=Homo sapiens OX=9606 GN=CEACAM5 PE=1 SV=4	R.[+229.16293].LQLSN[+0.98402]GN[+203.07937]R.T	R.LQLSNGNR.T	220930_HFX_EL10_RKNB	20662	5.7e-06	667.86	2	7090.49	16540.1	6561.88	25854.4	9753.65	11465.6	27129.6	12208.9	40299.8	6481.62
P06731_197_HexNAc(1)	P06731	197	HexNAc(1)	>sp|P05164|PERM_HUMAN Myeloperoxidase OS=Homo sapiens OX=9606 GN=MPO PE=1 SV=1	R.[+229.16293].SYN[+203.07937]DSVDPR.I	R.SYNDSVDPR.I	220930_HFX_EL10_RKNB	16025	1.1e-07	742.858	2	16705.8	45890.5	13225.3	52922.7	33040.8	36366.1	65462	15271.3	120668	7752.02
P06731_197_HexNAc(1)	P06731	197	HexNAc(1)	>sp|P50454|SERPH_HUMAN Serpin H1 OS=Homo sapiens OX=9606 GN=SERPINH1 PE=1 SV=2	R.[+229.16293].SLSN[+203.07937]STAR.N	R.SLSNSTAR.N	220930_HFX_EL10_RKNB	10659	3.2e-06	634.339	2	4262.04	25371.2	4761.37	38442.6	6856.9	24005.9	11383.1	5756.83	11804.8	4819.09
P06731_197_HexNAc(1)	P06731	197	HexNAc(1)	>sp|P10253|LYAG_HUMAN Lysosomal alpha-glucosidase OS=Homo sapiens OX=9606 GN=GAA PE=1 SV=4	R.[+229.16293].QVVEN[+203.07937]M[+15.99492]TR.A	R.QVVENMTR.A	220930_HFX_EL10_RKNB	12443	4.3e-06	712.867	2	14757.1	14009	12809.8	16686.8	13369.6	13500.3	16269.5	9538.44	12576.7	17587.3
P06731_197_HexNAc(1)	P06731	197	HexNAc(1)	>sp|P06731|CEAM5_HUMAN Carcinoembryonic antigen-related cell adhesion molecule 5 OS=Homo sapiens OX=9606 GN=CEACAM5 PE=1 SV=4	R.[+229.16293].LQLSN[+0.98402]GN[+203.07937]R.T	R.LQLSNGNR.T	220930_HFX_EL20_RKNB	18423	1.5e-05	667.859	2	43930.4	48032.2	40612.4	268435	70084.7	107472	227539	42433.4	144451	24876.9
P06731_197_HexNAc(1)	P06731	197	HexNAc(1)	>sp|P06731|CEAM5_HUMAN Carcinoembryonic antigen-related cell adhesion molecule 5 OS=Homo sapiens OX=9606 GN=CEACAM5 PE=1 SV=4	R.[+229.16293].LQLSN[+0.98402]GN[+203.07937]R.T	R.LQLSNGNR.T	220930_HFX_EL20_RKNB	21517	2.7e-05	667.86	2	55158.8	75653.1	39312.3	221176	67808.3	87328.9	221433	40185.7	264328	26798.3
P06731_197_HexNAc(1)	P06731	197	HexNAc(1)	>sp|P06731|CEAM5_HUMAN Carcinoembryonic antigen-related cell adhesion molecule 5 OS=Homo sapiens OX=9606 GN=CEACAM5 PE=1 SV=4	R.[+229.16293].LQLSN[+0.98402]GN[+203.07937]R.T	R.LQLSNGNR.T	220930_HFX_EL20_RKNB	20611	6e-05	667.861	2	179316	143963	171896	267597	93016.9	183985	561994	143880	877165	44157.8
P06731_197_HexNAc(1)	P06731	197	HexNAc(1)	>sp|P06731|CEAM5_HUMAN Carcinoembryonic antigen-related cell adhesion molecule 5 OS=Homo sapiens OX=9606 GN=CEACAM5 PE=1 SV=4	R.[+229.16293].LQLSN[+0.98402]GN[+203.07937]R.T	R.LQLSNGNR.T	220930_HFX_EL20_RKNB	18207	0.00013	667.861	2	72184	54602.3	54113.1	233194	97576.3	103340	156846	55806	111812	30236.3
P06731_197_HexNAc(1)	P06731	197	HexNAc(1)	>sp|P06731|CEAM5_HUMAN Carcinoembryonic antigen-related cell adhesion molecule 5 OS=Homo sapiens OX=9606 GN=CEACAM5 PE=1 SV=4	R.[+229.16293].LQLSN[+0.98402]GN[+203.07937]R.T	R.LQLSNGNR.T	220930_HFX_EL20_RKNB	17963	0.00021	667.859	2	40714.9	36798.8	40722.1	117470	59176.3	50880.6	84369.3	39542.2	76041.2	20737.2
P06731_197_HexNAc(1)	P06731	197	HexNAc(1)	>sp|P06731|CEAM5_HUMAN Carcinoembryonic antigen-related cell adhesion molecule 5 OS=Homo sapiens OX=9606 GN=CEACAM5 PE=1 SV=4	R.[+229.16293].LQLSN[+0.98402]GN[+203.07937]R.T	R.LQLSNGNR.T	220930_HFX_EL20_RKNB	21330	8.3e-05	667.861	2	51052.8	59078.9	41300.1	170183	66728.7	66040	159558	39957.5	172359	25973.4
P06731_197_HexNAc(1)	P06731	197	HexNAc(1)	>sp|P06731|CEAM5_HUMAN Carcinoembryonic antigen-related cell adhesion molecule 5 OS=Homo sapiens OX=9606 GN=CEACAM5 PE=1 SV=4	R.[+229.16293].LQLSNGN[+203.07937]R.T	R.LQLSNGNR.T	220930_HFX_EL20_RKNB	19327	0.00056	667.367	2	48873	30919.1	54012.4	54146.5	70834.2	42090.6	115494	40444.8	86192.9	36361
P06731_197_HexNAc(1)	P06731	197	HexNAc(1)	>sp|P06731|CEAM5_HUMAN Carcinoembryonic antigen-related cell adhesion molecule 5 OS=Homo sapiens OX=9606 GN=CEACAM5 PE=1 SV=4	R.[+229.16293].LQLSNDN[+203.07937]R.T	R.LQLSNDNR.T	220930_HFX_EL20_RKNB	19655	6.2e-05	696.371	2	94594.7	91249.5	72218.9	99116.1	184593	91200.3	144103	73139.3	212030	40197.6
P06731_197_HexNAc(1)	P06731	197	HexNAc(1)	>sp|P06731|CEAM5_HUMAN Carcinoembryonic antigen-related cell adhesion molecule 5 OS=Homo sapiens OX=9606 GN=CEACAM5 PE=1 SV=4	R.[+229.16293].LQLSN[+0.98402]GN[+203.07937]R.T	R.LQLSNGNR.T	220930_HFX_EL20_RKNB	18624	2.3e-06	667.86	2	62270.8	99520.5	52408.7	303555	69117.5	103553	316233	63814.7	309824	26876.2
P06731_197_HexNAc(1)	P06731	197	HexNAc(1)	>sp|P06731|CEAM5_HUMAN Carcinoembryonic antigen-related cell adhesion molecule 5 OS=Homo sapiens OX=9606 GN=CEACAM5 PE=1 SV=4	R.[+229.16293].LQLSN[+0.98402]GN[+203.07937]R.T	R.LQLSNGNR.T	220930_HFX_EL20_RKNB	20817	0.00059	667.862	2	46532.6	38232	39443	59735.9	55414.7	47562.5	72780.4	40666.2	101664	19126.4
P06731_197_HexNAc(1)	P06731	197	HexNAc(1)	>sp|P05164|PERM_HUMAN Myeloperoxidase OS=Homo sapiens OX=9606 GN=MPO PE=1 SV=1	R.[+229.16293].ALLPFDNLHDDPC[+57.02146]LLTN[+203.07937]R.S	R.ALLPFDNLHDDPCLLTNR.S	220930_HFX_HILIC_2_EL_RKNB	42639	9.6e-11	852.77	3	54786.7	105661	50944.1	120529	46444	100193	89634.5	56739.9	100638	55730.8
P06731_197_HexNAc(1)	P06731	197	HexNAc(1)	>sp|P05164|PERM_HUMAN Myeloperoxidase OS=Homo sapiens OX=9606 GN=MPO PE=1 SV=1	R.[+229.16293].ALLPFDNLHDDPC[+57.02146]LLTN[+203.07937]R.S	R.ALLPFDNLHDDPCLLTNR.S	220930_HFX_HILIC_2_EL_RKNB	41000	7.7e-09	852.769	3	59414.4	94419.6	50856.2	119218	71289.1	93295.9	94906.7	60202.8	88522.7	57617.4
P06731_197_HexNAc(1)	P06731	197	HexNAc(1)	>sp|P05164|PERM_HUMAN Myeloperoxidase OS=Homo sapiens OX=9606 GN=MPO PE=1 SV=1	R.[+229.16293].ALLPFDNLHDDPC[+57.02146]LLTN[+203.07937]R.S	R.ALLPFDNLHDDPCLLTNR.S	220930_HFX_HILIC_2_EL_RKNB	40979	2.6e-08	852.777	3	53656.1	74550.6	50321	107559	55465.5	69770.6	87299.8	40257.3	74395	51795.8
P06731_197_HexNAc(1)	P06731	197	HexNAc(1)	>sp|P05164|PERM_HUMAN Myeloperoxidase OS=Homo sapiens OX=9606 GN=MPO PE=1 SV=1	R.[+229.16293].ALLPFDNLHDDPC[+57.02146]LLTN[+203.07937]R.S	R.ALLPFDNLHDDPCLLTNR.S	220930_HFX_HILIC_2_EL_RKNB	40956	1.3e-05	852.771	3	74853.6	107225	60381.6	150577	75622.8	120021	105951	60140.2	91498.3	59385.7
P06731_197_HexNAc(1)	P06731	197	HexNAc(1)	>sp|P05164|PERM_HUMAN Myeloperoxidase OS=Homo sapiens OX=9606 GN=MPO PE=1 SV=1	R.[+229.16293].SYN[+203.07937]DSVDPR.I	R.SYNDSVDPR.I	220930_HFX_HILIC_2_EL_RKNB	15932	0.00026	742.854	2	128693	95053.7	92188.6	117439	258742	90479.7	85760.4	101620	79511.6	62773.3
P06731_197_HexNAc(1)	P06731	197	HexNAc(1)	>sp|P06731|CEAM5_HUMAN Carcinoembryonic antigen-related cell adhesion molecule 5 OS=Homo sapiens OX=9606 GN=CEACAM5 PE=1 SV=4	R.[+229.16293].LQLSN[+0.98402]GN[+203.07937]R.T	R.LQLSNGNR.T	220930_HFX_HILIC_2_EL_RKNB	20066	2.5e-06	667.862	2	160329	232448	137205	535042	270296	190455	402814	120056	482335	122821
P06731_197_HexNAc(1)	P06731	197	HexNAc(1)	>sp|P06731|CEAM5_HUMAN Carcinoembryonic antigen-related cell adhesion molecule 5 OS=Homo sapiens OX=9606 GN=CEACAM5 PE=1 SV=4	R.[+229.16293].LQLSN[+0.98402]GN[+203.07937]R.T	R.LQLSNGNR.T	220930_HFX_HILIC_2_EL_RKNB	23053	3.6e-06	667.861	2	138464	172675	105714	416743	165507	196779	315617	93018.7	359306	106962
P06731_197_HexNAc(1)	P06731	197	HexNAc(1)	>sp|P06731|CEAM5_HUMAN Carcinoembryonic antigen-related cell adhesion molecule 5 OS=Homo sapiens OX=9606 GN=CEACAM5 PE=1 SV=4	R.[+229.16293].LQLSN[+0.98402]GN[+203.07937]R.T	R.LQLSNGNR.T	220930_HFX_HILIC_2_EL_RKNB	20751	2.8e-06	667.859	2	138059	158906	114770	316544	219216	143449	224952	109129	370072	112044
P06731_197_HexNAc(1)	P06731	197	HexNAc(1)	>sp|P06731|CEAM5_HUMAN Carcinoembryonic antigen-related cell adhesion molecule 5 OS=Homo sapiens OX=9606 GN=CEACAM5 PE=1 SV=4	R.[+229.16293].LQLSN[+0.98402]GN[+203.07937]R.T	R.LQLSNGNR.T	220930_HFX_HILIC_2_EL_RKNB	20271	4.9e-06	667.861	2	168412	226172	138401	496683	347155	195806	390874	119584	481043	115351
P06731_197_HexNAc(1)	P06731	197	HexNAc(1)	>sp|P06731|CEAM5_HUMAN Carcinoembryonic antigen-related cell adhesion molecule 5 OS=Homo sapiens OX=9606 GN=CEACAM5 PE=1 SV=4	R.[+229.16293].LQLSN[+0.98402]GN[+203.07937]R.T	R.LQLSNGNR.T	220930_HFX_HILIC_2_EL_RKNB	21984	9.4e-05	667.859	2	128282	142353	97469.1	245139	176951	136591	196643	103620	243645	111819
P06731_197_HexNAc(1)	P06731	197	HexNAc(1)	>sp|P06731|CEAM5_HUMAN Carcinoembryonic antigen-related cell adhesion molecule 5 OS=Homo sapiens OX=9606 GN=CEACAM5 PE=1 SV=4	R.[+229.16293].LQLSN[+0.98402]GN[+203.07937]R.T	R.LQLSNGNR.T	220930_HFX_HILIC_2_EL_RKNB	20491	1.4e-05	667.859	2	159249	186997	120813	375403	229170	151051	290023	117041	342503	128491
P06731_197_HexNAc(1)	P06731	197	HexNAc(1)	>sp|P10253|LYAG_HUMAN Lysosomal alpha-glucosidase OS=Homo sapiens OX=9606 GN=GAA PE=1 SV=4	R.[+229.16293].QVVEN[+203.07937]M[+15.99492]TR.A	R.QVVENMTR.A	220930_HFX_HILIC_2_EL_RKNB	12246	3e-05	712.865	2	21787.3	22489.8	25430.6	24476.8	58108.1	18750.8	21450.9	22226.2	12577.2	20680
P06731_197_HexNAc(1)	P06731	197	HexNAc(1)	>sp|P0DOX5|IGG1_HUMAN Immunoglobulin gamma-1 heavy chain OS=Homo sapiens OX=9606 PE=1 SV=2	R.[+229.16293].EEQYN[+349.13728]STYR.V	R.EEQYNSTYR.V	220930_HFX_EL10_RKNB	14350	1.5e-08	884.411	2	13844.3	21797.5	10534	32008.4	19983.7	66272.9	12796.2	23348.7	25659.1	7322.8
P06731_197_HexNAc(1)	P06731	197	HexNAc(1)	>sp|P05164|PERM_HUMAN Myeloperoxidase OS=Homo sapiens OX=9606 GN=MPO PE=1 SV=1	R.[+229.16293].SYN[+349.13728]DSVDPR.I	R.SYNDSVDPR.I	220930_HFX_EL10_RKNB	16021	4.2e-09	815.887	2	18586.4	58913.2	17318	66364.8	33355.4	51498	96753.7	19644.7	163321	8796.03
P06731_197_HexNAc(1)	P06731	197	HexNAc(1)	>sp|P06731|CEAM5_HUMAN Carcinoembryonic antigen-related cell adhesion molecule 5 OS=Homo sapiens OX=9606 GN=CEACAM5 PE=1 SV=4	R.[+229.16293].TLTLFN[+349.13728]VTR.N	R.TLTLFNVTR.N	220930_HFX_EL60_RKNB	30778	5.8e-06	821.959	2	50032.9	59529.3	39644.2	75113.5	43781	68306	86495.2	49253	163828	30304
P06731_197_HexNAc(1)	P06731	197	HexNAc(1)	>sp|P10153|RNAS2_HUMAN Non-secretory ribonuclease OS=Homo sapiens OX=9606 GN=RNASE2 PE=1 SV=2	K.[+229.16293].NQNTFLLTTFAN[+0.98402]VVNVC[+57.02146]GNPNMTC[+57.02146]PSN[+349.13728]K[+229.16293]TR.K	K.NQNTFLLTTFANVVNVCGNPNMTCPSNKTR.K	220930_HFX_HILIC_2_EL_RKNB	44504	7e-05	1056.27	4	78566.8	99119.8	68140.6	129888	87199.6	108905	101358	72637.4	80432.5	61081.9
P06731_197_HexNAc(1)	P06731	197	HexNAc(1)	>sp|P06731|CEAM5_HUMAN Carcinoembryonic antigen-related cell adhesion molecule 5 OS=Homo sapiens OX=9606 GN=CEACAM5 PE=1 SV=4	R.[+229.16293].LQLSN[+0.98402]GN[+406.15875]R.T	R.LQLSNGNR.T	220930_HFX_EL10_RKNB	23079	8.5e-09	769.4	2	18108.4	50247.8	11321	137132	24170.4	58679.2	144476	13583.6	172918	10682
P06731_197_HexNAc(1)	P06731	197	HexNAc(1)	>sp|P06731|CEAM5_HUMAN Carcinoembryonic antigen-related cell adhesion molecule 5 OS=Homo sapiens OX=9606 GN=CEACAM5 PE=1 SV=4	R.[+229.16293].LQLSN[+0.98402]GN[+406.15875]R.T	R.LQLSNGNR.T	220930_HFX_EL10_RKNB	23278	1.7e-07	769.397	2	9568.93	31813.9	9306.08	97902.7	15356.8	38094.5	105909	13345.7	117580	9620.96
P06731_197_HexNAc(1)	P06731	197	HexNAc(1)	>sp|P06731|CEAM5_HUMAN Carcinoembryonic antigen-related cell adhesion molecule 5 OS=Homo sapiens OX=9606 GN=CEACAM5 PE=1 SV=4	R.[+229.16293].LQLSN[+0.98402]GN[+406.15875]R.T	R.LQLSNGNR.T	220930_HFX_EL10_RKNB	26214	5.4e-07	769.402	2	4670.82	17826.6	4944.19	49539	7361.49	20511.2	48042.9	5587.73	62767.5	3782.97
P06731_197_HexNAc(1)	P06731	197	HexNAc(1)	>sp|P06731|CEAM5_HUMAN Carcinoembryonic antigen-related cell adhesion molecule 5 OS=Homo sapiens OX=9606 GN=CEACAM5 PE=1 SV=4	R.[+229.16293].LQLSN[+0.98402]GN[+406.15875]R.T	R.LQLSNGNR.T	220930_HFX_EL10_RKNB	26870	2.6e-06	769.4	2	2657.63	10267.7	2576.57	36338.4	6502.74	11828.4	26358.1	3262.43	45593.9	2720.04
P06731_197_HexNAc(1)	P06731	197	HexNAc(1)	>sp|P12724|ECP_HUMAN Eosinophil cationic protein OS=Homo sapiens OX=9606 GN=RNASE3 PE=1 SV=2	R.[+229.16293].FRVPLLHC[+57.02146]DLINPGAQN[+406.15875]ISNC[+57.02146]TYADRPGRR.F	R.FRVPLLHCDLINPGAQNISNCTYADRPGRR.F	220930_HFX_HILIC_2_EL_RKNB	35284	8.3e-09	691.686	6	51155	76705.2	35202	78169.2	32342.3	58607.7	67977.2	37344.6	53749.8	41561.6
P06731_197_HexNAc(1)	P06731	197	HexNAc(1)	>sp|P12724|ECP_HUMAN Eosinophil cationic protein OS=Homo sapiens OX=9606 GN=RNASE3 PE=1 SV=2	R.[+229.16293].FRVPLLHC[+57.02146]DLINPGAQN[+406.15875]ISNC[+57.02146]TYADRPGRR.F	R.FRVPLLHCDLINPGAQNISNCTYADRPGRR.F	220930_HFX_HILIC_2_EL_RKNB	35361	0.0003	691.851	6	105572	160926	74616.2	164777	90188.1	125143	148682	90804	94294.2	93673.4
P06731_197_HexNAc(1)	P06731	197	HexNAc(1)	>sp|P10153|RNAS2_HUMAN Non-secretory ribonuclease OS=Homo sapiens OX=9606 GN=RNASE2 PE=1 SV=2	R.[+229.16293].C[+57.02146]K[+229.16293]NQNTFLLTTFANVVNVC[+57.02146]GNPNM[+15.99492]TC[+57.02146]PSN[+552.21665]K[+229.16293].T	R.CKNQNTFLLTTFANVVNVCGNPNMTCPSNK.T	220930_HFX_HILIC_2_EL_RKNB	43766	1.9e-06	1175.33	4	102511	172325	113158	179388	97182.5	204945	177781	108434	166933	81828.4
P06731_197_HexNAc(1)	P06731	197	HexNAc(1)	>sp|P10153|RNAS2_HUMAN Non-secretory ribonuclease OS=Homo sapiens OX=9606 GN=RNASE2 PE=1 SV=2	R.[+229.16293].C[+57.02146]K[+229.16293]NQNTFLLTTFANVVNVC[+57.02146]GNPN[+552.21665]M[+15.99492]TC[+57.02146]PSNK[+229.16293].T	R.CKNQNTFLLTTFANVVNVCGNPNMTCPSNK.T	220930_HFX_HILIC_2_EL_RKNB	43794	1e-05	940.465	5	45967.7	81914.4	56488.1	95465.7	55724.5	95179.2	81931.3	50161.7	56496.3	36800.5
P06731_197_HexNAc(1)	P06731	197	HexNAc(1)	>sp|P10153|RNAS2_HUMAN Non-secretory ribonuclease OS=Homo sapiens OX=9606 GN=RNASE2 PE=1 SV=2	R.[+229.16293].C[+57.02146]K[+229.16293]NQNTFLLTTFANVVNVC[+57.02146]GNPN[+552.21665]MTC[+57.02146]PSNK[+229.16293].T	R.CKNQNTFLLTTFANVVNVCGNPNMTCPSNK.T	220930_HFX_HILIC_2_EL_RKNB	44800	6.4e-05	1171.59	4	158574	298915	179209	324847	149466	308974	281914	168844	242500	117848
P06731_197_HexNAc(1)	P06731	197	HexNAc(1)	>sp|P10153|RNAS2_HUMAN Non-secretory ribonuclease OS=Homo sapiens OX=9606 GN=RNASE2 PE=1 SV=2	R.[+229.16293].C[+57.02146]K[+229.16293]NQNTFLLTTFANVVNVC[+57.02146]GNPN[+552.21665]MTC[+57.02146]PSNK[+229.16293].T	R.CKNQNTFLLTTFANVVNVCGNPNMTCPSNK.T	220930_HFX_HILIC_2_EL_RKNB	44795	0.00044	937.472	5	32995.5	43025.5	27197.6	57796.6	30694.2	53120.7	49091.6	26621.7	44248	20194
P06731_197_HexNAc(1)	P06731	197	HexNAc(1)	>sp|P06731|CEAM5_HUMAN Carcinoembryonic antigen-related cell adhesion molecule 5 OS=Homo sapiens OX=9606 GN=CEACAM5 PE=1 SV=4	R.[+229.16293].LQLSN[+0.98402]GN[+568.21157]R.T	R.LQLSNGNR.T	220930_HFX_EL10_RKNB	23258	6e-07	850.424	2	6609.14	25360.6	7452.74	63439.3	14859.2	22207.2	66359.6	7527.31	72875	5321.05
P06731_197_HexNAc(1)	P06731	197	HexNAc(1)	>sp|P06731|CEAM5_HUMAN Carcinoembryonic antigen-related cell adhesion molecule 5 OS=Homo sapiens OX=9606 GN=CEACAM5 PE=1 SV=4	R.[+229.16293].LQLSN[+0.98402]GN[+568.21157]R.T	R.LQLSNGNR.T	220930_HFX_EL10_RKNB	23136	5e-06	567.286	3	4424.09	7686.63	3578.22	12620.9	4882.42	9762.94	17750.8	5670.23	17951.2	4296.32
P06731_197_HexNAc(1)	P06731	197	HexNAc(1)	>sp|P10153|RNAS2_HUMAN Non-secretory ribonuclease OS=Homo sapiens OX=9606 GN=RNASE2 PE=1 SV=2	K.[+229.16293].NQNTFLLTTFANVVNVC[+57.02146]GNPNM[+15.99492]TC[+57.02146]PSN[+568.21157]K[+229.16293].T	K.NQNTFLLTTFANVVNVCGNPNMTCPSNK.T	220930_HFX_HILIC_2_EL_RKNB	47082	7.9e-07	1050.5	4	58969.3	90299.7	49847.4	97968.8	58043.3	97253.4	77395.8	44683.6	73993.6	45723.4
P06731_197_HexNAc(1)	P06731	197	HexNAc(1)	>sp|P10153|RNAS2_HUMAN Non-secretory ribonuclease OS=Homo sapiens OX=9606 GN=RNASE2 PE=1 SV=2	K.[+229.16293].NQNTFLLTTFANVVNVC[+57.02146]GNPNMTC[+57.02146]PSN[+568.21157]K[+229.16293].T	K.NQNTFLLTTFANVVNVCGNPNMTCPSNK.T	220930_HFX_HILIC_2_EL_RKNB	47035	3.6e-11	1046.26	4	63400.3	84913.2	45631.1	94855	61331.9	109964	77157.1	48477.2	75626.3	38959.9
P06731_197_HexNAc(1)	P06731	197	HexNAc(1)	>sp|P10153|RNAS2_HUMAN Non-secretory ribonuclease OS=Homo sapiens OX=9606 GN=RNASE2 PE=1 SV=2	K.[+229.16293].NQNTFLLTTFANVVNVC[+57.02146]GNPNMTC[+57.02146]PSN[+568.21157]K[+229.16293].T	K.NQNTFLLTTFANVVNVCGNPNMTCPSNK.T	220930_HFX_HILIC_2_EL_RKNB	47230	3.6e-07	1046.27	4	62623.5	99323.2	61196.9	116992	65978.9	112990	93124.3	57664.4	90970.8	51435.3
P06731_197_HexNAc(1)	P06731	197	HexNAc(1)	>sp|P10153|RNAS2_HUMAN Non-secretory ribonuclease OS=Homo sapiens OX=9606 GN=RNASE2 PE=1 SV=2	K.[+229.16293].NQNTFLLTTFANVVNVC[+57.02146]GNPN[+568.21157]MTC[+57.02146]PSNK[+229.16293].T	K.NQNTFLLTTFANVVNVCGNPNMTCPSNK.T	220930_HFX_HILIC_2_EL_RKNB	47099	5.3e-08	837.003	5	25083.1	31219.1	16809	35027.8	18259.2	30326.7	27101.6	20528.4	22219.2	14796.2
P06731_197_HexNAc(1)	P06731	197	HexNAc(1)	>sp|P10153|RNAS2_HUMAN Non-secretory ribonuclease OS=Homo sapiens OX=9606 GN=RNASE2 PE=1 SV=2	K.[+229.16293].NQNTFLLTTFANVVNVC[+57.02146]GNPN[+568.21157]MTC[+57.02146]PSNK[+229.16293].T	K.NQNTFLLTTFANVVNVCGNPNMTCPSNK.T	220930_HFX_HILIC_2_EL_RKNB	47053	9.2e-05	837.209	5	28198.2	39912.2	21052.2	49412.6	16575.2	39985.4	37828.3	23410.8	30530.6	26942.6
P06731_197_HexNAc(1)	P06731	197	HexNAc(1)	>sp|P20160|CAP7_HUMAN Azurocidin OS=Homo sapiens OX=9606 GN=AZU1 PE=1 SV=3	R.[+229.16293].FVN[+714.26948]VTVTPEDQC[+57.02146]RPNNVC[+57.02146]TGVLTR.R	R.FVNVTVTPEDQCRPNNVCTGVLTR.R	220930_HFX_HILIC_2_EL_RKNB	30760	7e-11	930.703	4	88542.9	90951.3	64146.6	118728	141788	100313	80676.4	65077.1	97378.2	48451.3
P06731_197_HexNAc(1)	P06731	197	HexNAc(1)	>sp|P10153|RNAS2_HUMAN Non-secretory ribonuclease OS=Homo sapiens OX=9606 GN=RNASE2 PE=1 SV=2	K.[+229.16293].NQNTFLLTTFANVVNVC[+57.02146]GNPN[+714.26948]MTC[+57.02146]PSNK[+229.16293].T	K.NQNTFLLTTFANVVNVCGNPNMTCPSNK.T	220930_HFX_HILIC_2_EL_RKNB	46966	4.7e-07	1082.77	4	103903	145519	96406.5	194426	113444	198917	153342	121640	159245	103678
P06731_197_HexNAc(1)	P06731	197	HexNAc(1)	>sp|P24158|PRTN3_HUMAN Myeloblastin OS=Homo sapiens OX=9606 GN=PRTN3 PE=1 SV=3	R.[+229.16293].VGAHDPPAQVLQELN[+714.26948]VTVVTFFC[+57.02146]RPHN[+0.98402]IC[+57.02146]TFVPRR.K	R.VGAHDPPAQVLQELNVTVVTFFCRPHNICTFVPRR.K	220930_HFX_HILIC_2_EL_RKNB	53165	2.2e-05	1004.92	5	90975.7	95813.3	74898	130358	58004.9	97583	139477	83491.4	107636	57761.3
P06731_197_HexNAc(1)	P06731	197	HexNAc(1)	>sp|P06731|CEAM5_HUMAN Carcinoembryonic antigen-related cell adhesion molecule 5 OS=Homo sapiens OX=9606 GN=CEACAM5 PE=1 SV=4	R.[+229.16293].LQLSN[+0.98402]GN[+730.26439]R.T	R.LQLSNGNR.T	220930_HFX_EL10_RKNB	23368	2.1e-07	621.303	3	7453.63	18043.9	6440.19	52335.4	8170.92	15524.7	50249.6	6486.23	63194.1	5774.52
P06731_197_HexNAc(1)	P06731	197	HexNAc(1)	>sp|P06731|CEAM5_HUMAN Carcinoembryonic antigen-related cell adhesion molecule 5 OS=Homo sapiens OX=9606 GN=CEACAM5 PE=1 SV=4	R.[+229.16293].LQLSN[+0.98402]GN[+730.26439]R.T	R.LQLSNGNR.T	220930_HFX_EL10_RKNB	23189	5.5e-09	931.453	2	42244.5	53539.7	36740.8	116541	95459.6	58856.3	115246	30124.2	205762	15214.1
P06731_197_HexNAc(1)	P06731	197	HexNAc(1)	>sp|P06731|CEAM5_HUMAN Carcinoembryonic antigen-related cell adhesion molecule 5 OS=Homo sapiens OX=9606 GN=CEACAM5 PE=1 SV=4	R.[+229.16293].LQLSN[+0.98402]GN[+730.26439]R.T	R.LQLSNGNR.T	220930_HFX_EL10_RKNB	23163	5.2e-07	621.305	3	3203.17	6988.94	2618.22	16569.5	5244.44	5340.15	13636.6	2913.04	20183.5	3148.35
P06731_197_HexNAc(1)	P06731	197	HexNAc(1)	>sp|P40199|CEAM6_HUMAN Carcinoembryonic antigen-related cell adhesion molecule 6 OS=Homo sapiens OX=9606 GN=CEACAM6 PE=1 SV=4	R.[+229.16293].NDAGSYEC[+57.02146]EIQNPASAN[+730.26439]R.S	R.NDAGSYECEIQNPASANR.S	220930_HFX_EL10_RKNB	22624	1.9e-07	985.764	3	18617.5	31710	14182.9	23958.5	46289.2	30367.1	41542	12157.8	57647.1	8841
P06731_197_HexNAc(1)	P06731	197	HexNAc(1)	>sp|P40199|CEAM6_HUMAN Carcinoembryonic antigen-related cell adhesion molecule 6 OS=Homo sapiens OX=9606 GN=CEACAM6 PE=1 SV=4	R.[+229.16293].NDAGSYEC[+57.02146]EIQNPASAN[+730.26439]R.S	R.NDAGSYECEIQNPASANR.S	220930_HFX_EL10_RKNB	22589	5.9e-07	985.762	3	27845.4	38702.1	18892.1	36236.2	72501.9	32403.8	48095.9	14977.2	54236.4	14344.1
P06731_197_HexNAc(1)	P06731	197	HexNAc(1)	>sp|P05164|PERM_HUMAN Myeloperoxidase OS=Homo sapiens OX=9606 GN=MPO PE=1 SV=1	R.[+229.16293].SYN[+730.26439]DSVDPR.I	R.SYNDSVDPR.I	220930_HFX_EL10_RKNB	16043	3.9e-08	1006.45	2	14959.8	18563	11430	23586.3	26187.5	19508.4	27770.8	14629.7	36837.9	8558.98
P06731_197_HexNAc(1)	P06731	197	HexNAc(1)	>sp|P40199|CEAM6_HUMAN Carcinoembryonic antigen-related cell adhesion molecule 6 OS=Homo sapiens OX=9606 GN=CEACAM6 PE=1 SV=4	K.[+229.16293].PSISSN[+730.26439]NSNPVEDK[+229.16293]DAVAFTC[+57.02146]EPEVQNTTYLWWVNGQSLPVSPR.L	K.PSISSNNSNPVEDKDAVAFTCEPEVQNTTYLWWVNGQSLPVSPR.L	220930_HFX_EL60_RKNB	35836	0.00099	1225.4	5	41174.7	54855.5	40962.4	79748.9	50296.8	81308.1	88108	32706.9	99462.9	21470.9
P06731_197_HexNAc(1)	P06731	197	HexNAc(1)	>sp|P40199|CEAM6_HUMAN Carcinoembryonic antigen-related cell adhesion molecule 6 OS=Homo sapiens OX=9606 GN=CEACAM6 PE=1 SV=4	K.[+229.16293].RNDAGSYEC[+57.02146]EIQNPASAN[+730.26439]R.S	K.RNDAGSYECEIQNPASANR.S	220930_HFX_HILIC_2_EL_RKNB	19931	1.7e-10	1037.8	3	67381.3	59126.9	55305.6	64008.4	109826	59462.2	62114.6	54794.6	56718.3	33492.3
P06731_197_HexNAc(1)	P06731	197	HexNAc(1)	>sp|P20160|CAP7_HUMAN Azurocidin OS=Homo sapiens OX=9606 GN=AZU1 PE=1 SV=3	R.[+229.16293].FVN[+876.32230]VTVTPEDQC[+57.02146]RPNNVC[+57.02146]TGVLTR.R	R.FVNVTVTPEDQCRPNNVCTGVLTR.R	220916_TMT_CRC_FFPE_HILIC_HFX_NB	30756	2e-17	971.217	4	55318.3	40208.4	38996	40773.2	103820	49924.3	35542.7	56198.9	48101.8	18818.3
P06731_197_HexNAc(1)	P06731	197	HexNAc(1)	>sp|P20160|CAP7_HUMAN Azurocidin OS=Homo sapiens OX=9606 GN=AZU1 PE=1 SV=3	R.[+229.16293].FVN[+876.32230]VTVTPEDQC[+57.02146]RPNNVC[+57.02146]TGVLTR.R	R.FVNVTVTPEDQCRPNNVCTGVLTR.R	220916_TMT_CRC_FFPE_HILIC_HFX_NB	30889	4.3e-12	971.22	4	73229.8	57169.8	65311.5	55543.2	161041	69639.8	43342.5	80725.7	69819	25427.7
P06731_197_HexNAc(1)	P06731	197	HexNAc(1)	>sp|P20160|CAP7_HUMAN Azurocidin OS=Homo sapiens OX=9606 GN=AZU1 PE=1 SV=3	R.[+229.16293].FVN[+876.32230]VTVTPEDQC[+57.02146]RPNNVC[+57.02146]TGVLTR.R	R.FVNVTVTPEDQCRPNNVCTGVLTR.R	220916_TMT_CRC_FFPE_HILIC_HFX_NB	31000	8.5e-07	971.216	4	43542	27104.9	39618.2	35090.6	102933	36419.4	27451.4	46368.3	32023.5	22706.7
P06731_197_HexNAc(1)	P06731	197	HexNAc(1)	>sp|P07602|SAP_HUMAN Prosaposin OS=Homo sapiens OX=9606 GN=PSAP PE=1 SV=2	R.[+229.16293].TN[+876.32230]STFVQALVEHVK[+229.16293]EEC[+57.02146]DR.L	R.TNSTFVQALVEHVKEECDR.L	220916_TMT_CRC_FFPE_HILIC_HFX_NB	39584	5e-07	899.933	4	18578.7	29856	18065.8	30721.8	21096.2	29010.7	29973.8	15700.8	31142.9	11902.1
P06731_197_HexNAc(1)	P06731	197	HexNAc(1)	>sp|P05164|PERM_HUMAN Myeloperoxidase OS=Homo sapiens OX=9606 GN=MPO PE=1 SV=1	R.[+229.16293].SYN[+876.32230]DSVDPR.I	R.SYNDSVDPR.I	220930_HFX_EL10_RKNB	16011	5.2e-07	719.993	3	10311.9	17410.7	7317.72	19597.9	18474.4	13166.5	34457.4	9614	41961.6	6975.95
P06731_197_HexNAc(1)	P06731	197	HexNAc(1)	>sp|P12724|ECP_HUMAN Eosinophil cationic protein OS=Homo sapiens OX=9606 GN=RNASE3 PE=1 SV=2	R.[+229.16293].C[+57.02146]PHN[+876.32230]R.T	R.CPHNR.T	220930_HFX_EL10_RKNB	6201	1.8e-05	596.935	3	0	11705	4999.97	5913.59	0	2475.94	9710.23	3564.84	5110.65	0
P06731_197_HexNAc(1)	P06731	197	HexNAc(1)	>sp|P28799|GRN_HUMAN Progranulin OS=Homo sapiens OX=9606 GN=GRN PE=1 SV=2	K.[+229.16293].DVEC[+57.02146]GEGHFC[+57.02146]HDN[+876.32230]QTC[+57.02146]C[+57.02146]R.D	K.DVECGEGHFCHDNQTCCR.D	220930_HFX_EL10_RKNB	15073	0.0001	847.336	4	5377.09	6497.84	3324.25	7381.09	9251.69	8640.36	6092.47	4898.02	6562.6	2831.3
P06731_197_HexNAc(1)	P06731	197	HexNAc(1)	>sp|P06731|CEAM5_HUMAN Carcinoembryonic antigen-related cell adhesion molecule 5 OS=Homo sapiens OX=9606 GN=CEACAM5 PE=1 SV=4	K.[+229.16293].NSGLYTC[+57.02146]QAN[+876.32230]NSASGHSR.T	K.NSGLYTCQANNSASGHSR.T	220930_HFX_EL20_RKNB	12630	0.00064	1010.45	3	4753.92	2495.69	0	5186.62	4024.96	5793.09	7371.28	4139.22	18073.3	3776.16
P06731_197_HexNAc(1)	P06731	197	HexNAc(1)	>sp|P05164|PERM_HUMAN Myeloperoxidase OS=Homo sapiens OX=9606 GN=MPO PE=1 SV=1	R.[+229.16293].SC[+57.02146]PAC[+57.02146]PGSN[+876.32230]ITIR.N	R.SCPACPGSNITIR.N	220930_HFX_EL20_RKNB	20345	9.3e-12	846.722	3	76504	68719.7	65151	64671.7	133985	67668.3	76185.6	61407.3	100112	32150.6
P06731_197_HexNAc(1)	P06731	197	HexNAc(1)	>sp|P20160|CAP7_HUMAN Azurocidin OS=Homo sapiens OX=9606 GN=AZU1 PE=1 SV=3	R.[+229.16293].FVN[+876.32230]VTVTPEDQC[+57.02146]RPN[+0.98402]NVC[+57.02146]TGVLTR.R	R.FVNVTVTPEDQCRPNNVCTGVLTR.R	220930_HFX_EL20_RKNB	31812	1.8e-05	971.463	4	28624.8	22044.5	20687.7	27049.4	52647.2	27977	24426.5	21707.8	28968.6	15117.3
P06731_197_HexNAc(1)	P06731	197	HexNAc(1)	>sp|P20160|CAP7_HUMAN Azurocidin OS=Homo sapiens OX=9606 GN=AZU1 PE=1 SV=3	R.[+229.16293].FVN[+876.32230]VTVTPEDQC[+57.02146]RPNNVC[+57.02146]TGVLTR.R	R.FVNVTVTPEDQCRPNNVCTGVLTR.R	220930_HFX_EL20_RKNB	30880	2.2e-21	971.216	4	65934.9	72326.6	39694.8	93462.7	85859.7	103686	70415.3	36700.6	176626	17032.5
P06731_197_HexNAc(1)	P06731	197	HexNAc(1)	>sp|P20160|CAP7_HUMAN Azurocidin OS=Homo sapiens OX=9606 GN=AZU1 PE=1 SV=3	R.[+229.16293].FVN[+876.32230]VTVTPEDQC[+57.02146]RPNNVC[+57.02146]TGVLTR.R	R.FVNVTVTPEDQCRPNNVCTGVLTR.R	220930_HFX_EL20_RKNB	30881	1.7e-15	1294.61	3	116242	111022	93637.4	122207	240241	158542	95728.7	86468.1	167577	45145.1
P06731_197_HexNAc(1)	P06731	197	HexNAc(1)	>sp|P07602|SAP_HUMAN Prosaposin OS=Homo sapiens OX=9606 GN=PSAP PE=1 SV=2	R.[+229.16293].TN[+876.32230]STFVQALVEHVK[+229.16293]EEC[+57.02146]DRLGPGM[+15.99492]ADIC[+57.02146]K[+229.16293].N	R.TNSTFVQALVEHVKEECDRLGPGMADICK.N	220930_HFX_EL60_RKNB	38169	3.7e-07	977.483	5	33677.3	55977.3	33791.6	80543.3	22882.6	74458.6	70266.4	29254.8	109231	27830.7
P06731_197_HexNAc(1)	P06731	197	HexNAc(1)	>sp|P05164|PERM_HUMAN Myeloperoxidase OS=Homo sapiens OX=9606 GN=MPO PE=1 SV=1	R.[+229.16293].SC[+57.02146]PAC[+57.02146]PGSN[+876.32230]ITIR.N	R.SCPACPGSNITIR.N	220930_HFX_HILIC_2_EL_RKNB	21764	8.6e-16	846.725	3	154528	151529	123969	182212	238406	135096	139636	109934	193039	100920
P06731_197_HexNAc(1)	P06731	197	HexNAc(1)	>sp|P05164|PERM_HUMAN Myeloperoxidase OS=Homo sapiens OX=9606 GN=MPO PE=1 SV=1	R.[+229.16293].SC[+57.02146]PAC[+57.02146]PGSN[+876.32230]ITIR.N	R.SCPACPGSNITIR.N	220930_HFX_HILIC_2_EL_RKNB	21770	8.6e-15	846.725	3	93396.2	70506.7	66542.3	95088.9	126409	81951.8	95089.7	73367.7	129080	50086.5
P06731_197_HexNAc(1)	P06731	197	HexNAc(1)	>sp|P07602|SAP_HUMAN Prosaposin OS=Homo sapiens OX=9606 GN=PSAP PE=1 SV=2	R.[+229.16293].TN[+876.32230]STFVQALVEHVK[+229.16293]EEC[+57.02146]DRLGPGM[+15.99492]ADIC[+57.02146]K[+229.16293].N	R.TNSTFVQALVEHVKEECDRLGPGMADICK.N	220930_HFX_HILIC_2_EL_RKNB	43221	8.8e-06	977.684	5	40484.4	83723.5	47370.7	134601	50572	95378.8	95254.8	55893.2	118726	45982.1
P06731_197_HexNAc(1)	P06731	197	HexNAc(1)	>sp|P07602|SAP_HUMAN Prosaposin OS=Homo sapiens OX=9606 GN=PSAP PE=1 SV=2	R.[+229.16293].TN[+876.32230]STFVQALVEHVK[+229.16293]EEC[+57.02146]DRLGPGMADIC[+57.02146]K[+229.16293].N	R.TNSTFVQALVEHVKEECDRLGPGMADICK.N	220930_HFX_HILIC_2_EL_RKNB	45624	4e-18	974.289	5	35349.8	76603.9	30897.4	102823	34291.4	79732.3	64530.3	34980.7	95269.3	32789.9
P06731_197_HexNAc(1)	P06731	197	HexNAc(1)	>sp|P07602|SAP_HUMAN Prosaposin OS=Homo sapiens OX=9606 GN=PSAP PE=1 SV=2	R.[+229.16293].TN[+876.32230]STFVQALVEHVK[+229.16293]EEC[+57.02146]DRLGPGMADIC[+57.02146]K[+229.16293].N	R.TNSTFVQALVEHVKEECDRLGPGMADICK.N	220930_HFX_HILIC_2_EL_RKNB	45670	7.1e-07	812.069	6	29680.5	47323.7	21201.7	53610.4	20662.2	47148.7	43580.9	26978.6	51360.7	26102.7
P06731_197_HexNAc(1)	P06731	197	HexNAc(1)	>sp|P07602|SAP_HUMAN Prosaposin OS=Homo sapiens OX=9606 GN=PSAP PE=1 SV=2	R.[+229.16293].TN[+876.32230]STFVQALVEHVK[+229.16293]EEC[+57.02146]DR.L	R.TNSTFVQALVEHVKEECDR.L	220930_HFX_HILIC_2_EL_RKNB	40204	4.2e-26	899.94	4	49107.6	129129	34238.6	157944	43509.7	129381	91754.8	44285	161541	49024.2
P06731_197_HexNAc(1)	P06731	197	HexNAc(1)	>sp|P07602|SAP_HUMAN Prosaposin OS=Homo sapiens OX=9606 GN=PSAP PE=1 SV=2	R.[+229.16293].TN[+876.32230]STFVQALVEHVK[+229.16293]EEC[+57.02146]DR.L	R.TNSTFVQALVEHVKEECDR.L	220930_HFX_HILIC_2_EL_RKNB	40413	3.9e-24	899.938	4	62253.7	156469	52143.2	202858	64017.5	183740	120090	58916.8	211609	59999.7
P06731_197_HexNAc(1)	P06731	197	HexNAc(1)	>sp|P20160|CAP7_HUMAN Azurocidin OS=Homo sapiens OX=9606 GN=AZU1 PE=1 SV=3	R.[+229.16293].FVN[+876.32230]VTVTPEDQC[+57.02146]RPN[+0.98402]NVC[+57.02146]TGVLTR.R	R.FVNVTVTPEDQCRPNNVCTGVLTR.R	220930_HFX_HILIC_2_EL_RKNB	33090	1.9e-25	971.462	4	107489	182078	86013	235554	154821	214767	174288	83177.1	358405	64983.5
P06731_197_HexNAc(1)	P06731	197	HexNAc(1)	>sp|P20160|CAP7_HUMAN Azurocidin OS=Homo sapiens OX=9606 GN=AZU1 PE=1 SV=3	R.[+229.16293].FVN[+876.32230]VTVTPEDQC[+57.02146]RPN[+0.98402]NVC[+57.02146]TGVLTR.R	R.FVNVTVTPEDQCRPNNVCTGVLTR.R	220930_HFX_HILIC_2_EL_RKNB	33175	5.5e-20	1294.95	3	131679	203543	108218	265425	185927	204988	198033	116139	311794	120668
P06731_197_HexNAc(1)	P06731	197	HexNAc(1)	>sp|P20160|CAP7_HUMAN Azurocidin OS=Homo sapiens OX=9606 GN=AZU1 PE=1 SV=3	R.[+229.16293].FVN[+876.32230]VTVTPEDQC[+57.02146]RPN[+0.98402]NVC[+57.02146]TGVLTR.R	R.FVNVTVTPEDQCRPNNVCTGVLTR.R	220930_HFX_HILIC_2_EL_RKNB	32995	1.3e-20	1294.95	3	125271	175978	110085	219040	188305	165554	156384	128685	235214	101257
P06731_197_HexNAc(1)	P06731	197	HexNAc(1)	>sp|P20160|CAP7_HUMAN Azurocidin OS=Homo sapiens OX=9606 GN=AZU1 PE=1 SV=3	R.[+229.16293].FVN[+876.32230]VTVTPEDQC[+57.02146]RPN[+0.98402]NVC[+57.02146]TGVLTR.R	R.FVNVTVTPEDQCRPNNVCTGVLTR.R	220930_HFX_HILIC_2_EL_RKNB	29660	1e-10	971.465	4	140091	143601	101388	173358	200309	152550	122203	102520	179489	76914.3
P06731_197_HexNAc(1)	P06731	197	HexNAc(1)	>sp|P20160|CAP7_HUMAN Azurocidin OS=Homo sapiens OX=9606 GN=AZU1 PE=1 SV=3	R.[+229.16293].FVN[+876.32230]VTVTPEDQC[+57.02146]RPNNVC[+57.02146]TGVLTR.R	R.FVNVTVTPEDQCRPNNVCTGVLTR.R	220930_HFX_HILIC_2_EL_RKNB	32483	5.4e-24	971.219	4	84535.7	133225	72595.5	160897	137425	153918	120448	69283.1	224946	54935.5
P06731_197_HexNAc(1)	P06731	197	HexNAc(1)	>sp|P20160|CAP7_HUMAN Azurocidin OS=Homo sapiens OX=9606 GN=AZU1 PE=1 SV=3	R.[+229.16293].FVN[+876.32230]VTVTPEDQC[+57.02146]RPNNVC[+57.02146]TGVLTR.R	R.FVNVTVTPEDQCRPNNVCTGVLTR.R	220930_HFX_HILIC_2_EL_RKNB	32296	1.5e-24	971.216	4	77632.4	123796	61354.1	152379	113117	144088	109983	63943.7	205792	52247.1
P06731_197_HexNAc(1)	P06731	197	HexNAc(1)	>sp|P20160|CAP7_HUMAN Azurocidin OS=Homo sapiens OX=9606 GN=AZU1 PE=1 SV=3	R.[+229.16293].FVN[+876.32230]VTVTPEDQC[+57.02146]RPNNVC[+57.02146]TGVLTR.R	R.FVNVTVTPEDQCRPNNVCTGVLTR.R	220930_HFX_HILIC_2_EL_RKNB	32725	4.6e-14	971.218	4	101819	97651.8	85201.9	131176	163656	117143	101422	79867.1	98295.5	65922.2
P06731_197_HexNAc(1)	P06731	197	HexNAc(1)	>sp|P20160|CAP7_HUMAN Azurocidin OS=Homo sapiens OX=9606 GN=AZU1 PE=1 SV=3	R.[+229.16293].FVN[+876.32230]VTVTPEDQC[+57.02146]RPNNVC[+57.02146]TGVLTR.R	R.FVNVTVTPEDQCRPNNVCTGVLTR.R	220930_HFX_HILIC_2_EL_RKNB	30678	3.5e-14	971.213	4	131573	120728	86273.9	139434	197604	130579	107975	88071.4	134586	73306.7
P06731_197_HexNAc(1)	P06731	197	HexNAc(1)	>sp|P20160|CAP7_HUMAN Azurocidin OS=Homo sapiens OX=9606 GN=AZU1 PE=1 SV=3	R.[+229.16293].FVN[+876.32230]VTVTPEDQC[+57.02146]RPNNVC[+57.02146]TGVLTR.R	R.FVNVTVTPEDQCRPNNVCTGVLTR.R	220930_HFX_HILIC_2_EL_RKNB	31478	4.5e-09	971.216	4	109167	114874	83685.8	145376	180922	125560	99237	90730.2	128743	61746.6
P06731_197_HexNAc(1)	P06731	197	HexNAc(1)	>sp|P20160|CAP7_HUMAN Azurocidin OS=Homo sapiens OX=9606 GN=AZU1 PE=1 SV=3	R.[+229.16293].FVN[+876.32230]VTVTPEDQC[+57.02146]RPNNVC[+57.02146]TGVLTR.R	R.FVNVTVTPEDQCRPNNVCTGVLTR.R	220930_HFX_HILIC_2_EL_RKNB	29009	1e-06	971.22	4	119507	97352.8	94559.1	116787	177778	119250	87049.7	94984.3	85614.4	62879.7
P06731_197_HexNAc(1)	P06731	197	HexNAc(1)	>sp|P20160|CAP7_HUMAN Azurocidin OS=Homo sapiens OX=9606 GN=AZU1 PE=1 SV=3	R.[+229.16293].FVN[+876.32230]VTVTPEDQC[+57.02146]RPNNVC[+57.02146]TGVLTR.R	R.FVNVTVTPEDQCRPNNVCTGVLTR.R	220930_HFX_HILIC_2_EL_RKNB	30615	8.6e-07	777.176	5	49095.6	63545.1	42399.3	72523.5	61047.5	67024.2	55801	41289.8	56230.1	38510.8
P06731_197_HexNAc(1)	P06731	197	HexNAc(1)	>sp|P08246|ELNE_HUMAN Neutrophil elastase OS=Homo sapiens OX=9606 GN=ELANE PE=1 SV=1	R.[+229.16293].NRGIASVLQELN[+876.32230]VTVVTSLC[+57.02146]RR.S	R.NRGIASVLQELNVTVVTSLCRR.S	220930_HFX_HILIC_2_EL_RKNB	47122	4.8e-09	898.47	4	41661.4	57180.9	36605	80774.3	37203	61493.1	71587.1	43974.7	56380.9	29207.6
P06731_197_HexNAc(1)	P06731	197	HexNAc(1)	>sp|P24158|PRTN3_HUMAN Myeloblastin OS=Homo sapiens OX=9606 GN=PRTN3 PE=1 SV=3	R.[+229.16293].VGAHDPPAQVLQELN[+876.32230]VTVVTFFC[+57.02146]RPHNIC[+57.02146]TFVPR.R	R.VGAHDPPAQVLQELNVTVVTFFCRPHNICTFVPR.R	220930_HFX_HILIC_2_EL_RKNB	53329	3.3e-19	1005.71	5	79040	98638.2	81799.2	134506	62082.7	99903.2	151623	91395.8	113154	56456
P06731_197_HexNAc(1)	P06731	197	HexNAc(1)	>sp|P24158|PRTN3_HUMAN Myeloblastin OS=Homo sapiens OX=9606 GN=PRTN3 PE=1 SV=3	R.[+229.16293].VGAHDPPAQVLQELN[+876.32230]VTVVTFFC[+57.02146]RPHNIC[+57.02146]TFVPR.R	R.VGAHDPPAQVLQELNVTVVTFFCRPHNICTFVPR.R	220930_HFX_HILIC_2_EL_RKNB	53354	6.4e-20	1005.7	5	111138	124274	73390.9	154690	68249.5	115689	161625	96791.6	140953	65579.5
P06731_197_HexNAc(1)	P06731	197	HexNAc(1)	>sp|P24158|PRTN3_HUMAN Myeloblastin OS=Homo sapiens OX=9606 GN=PRTN3 PE=1 SV=3	R.[+229.16293].VGAHDPPAQVLQELN[+876.32230]VTVVTFFC[+57.02146]RPHNIC[+57.02146]TFVPR.R	R.VGAHDPPAQVLQELNVTVVTFFCRPHNICTFVPR.R	220930_HFX_HILIC_2_EL_RKNB	52989	3.7e-11	1005.91	5	53257.7	67388.9	48198.9	83626	43536.5	63224.3	81738.4	49550.7	70602.5	36426
P06731_197_HexNAc(1)	P06731	197	HexNAc(1)	>sp|P24158|PRTN3_HUMAN Myeloblastin OS=Homo sapiens OX=9606 GN=PRTN3 PE=1 SV=3	R.[+229.16293].VGAHDPPAQVLQELN[+876.32230]VTVVTFFC[+57.02146]RPHNIC[+57.02146]TFVPR.R	R.VGAHDPPAQVLQELNVTVVTFFCRPHNICTFVPR.R	220930_HFX_HILIC_2_EL_RKNB	50912	0.0002	838.084	6	20489.9	22659.2	20159.7	35428	16962.7	27335.9	28785.5	22492.1	26143	14665.4
P06731_197_HexNAc(1)	P06731	197	HexNAc(1)	>sp|P12724|ECP_HUMAN Eosinophil cationic protein OS=Homo sapiens OX=9606 GN=RNASE3 PE=1 SV=2	R.[+229.16293].C[+57.02146]PHN[+876.32230]R.T	R.CPHNR.T	220930_HFX_HILIC_2_EL_RKNB	5968	6.4e-07	596.935	3	0	5018.68	2425.94	3439.15	2265.97	0	6853.33	1906.92	2630.62	0
P06731_197_HexNAc(1)	P06731	197	HexNAc(1)	>sp|P06731|CEAM5_HUMAN Carcinoembryonic antigen-related cell adhesion molecule 5 OS=Homo sapiens OX=9606 GN=CEACAM5 PE=1 SV=4	R.[+229.16293].LQLSN[+0.98402]GN[+892.31722]R.T	R.LQLSNGNR.T	220916_TMT_CRC_FFPE_HILIC_HFX_NB	17097	2.2e-05	675.319	3	15820	15964.8	15162.6	26534.1	20748.8	17352.4	21555.2	14848.2	26015.2	11145.8
P06731_197_HexNAc(1)	P06731	197	HexNAc(1)	>sp|P40199|CEAM6_HUMAN Carcinoembryonic antigen-related cell adhesion molecule 6 OS=Homo sapiens OX=9606 GN=CEACAM6 PE=1 SV=4	K.[+229.16293].RN[+0.98402]DAGSYEC[+57.02146]EIQNPASAN[+892.31722]R.S	K.RNDAGSYECEIQNPASANR.S	220916_TMT_CRC_FFPE_HILIC_HFX_NB	19541	1.5e-05	819.364	4	12793.9	16879.8	13399.2	20828.8	23035.3	18139.4	20056.9	11317.9	16930.5	11133.4
P06731_197_HexNAc(1)	P06731	197	HexNAc(1)	>sp|P40199|CEAM6_HUMAN Carcinoembryonic antigen-related cell adhesion molecule 6 OS=Homo sapiens OX=9606 GN=CEACAM6 PE=1 SV=4	K.[+229.16293].RN[+0.98402]DAGSYEC[+57.02146]EIQNPASAN[+892.31722]R.S	K.RNDAGSYECEIQNPASANR.S	220916_TMT_CRC_FFPE_HILIC_HFX_NB	19542	0.00032	1092.15	3	12059.2	26908.4	14630.4	21860.2	15265	25877.8	28013	15550.4	28377.9	6884.34
P06731_197_HexNAc(1)	P06731	197	HexNAc(1)	>sp|P40199|CEAM6_HUMAN Carcinoembryonic antigen-related cell adhesion molecule 6 OS=Homo sapiens OX=9606 GN=CEACAM6 PE=1 SV=4	K.[+229.16293].RN[+0.98402]DAGSYEC[+57.02146]EIQNPASAN[+892.31722]R.S	K.RNDAGSYECEIQNPASANR.S	220916_TMT_CRC_FFPE_HILIC_HFX_NB	19829	0.0007	1092.15	3	11693.5	19285.6	11567.6	19863.7	16812.9	26871.3	33438.4	15293.6	32685.1	10522
P06731_197_HexNAc(1)	P06731	197	HexNAc(1)	>sp|P40199|CEAM6_HUMAN Carcinoembryonic antigen-related cell adhesion molecule 6 OS=Homo sapiens OX=9606 GN=CEACAM6 PE=1 SV=4	K.[+229.16293].RNDAGSYEC[+57.02146]EIQNPASAN[+892.31722]R.S	K.RNDAGSYECEIQNPASANR.S	220916_TMT_CRC_FFPE_HILIC_HFX_NB	19246	9e-10	1091.82	3	10090.1	24608.2	12504.3	29937.6	10226.2	29166.5	34049.6	15078	56364.7	10459.5
P06731_197_HexNAc(1)	P06731	197	HexNAc(1)	>sp|P40199|CEAM6_HUMAN Carcinoembryonic antigen-related cell adhesion molecule 6 OS=Homo sapiens OX=9606 GN=CEACAM6 PE=1 SV=4	K.[+229.16293].RNDAGSYEC[+57.02146]EIQNPASAN[+892.31722]R.S	K.RNDAGSYECEIQNPASANR.S	220916_TMT_CRC_FFPE_HILIC_HFX_NB	19224	3.1e-08	819.116	4	13938.1	19223.6	10068.5	23961.6	22831.5	21542.2	18635.2	13753.4	27174.5	8439.72
P06731_197_HexNAc(1)	P06731	197	HexNAc(1)	>sp|P40199|CEAM6_HUMAN Carcinoembryonic antigen-related cell adhesion molecule 6 OS=Homo sapiens OX=9606 GN=CEACAM6 PE=1 SV=4	K.[+229.16293].RNDAGSYEC[+57.02146]EIQNPASAN[+892.31722]R.S	K.RNDAGSYECEIQNPASANR.S	220916_TMT_CRC_FFPE_HILIC_HFX_NB	18959	1.4e-06	1091.81	3	9221.61	15391.7	7076.51	19388.7	13974.8	22166.5	21545.6	10772.1	31526	6849.82
P06731_197_HexNAc(1)	P06731	197	HexNAc(1)	>sp|P40199|CEAM6_HUMAN Carcinoembryonic antigen-related cell adhesion molecule 6 OS=Homo sapiens OX=9606 GN=CEACAM6 PE=1 SV=4	K.[+229.16293].RNDAGSYEC[+57.02146]EIQNPASAN[+892.31722]R.S	K.RNDAGSYECEIQNPASANR.S	220916_TMT_CRC_FFPE_HILIC_HFX_NB	18941	0.00022	819.12	4	18415	18240.1	16213.9	23452.7	32843.8	24021.7	23814.1	20719.5	19244.2	12002.2
P06731_197_HexNAc(1)	P06731	197	HexNAc(1)	>sp|P06731|CEAM5_HUMAN Carcinoembryonic antigen-related cell adhesion molecule 5 OS=Homo sapiens OX=9606 GN=CEACAM5 PE=1 SV=4	R.[+229.16293].LQLSN[+0.98402]GN[+892.31722]R.T	R.LQLSNGNR.T	220930_HFX_EL10_RKNB	23235	5.1e-08	675.319	3	4404.95	13006	4335.37	43301.7	6447.1	16470.9	32649.9	2575.36	49133.5	4104.44
P06731_197_HexNAc(1)	P06731	197	HexNAc(1)	>sp|P06731|CEAM5_HUMAN Carcinoembryonic antigen-related cell adhesion molecule 5 OS=Homo sapiens OX=9606 GN=CEACAM5 PE=1 SV=4	R.[+229.16293].LQLSN[+0.98402]GN[+892.31722]R.T	R.LQLSNGNR.T	220930_HFX_EL10_RKNB	23534	7.5e-07	675.32	3	7693.56	9160.24	4568.58	19755.1	6765	9535.67	18812	2485.94	25486.5	1909.82
P06731_197_HexNAc(1)	P06731	197	HexNAc(1)	>sp|P06731|CEAM5_HUMAN Carcinoembryonic antigen-related cell adhesion molecule 5 OS=Homo sapiens OX=9606 GN=CEACAM5 PE=1 SV=4	R.[+229.16293].LQLSN[+0.98402]GN[+892.31722]R.T	R.LQLSNGNR.T	220930_HFX_EL10_RKNB	26331	6.9e-07	675.323	3	5655.69	11664.2	5602.01	25839.2	7382.33	11751.1	23153.5	6941.65	26113.8	6056.99
P06731_197_HexNAc(1)	P06731	197	HexNAc(1)	>sp|P06731|CEAM5_HUMAN Carcinoembryonic antigen-related cell adhesion molecule 5 OS=Homo sapiens OX=9606 GN=CEACAM5 PE=1 SV=4	R.[+229.16293].LQLSN[+0.98402]GN[+892.31722]R.T	R.LQLSNGNR.T	220930_HFX_EL10_RKNB	20211	6.6e-07	1012.48	2	36382.9	31665.1	19703.3	46901.4	57530.8	31986.7	36135.8	26199.8	67707.1	13594
P06731_197_HexNAc(1)	P06731	197	HexNAc(1)	>sp|P06731|CEAM5_HUMAN Carcinoembryonic antigen-related cell adhesion molecule 5 OS=Homo sapiens OX=9606 GN=CEACAM5 PE=1 SV=4	R.[+229.16293].LQLSN[+0.98402]GN[+892.31722]R.T	R.LQLSNGNR.T	220930_HFX_EL10_RKNB	23032	1.5e-06	675.322	3	4912.43	5926.77	4565.58	22658.8	6241.04	11423.5	20095.2	3503.95	23152.5	2921.32
P06731_197_HexNAc(1)	P06731	197	HexNAc(1)	>sp|P06731|CEAM5_HUMAN Carcinoembryonic antigen-related cell adhesion molecule 5 OS=Homo sapiens OX=9606 GN=CEACAM5 PE=1 SV=4	R.[+229.16293].LQLSN[+0.98402]GN[+892.31722]R.T	R.LQLSNGNR.T	220930_HFX_EL10_RKNB	20766	1.1e-06	1012.48	2	25770.5	22193.1	18530.6	31418.5	37514.2	24309.2	21302.3	23301.6	37084.8	13581.9
P06731_197_HexNAc(1)	P06731	197	HexNAc(1)	>sp|P40199|CEAM6_HUMAN Carcinoembryonic antigen-related cell adhesion molecule 6 OS=Homo sapiens OX=9606 GN=CEACAM6 PE=1 SV=4	K.[+229.16293].RNDAGSYEC[+57.02146]EIQN[+0.98402]PASAN[+892.31722]R.S	K.RNDAGSYECEIQNPASANR.S	220930_HFX_EL10_RKNB	19948	4.2e-06	1092.15	3	12098.7	21855	9683.99	20367.7	17466.3	22017	19148	11755.3	29816.5	11477
P06731_197_HexNAc(1)	P06731	197	HexNAc(1)	>sp|P40199|CEAM6_HUMAN Carcinoembryonic antigen-related cell adhesion molecule 6 OS=Homo sapiens OX=9606 GN=CEACAM6 PE=1 SV=4	K.[+229.16293].RN[+0.98402]DAGSYEC[+57.02146]EIQNPASAN[+892.31722]R.S	K.RNDAGSYECEIQNPASANR.S	220930_HFX_EL10_RKNB	20636	1.7e-05	1092.15	3	12185.1	22221.8	12958.4	26985.6	20756	20777	41067.3	12992.4	38821.1	8090.93
P06731_197_HexNAc(1)	P06731	197	HexNAc(1)	>sp|P40199|CEAM6_HUMAN Carcinoembryonic antigen-related cell adhesion molecule 6 OS=Homo sapiens OX=9606 GN=CEACAM6 PE=1 SV=4	K.[+229.16293].RNDAGSYEC[+57.02146]EIQNPASAN[+892.31722]R.S	K.RNDAGSYECEIQNPASANR.S	220930_HFX_EL10_RKNB	20142	5.4e-07	1091.81	3	11572.7	17955.8	9199.46	20180.3	18112.3	18671.5	28172.9	12173.1	24666.4	6288.97
P06731_197_HexNAc(1)	P06731	197	HexNAc(1)	>sp|P40199|CEAM6_HUMAN Carcinoembryonic antigen-related cell adhesion molecule 6 OS=Homo sapiens OX=9606 GN=CEACAM6 PE=1 SV=4	K.[+229.16293].RNDAGSYEC[+57.02146]EIQNPASAN[+892.31722]R.S	K.RNDAGSYECEIQNPASANR.S	220930_HFX_EL10_RKNB	19957	2.8e-06	819.116	4	4839.6	7052.03	3989.27	9403.13	11907.9	8227.59	5693.43	6076.72	14713.5	3969.09
P06731_197_HexNAc(1)	P06731	197	HexNAc(1)	>sp|P40199|CEAM6_HUMAN Carcinoembryonic antigen-related cell adhesion molecule 6 OS=Homo sapiens OX=9606 GN=CEACAM6 PE=1 SV=4	K.[+229.16293].RNDAGSYEC[+57.02146]EIQNPASAN[+892.31722]R.S	K.RNDAGSYECEIQNPASANR.S	220930_HFX_EL10_RKNB	20145	7.3e-05	819.112	4	7570.08	7864.09	7936.6	8214.52	12141.4	4177.45	8331.89	6258.59	9841.18	5611.23
P06731_197_HexNAc(1)	P06731	197	HexNAc(1)	>sp|P40199|CEAM6_HUMAN Carcinoembryonic antigen-related cell adhesion molecule 6 OS=Homo sapiens OX=9606 GN=CEACAM6 PE=1 SV=4	R.[+229.16293].NDAGSYEC[+57.02146]EIQNPASAN[+892.31722]R.S	R.NDAGSYECEIQNPASANR.S	220930_HFX_EL10_RKNB	22392	1.2e-07	1039.79	3	12591.6	26070.4	11059.7	23331.1	24514.7	23190.2	37849.1	12129.9	43547.7	9101.06
P06731_197_HexNAc(1)	P06731	197	HexNAc(1)	>sp|P05164|PERM_HUMAN Myeloperoxidase OS=Homo sapiens OX=9606 GN=MPO PE=1 SV=1	R.[+229.16293].SYN[+892.31722]DSVDPR.I	R.SYNDSVDPR.I	220930_HFX_EL10_RKNB	15946	3e-06	1087.48	2	9185.26	13271.5	8734.92	11139.2	12496.7	11558.6	12552.9	9675.05	16422.2	7756.99
P06731_197_HexNAc(1)	P06731	197	HexNAc(1)	>sp|P05164|PERM_HUMAN Myeloperoxidase OS=Homo sapiens OX=9606 GN=MPO PE=1 SV=1	R.[+229.16293].SYN[+892.31722]DSVDPR.I	R.SYNDSVDPR.I	220930_HFX_EL10_RKNB	16143	8.4e-05	1087.48	2	7796.53	8925.65	4643.99	15272.1	14418.8	11082.5	15076.8	9160.96	20893.3	6814.51
P06731_197_HexNAc(1)	P06731	197	HexNAc(1)	>sp|P05164|PERM_HUMAN Myeloperoxidase OS=Homo sapiens OX=9606 GN=MPO PE=1 SV=1	R.[+229.16293].SYN[+892.31722]DSVDPR.I	R.SYNDSVDPR.I	220930_HFX_EL10_RKNB	15978	0.00068	725.321	3	9142.02	12040.7	7964.55	11409.6	15028.5	9500.38	11084.9	6128.78	20640.2	2123.81
P06731_197_HexNAc(1)	P06731	197	HexNAc(1)	>sp|P10253|LYAG_HUMAN Lysosomal alpha-glucosidase OS=Homo sapiens OX=9606 GN=GAA PE=1 SV=4	R.[+229.16293].QVVEN[+892.31722]M[+15.99492]TR.A	R.QVVENMTR.A	220930_HFX_EL10_RKNB	12518	1e-06	705.327	3	11577.5	11753.5	9367.5	14916.1	15515.3	9372.8	10754.7	6293.15	9849.31	12184.4
P06731_197_HexNAc(1)	P06731	197	HexNAc(1)	>sp|P10253|LYAG_HUMAN Lysosomal alpha-glucosidase OS=Homo sapiens OX=9606 GN=GAA PE=1 SV=4	R.[+229.16293].QVVEN[+892.31722]M[+15.99492]TR.A	R.QVVENMTR.A	220930_HFX_EL10_RKNB	12529	1.9e-06	1057.49	2	5007.14	6376.59	7827.34	13491.3	9413.99	7907.93	11455.2	6598.35	8449.59	12984.4
P06731_197_HexNAc(1)	P06731	197	HexNAc(1)	>sp|P10253|LYAG_HUMAN Lysosomal alpha-glucosidase OS=Homo sapiens OX=9606 GN=GAA PE=1 SV=4	R.[+229.16293].QVVEN[+892.31722]M[+15.99492]TR.A	R.QVVENMTR.A	220930_HFX_EL10_RKNB	12347	7e-06	1057.48	2	2492.82	5809.8	2750.6	8565.7	4329.66	5120.62	6513.43	5481.09	5523.63	4368.01
P06731_197_HexNAc(1)	P06731	197	HexNAc(1)	>sp|P06731|CEAM5_HUMAN Carcinoembryonic antigen-related cell adhesion molecule 5 OS=Homo sapiens OX=9606 GN=CEACAM5 PE=1 SV=4	R.[+229.16293].LQLSN[+0.98402]GN[+892.31722]R.T	R.LQLSNGNR.T	220930_HFX_EL20_RKNB	18455	1e-05	1012.47	2	92741.3	82960.7	52520.6	124976	123744	98527.4	122508	86896.3	154673	33060
P06731_197_HexNAc(1)	P06731	197	HexNAc(1)	>sp|P06731|CEAM5_HUMAN Carcinoembryonic antigen-related cell adhesion molecule 5 OS=Homo sapiens OX=9606 GN=CEACAM5 PE=1 SV=4	R.[+229.16293].LQLSN[+0.98402]GN[+892.31722]R.T	R.LQLSNGNR.T	220930_HFX_EL20_RKNB	19203	1.1e-05	675.322	3	37768.7	35975.4	29410.5	44276.5	57456.1	31764.5	34027.8	28231.3	63931.4	18939
P06731_197_HexNAc(1)	P06731	197	HexNAc(1)	>sp|P06731|CEAM5_HUMAN Carcinoembryonic antigen-related cell adhesion molecule 5 OS=Homo sapiens OX=9606 GN=CEACAM5 PE=1 SV=4	R.[+229.16293].LQLSN[+0.98402]GN[+892.31722]R.T	R.LQLSNGNR.T	220930_HFX_EL20_RKNB	19116	1.2e-05	1012.47	2	93217.6	74102.5	62593.6	103390	156381	93655.9	65267.1	80164.6	165856	35356.3
P06731_197_HexNAc(1)	P06731	197	HexNAc(1)	>sp|P05164|PERM_HUMAN Myeloperoxidase OS=Homo sapiens OX=9606 GN=MPO PE=1 SV=1	R.[+229.16293].SC[+57.02146]PAC[+57.02146]PGSN[+892.31722]ITIR.N	R.SCPACPGSNITIR.N	220930_HFX_EL20_RKNB	20186	6.5e-06	852.049	3	59027.1	41216.1	46328.7	53456	90752	46537.9	51859.7	50843.3	62376.1	26440.2
P06731_197_HexNAc(1)	P06731	197	HexNAc(1)	>sp|P05164|PERM_HUMAN Myeloperoxidase OS=Homo sapiens OX=9606 GN=MPO PE=1 SV=1	R.[+229.16293].ALLPFDNLHDDPC[+57.02146]LLTN[+892.31722]R.S	R.ALLPFDNLHDDPCLLTNR.S	220930_HFX_HILIC_2_EL_RKNB	42630	1.2e-14	1082.52	3	102098	213816	112964	209000	124061	210287	199087	126355	182678	80863.5
P06731_197_HexNAc(1)	P06731	197	HexNAc(1)	>sp|P05164|PERM_HUMAN Myeloperoxidase OS=Homo sapiens OX=9606 GN=MPO PE=1 SV=1	R.[+229.16293].ALLPFDNLHDDPC[+57.02146]LLTN[+892.31722]R.S	R.ALLPFDNLHDDPCLLTNR.S	220930_HFX_HILIC_2_EL_RKNB	42637	4e-12	812.14	4	44301.4	90937	43698.9	101035	45838	85264.8	79060.9	51069.4	71372.6	47161.4
P06731_197_HexNAc(1)	P06731	197	HexNAc(1)	>sp|P05164|PERM_HUMAN Myeloperoxidase OS=Homo sapiens OX=9606 GN=MPO PE=1 SV=1	R.[+229.16293].ALLPFDNLHDDPC[+57.02146]LLTN[+892.31722]R.S	R.ALLPFDNLHDDPCLLTNR.S	220930_HFX_HILIC_2_EL_RKNB	37530	4.3e-10	812.141	4	44098.6	72681.9	39543.5	80764.1	54845.7	70212.3	73439.1	42496.3	53076.2	37069.3
P06731_197_HexNAc(1)	P06731	197	HexNAc(1)	>sp|P06731|CEAM5_HUMAN Carcinoembryonic antigen-related cell adhesion molecule 5 OS=Homo sapiens OX=9606 GN=CEACAM5 PE=1 SV=4	R.[+229.16293].LQLSN[+0.98402]GN[+892.31722]R.T	R.LQLSNGNR.T	220930_HFX_HILIC_2_EL_RKNB	20177	6.9e-11	675.32	3	142251	160462	114009	262454	180331	149660	190219	93401.4	198641	95462
P06731_197_HexNAc(1)	P06731	197	HexNAc(1)	>sp|P06731|CEAM5_HUMAN Carcinoembryonic antigen-related cell adhesion molecule 5 OS=Homo sapiens OX=9606 GN=CEACAM5 PE=1 SV=4	R.[+229.16293].LQLSN[+0.98402]GN[+892.31722]R.T	R.LQLSNGNR.T	220930_HFX_HILIC_2_EL_RKNB	20797	3.5e-08	675.321	3	119015	119438	100240	186118	165717	105796	109429	83919	160341	92646.8
P06731_197_HexNAc(1)	P06731	197	HexNAc(1)	>sp|P06731|CEAM5_HUMAN Carcinoembryonic antigen-related cell adhesion molecule 5 OS=Homo sapiens OX=9606 GN=CEACAM5 PE=1 SV=4	R.[+229.16293].LQLSN[+0.98402]GN[+892.31722]R.T	R.LQLSNGNR.T	220930_HFX_HILIC_2_EL_RKNB	20589	1.5e-07	1012.48	2	249642	152164	169365	241381	428053	176964	144067	185927	295144	111074
P06731_197_HexNAc(1)	P06731	197	HexNAc(1)	>sp|P06731|CEAM5_HUMAN Carcinoembryonic antigen-related cell adhesion molecule 5 OS=Homo sapiens OX=9606 GN=CEACAM5 PE=1 SV=4	R.[+229.16293].LQLSN[+0.98402]GN[+892.31722]R.T	R.LQLSNGNR.T	220930_HFX_HILIC_2_EL_RKNB	20791	1.9e-06	1012.48	2	149710	124514	110104	177309	315306	114207	110417	107705	278682	70731.1
P06731_197_HexNAc(1)	P06731	197	HexNAc(1)	>sp|P06731|CEAM5_HUMAN Carcinoembryonic antigen-related cell adhesion molecule 5 OS=Homo sapiens OX=9606 GN=CEACAM5 PE=1 SV=4	R.[+229.16293].LQLSN[+0.98402]GN[+892.31722]R.T	R.LQLSNGNR.T	220930_HFX_HILIC_2_EL_RKNB	20776	5.8e-08	1012.48	2	231001	161922	160101	253917	487381	154094	153835	183331	411896	87103.5
P06731_197_HexNAc(1)	P06731	197	HexNAc(1)	>sp|P06731|CEAM5_HUMAN Carcinoembryonic antigen-related cell adhesion molecule 5 OS=Homo sapiens OX=9606 GN=CEACAM5 PE=1 SV=4	R.[+229.16293].LQLSN[+0.98402]GN[+892.31722]R.T	R.LQLSNGNR.T	220930_HFX_HILIC_2_EL_RKNB	20172	1.1e-05	1012.48	2	132034	87320.5	84389.7	128931	198519	102746	83906.8	96484.8	126801	69815.2
P06731_197_HexNAc(1)	P06731	197	HexNAc(1)	>sp|P06731|CEAM5_HUMAN Carcinoembryonic antigen-related cell adhesion molecule 5 OS=Homo sapiens OX=9606 GN=CEACAM5 PE=1 SV=4	R.[+229.16293].LQLSN[+0.98402]GN[+892.31722]R.T	R.LQLSNGNR.T	220930_HFX_HILIC_2_EL_RKNB	17296	0.00027	675.322	3	78581.4	65267	69008.1	105304	146154	57149.7	61957.5	65163.3	91487.1	54656.2
P06731_197_HexNAc(1)	P06731	197	HexNAc(1)	>sp|P06731|CEAM5_HUMAN Carcinoembryonic antigen-related cell adhesion molecule 5 OS=Homo sapiens OX=9606 GN=CEACAM5 PE=1 SV=4	R.[+229.16293].LQLSNDN[+892.31722]R.T	R.LQLSNDNR.T	220930_HFX_HILIC_2_EL_RKNB	19761	5.8e-09	1040.99	2	106025	99460.3	90643.1	155514	183258	109171	100314	84728.2	191325	55237.8
P06731_197_HexNAc(1)	P06731	197	HexNAc(1)	>sp|P07602|SAP_HUMAN Prosaposin OS=Homo sapiens OX=9606 GN=PSAP PE=1 SV=2	R.[+229.16293].TN[+892.31722]STFVQALVEHVK[+229.16293]EEC[+57.02146]DRLGPGMADIC[+57.02146]K[+229.16293].N	R.TNSTFVQALVEHVKEECDRLGPGMADICK.N	220930_HFX_HILIC_2_EL_RKNB	43256	0.00013	814.903	6	35199.3	49873.1	26617.6	80634.4	25622.2	62408.9	58433.5	26529.9	59515.5	31792.6
P06731_197_HexNAc(1)	P06731	197	HexNAc(1)	>sp|P40199|CEAM6_HUMAN Carcinoembryonic antigen-related cell adhesion molecule 6 OS=Homo sapiens OX=9606 GN=CEACAM6 PE=1 SV=4	K.[+229.16293].RNDAGSYEC[+57.02146]EIQN[+0.98402]PASAN[+892.31722]R.S	K.RNDAGSYECEIQNPASANR.S	220930_HFX_HILIC_2_EL_RKNB	19770	0.0009	1092.15	3	35675.4	35992.5	26427.4	37493.4	63220.7	39252.7	32195.9	28321	39740.8	24651.2
P06731_197_HexNAc(1)	P06731	197	HexNAc(1)	>sp|P11678|PERE_HUMAN Eosinophil peroxidase OS=Homo sapiens OX=9606 GN=EPX PE=1 SV=2	R.[+229.16293].LRN[+892.31722]R.T	R.LRNR.T	220930_HFX_HILIC_2_EL_RKNB	7941	2.1e-05	560.614	3	1346.41	4943.63	0	2913.53	1972.4	2103.25	3591.11	0	3051.47	2358.83
P06731_197_HexNAc(1)	P06731	197	HexNAc(1)	>sp|P10253|LYAG_HUMAN Lysosomal alpha-glucosidase OS=Homo sapiens OX=9606 GN=GAA PE=1 SV=4	R.[+229.16293].QVVEN[+892.31722]M[+15.99492]TR.A	R.QVVENMTR.A	220930_HFX_HILIC_2_EL_RKNB	12145	1.2e-07	1057.49	2	9872.28	9988.32	11218.7	13362.2	8985.52	15175.5	11521	8742.4	8316.34	15977.1
P06731_375_HexNAc(1)	P06731	375	HexNAc(1)	>sp|P05164|PERM_HUMAN Myeloperoxidase OS=Homo sapiens OX=9606 GN=MPO PE=1 SV=1	R.[+229.16293].SYN[+1038.37512]DSVDPR.I	R.SYNDSVDPR.I	220916_TMT_CRC_FFPE_HILIC_HFX_NB	13801	3.5e-11	774.006	3	7385.45	16269.9	5327.75	18037	8927.11	15643.3	28929.4	6394.21	46263.6	3220.84
P06731_197_HexNAc(1)	P06731	197	HexNAc(1)	>sp|P05164|PERM_HUMAN Myeloperoxidase OS=Homo sapiens OX=9606 GN=MPO PE=1 SV=1	R.[+229.16293].SYN[+1038.37512]DSVDPR.I	R.SYNDSVDPR.I	220916_TMT_CRC_FFPE_HILIC_HFX_NB	14067	3.4e-10	774.006	3	10080.4	31108.1	5136.24	25613.4	12866.5	23253.7	38501.7	9494.5	79198.9	4827.18
P06731_197_HexNAc(1)	P06731	197	HexNAc(1)	>sp|P05164|PERM_HUMAN Myeloperoxidase OS=Homo sapiens OX=9606 GN=MPO PE=1 SV=1	R.[+229.16293].SYN[+1038.37512]DSVDPR.I	R.SYNDSVDPR.I	220916_TMT_CRC_FFPE_HILIC_HFX_NB	14120	5.2e-08	1160.51	2	5061.43	20448.5	0	17487.1	6286.3	28139.7	30341	5729.39	51326.8	0
P06731_197_HexNAc(1)	P06731	197	HexNAc(1)	>sp|P05164|PERM_HUMAN Myeloperoxidase OS=Homo sapiens OX=9606 GN=MPO PE=1 SV=1	R.[+229.16293].SYN[+1038.37512]DSVDPR.I	R.SYNDSVDPR.I	220916_TMT_CRC_FFPE_HILIC_HFX_NB	13846	4.4e-08	1160.51	2	0	21934.6	0	21189.6	6811.56	26278.7	29779.3	5527.86	69701	0
P06731_197_HexNAc(1)	P06731	197	HexNAc(1)	>sp|P05164|PERM_HUMAN Myeloperoxidase OS=Homo sapiens OX=9606 GN=MPO PE=1 SV=1	R.[+229.16293].SYN[+1038.37512]DSVDPR.I	R.SYNDSVDPR.I	220916_TMT_CRC_FFPE_HILIC_HFX_NB	13895	6.9e-08	1160.51	2	4619.34	22269.1	0	24756.9	6920.3	16247.4	34915.9	6308.79	57472.5	0
P06731_197_HexNAc(1)	P06731	197	HexNAc(1)	>sp|P05164|PERM_HUMAN Myeloperoxidase OS=Homo sapiens OX=9606 GN=MPO PE=1 SV=1	R.[+229.16293].SYN[+1038.37512]DSVDPR.I	R.SYNDSVDPR.I	220916_TMT_CRC_FFPE_HILIC_HFX_NB	14335	3.5e-07	774.004	3	7894.88	11442.5	6233.49	12376.9	9565.92	13470	11031.7	6553.97	26247.3	4763.91
P06731_197_HexNAc(1)	P06731	197	HexNAc(1)	>sp|P05164|PERM_HUMAN Myeloperoxidase OS=Homo sapiens OX=9606 GN=MPO PE=1 SV=1	R.[+229.16293].SYN[+1038.37512]DSVDPR.I	R.SYNDSVDPR.I	220916_TMT_CRC_FFPE_HILIC_HFX_NB	13581	1.3e-06	1160.51	2	3735.26	10830.7	0	12134.4	7061.98	14611.2	17315.5	0	30901.7	3543.09
P06731_197_HexNAc(1)	P06731	197	HexNAc(1)	>sp|P05164|PERM_HUMAN Myeloperoxidase OS=Homo sapiens OX=9606 GN=MPO PE=1 SV=1	R.[+229.16293].SYN[+1038.37512]DSVDPR.I	R.SYNDSVDPR.I	220916_TMT_CRC_FFPE_HILIC_HFX_NB	13541	2.5e-06	774.005	3	7232.59	8634.04	3109.34	8471.79	6508.53	6466.07	10195.3	2663.55	16591.8	4521.58
P06731_197_HexNAc(1)	P06731	197	HexNAc(1)	>sp|P05164|PERM_HUMAN Myeloperoxidase OS=Homo sapiens OX=9606 GN=MPO PE=1 SV=1	R.[+229.16293].SYN[+1038.37512]DSVDPR.I	R.SYNDSVDPR.I	220916_TMT_CRC_FFPE_HILIC_HFX_NB	13562	2.1e-06	1160.5	2	0	9868.23	0	8750.64	4214.64	9552.04	11827.2	0	18775.5	0
P06731_197_HexNAc(1)	P06731	197	HexNAc(1)	>sp|P05164|PERM_HUMAN Myeloperoxidase OS=Homo sapiens OX=9606 GN=MPO PE=1 SV=1	R.[+229.16293].SYN[+1038.37512]DSVDPR.I	R.SYNDSVDPR.I	220916_TMT_CRC_FFPE_HILIC_HFX_NB	13580	4.5e-06	1160.51	2	5509.86	9614.7	3747.78	12423.3	0	16068.5	13074.5	3301.26	21986.9	0
P06731_197_HexNAc(1)	P06731	197	HexNAc(1)	>sp|P05164|PERM_HUMAN Myeloperoxidase OS=Homo sapiens OX=9606 GN=MPO PE=1 SV=1	R.[+229.16293].SYN[+1038.37512]DSVDPR.I	R.SYNDSVDPR.I	220916_TMT_CRC_FFPE_HILIC_HFX_NB	13636	4.9e-06	1160.51	2	0	7325.5	0	6796.04	4023.07	10563.1	8044.72	3443.46	20813.5	0
P06731_197_HexNAc(1)	P06731	197	HexNAc(1)	>sp|P05164|PERM_HUMAN Myeloperoxidase OS=Homo sapiens OX=9606 GN=MPO PE=1 SV=1	R.[+229.16293].SYN[+1038.37512]DSVDPR.I	R.SYNDSVDPR.I	220916_TMT_CRC_FFPE_HILIC_HFX_NB	13507	4.3e-05	774.009	3	4173.17	4973.01	2321.22	6583.51	5203.69	4800.14	6685.42	5847.73	12049.7	3528.27
P06731_553_HexNAc(1)	P06731	553	HexNAc(1)	>sp|Q08380|LG3BP_HUMAN Galectin-3-binding protein OS=Homo sapiens OX=9606 GN=LGALS3BP PE=1 SV=1	R.[+229.16293].DAGVVC[+57.02146]TN[+1038.37512]ETR.S	R.DAGVVCTNETR.S	220916_TMT_CRC_FFPE_HILIC_HFX_NB	13865	8.9e-06	830.371	3	3879.58	11830.4	6407.76	21086.9	5543.85	6021.47	8443.06	6208.3	14668.2	7746.47
P06731_197_HexNAc(1)	P06731	197	HexNAc(1)	>sp|P01871|IGHM_HUMAN Immunoglobulin heavy constant mu OS=Homo sapiens OX=9606 GN=IGHM PE=1 SV=5	K.[+229.16293].YK[+229.16293]N[+1038.37512]NSDISSTR.G	K.YKNNSDISSTR.G	220916_TMT_CRC_FFPE_HILIC_HFX_NB	14877	0.00031	927.778	3	7882.69	7508.85	3964.68	10515.5	8886.68	7410.12	20403.1	7922.25	9877.29	4405.04
P06731_197_HexNAc(1)	P06731	197	HexNAc(1)	>sp|P07602|SAP_HUMAN Prosaposin OS=Homo sapiens OX=9606 GN=PSAP PE=1 SV=2	R.[+229.16293].TN[+1038.37512]STFVQALVEHVK[+229.16293]EEC[+57.02146]DR.L	R.TNSTFVQALVEHVKEECDR.L	220916_TMT_CRC_FFPE_HILIC_HFX_NB	39231	2.1e-06	940.453	4	24960.5	33423.5	19732.9	40068.7	22846.8	42997.4	37638.9	24114.6	41975.1	15007.5
P06731_197_HexNAc(1)	P06731	197	HexNAc(1)	>sp|P11279|LAMP1_HUMAN Lysosome-associated membrane glycoprotein 1 OS=Homo sapiens OX=9606 GN=LAMP1 PE=1 SV=3	R.[+229.16293].K[+229.16293]DN[+1038.37512]TTVTR.L	R.KDNTTVTR.L	220916_TMT_CRC_FFPE_HILIC_HFX_NB	11215	0.00023	811.072	3	2036.82	1953.45	0	8763.68	2645.38	3018.95	3179.22	3612.65	2505.99	4712.59
P06731_197_HexNAc(1)	P06731	197	HexNAc(1)	>sp|P05164|PERM_HUMAN Myeloperoxidase OS=Homo sapiens OX=9606 GN=MPO PE=1 SV=1	R.[+229.16293].SYN[+1038.37512]DSVDPR.I	R.SYNDSVDPR.I	220930_HFX_EL10_RKNB	16022	9.5e-13	774.006	3	20197.9	95099.8	9768.21	82474.8	32922.6	69998.4	123627	15573.7	230907	8148.49
P06731_197_HexNAc(1)	P06731	197	HexNAc(1)	>sp|P05164|PERM_HUMAN Myeloperoxidase OS=Homo sapiens OX=9606 GN=MPO PE=1 SV=1	R.[+229.16293].SYN[+1038.37512]DSVDPR.I	R.SYNDSVDPR.I	220930_HFX_EL10_RKNB	16132	6.5e-11	774.006	3	16481.5	103625	8661.81	86996.6	33540.9	88088.2	138697	15881.4	271857	4938.02
P06731_197_HexNAc(1)	P06731	197	HexNAc(1)	>sp|P05164|PERM_HUMAN Myeloperoxidase OS=Homo sapiens OX=9606 GN=MPO PE=1 SV=1	R.[+229.16293].SYN[+1038.37512]DSVDPR.I	R.SYNDSVDPR.I	220930_HFX_EL10_RKNB	16092	5.3e-09	1160.51	2	21184.6	95830	0	133684	34952	77939.2	180967	29406.6	384273	0
P06731_197_HexNAc(1)	P06731	197	HexNAc(1)	>sp|P05164|PERM_HUMAN Myeloperoxidase OS=Homo sapiens OX=9606 GN=MPO PE=1 SV=1	R.[+229.16293].SYN[+1038.37512]DSVDPR.I	R.SYNDSVDPR.I	220930_HFX_EL10_RKNB	17502	1.8e-08	1160.51	2	17895.8	25843.2	10077.2	34925.8	18373.2	32049.7	37167.1	11947	70238.1	6273.67
P06731_197_HexNAc(1)	P06731	197	HexNAc(1)	>sp|P05164|PERM_HUMAN Myeloperoxidase OS=Homo sapiens OX=9606 GN=MPO PE=1 SV=1	R.[+229.16293].SYN[+1038.37512]DSVDPR.I	R.SYNDSVDPR.I	220930_HFX_EL10_RKNB	16280	2.4e-08	1160.51	2	6638.87	18146.8	5728.02	19618.7	11036.2	17118.8	30398.3	8539.52	42760.4	5392.8
P06731_197_HexNAc(1)	P06731	197	HexNAc(1)	>sp|P05164|PERM_HUMAN Myeloperoxidase OS=Homo sapiens OX=9606 GN=MPO PE=1 SV=1	R.[+229.16293].SYN[+1038.37512]DSVDPR.I	R.SYNDSVDPR.I	220930_HFX_EL10_RKNB	15945	5.4e-08	774.006	3	5052.52	13310.6	3272.84	18392.7	8715.63	7401.21	15996.2	7723.95	20833.4	2684.49
P06731_197_HexNAc(1)	P06731	197	HexNAc(1)	>sp|P05164|PERM_HUMAN Myeloperoxidase OS=Homo sapiens OX=9606 GN=MPO PE=1 SV=1	R.[+229.16293].SYN[+1038.37512]DSVDPR.I	R.SYNDSVDPR.I	220930_HFX_EL10_RKNB	15675	1.2e-06	774.003	3	8506.2	12556.9	4930.08	13661.5	14102.4	11163.9	14933.7	8785.62	29467.1	4003.86
P06731_197_HexNAc(1)	P06731	197	HexNAc(1)	>sp|P05164|PERM_HUMAN Myeloperoxidase OS=Homo sapiens OX=9606 GN=MPO PE=1 SV=1	R.[+229.16293].SYN[+1038.37512]DSVDPR.I	R.SYNDSVDPR.I	220930_HFX_EL10_RKNB	15725	2e-05	774	3	5407.9	8357.81	5341.55	9580.92	9565.6	6315.47	8899.7	5546.84	16332.6	4217.11
P06731_197_HexNAc(1)	P06731	197	HexNAc(1)	>sp|P05164|PERM_HUMAN Myeloperoxidase OS=Homo sapiens OX=9606 GN=MPO PE=1 SV=1	R.[+229.16293].SYN[+1038.37512]DSVDPR.I	R.SYNDSVDPR.I	220930_HFX_EL10_RKNB	15938	2.3e-06	774.006	3	5934.26	9469.65	4300.87	10374.9	10332.9	9971.83	13892.4	4160.46	21181.2	4347.24
P06731_197_HexNAc(1)	P06731	197	HexNAc(1)	>sp|P05164|PERM_HUMAN Myeloperoxidase OS=Homo sapiens OX=9606 GN=MPO PE=1 SV=1	R.[+229.16293].SYN[+1038.37512]DSVDPR.I	R.SYNDSVDPR.I	220930_HFX_EL10_RKNB	15534	5.4e-06	774.004	3	7671.02	8464.39	4695.59	9363.76	10875.4	7264.17	11589.7	5848.99	18939.3	2922.04
P06731_197_HexNAc(1)	P06731	197	HexNAc(1)	>sp|P05164|PERM_HUMAN Myeloperoxidase OS=Homo sapiens OX=9606 GN=MPO PE=1 SV=1	R.[+229.16293].SYN[+1038.37512]DSVDPR.I	R.SYNDSVDPR.I	220930_HFX_EL10_RKNB	15898	5e-06	1160.5	2	8219.89	8466.95	0	13428.8	7082.44	16540.5	10028	6393.36	30073	6208.97
P06731_197_HexNAc(1)	P06731	197	HexNAc(1)	>sp|P05164|PERM_HUMAN Myeloperoxidase OS=Homo sapiens OX=9606 GN=MPO PE=1 SV=1	R.[+229.16293].SYN[+1038.37512]DSVDPR.I	R.SYNDSVDPR.I	220930_HFX_EL10_RKNB	16506	0.00018	1160.51	2	9116.13	12228.3	7717.85	11856.8	12414.4	21178.7	19818.5	11441.5	17654.1	3264.49
P06731_197_HexNAc(1)	P06731	197	HexNAc(1)	>sp|Q08380|LG3BP_HUMAN Galectin-3-binding protein OS=Homo sapiens OX=9606 GN=LGALS3BP PE=1 SV=1	R.[+229.16293].DAGVVC[+57.02146]TN[+1038.37512]ETR.S	R.DAGVVCTNETR.S	220930_HFX_EL10_RKNB	16082	5.2e-10	830.367	3	7871.71	29696.2	12172.9	56243.1	15368.7	14836.5	16341	12058.6	33345.4	20627.6
P06731_197_HexNAc(1)	P06731	197	HexNAc(1)	>sp|Q08380|LG3BP_HUMAN Galectin-3-binding protein OS=Homo sapiens OX=9606 GN=LGALS3BP PE=1 SV=1	R.[+229.16293].DAGVVC[+57.02146]TN[+1038.37512]ETR.S	R.DAGVVCTNETR.S	220930_HFX_EL10_RKNB	16288	3.8e-08	830.369	3	11236.5	16931.9	11046.1	37292.8	14729.7	12818.1	11922.9	10310.8	23332.2	15921.5
P06731_553_HexNAc(1)	P06731	553	HexNAc(1)	>sp|Q08380|LG3BP_HUMAN Galectin-3-binding protein OS=Homo sapiens OX=9606 GN=LGALS3BP PE=1 SV=1	R.[+229.16293].DAGVVC[+57.02146]TN[+1038.37512]ETR.S	R.DAGVVCTNETR.S	220930_HFX_EL10_RKNB	16088	1.6e-06	1245.05	2	6866.41	20324.8	9651.61	39234.8	14831.8	16889.2	13811.4	6943.07	25748.4	14203
P06731_197_HexNAc(1)	P06731	197	HexNAc(1)	>sp|P11117|PPAL_HUMAN Lysosomal acid phosphatase OS=Homo sapiens OX=9606 GN=ACP2 PE=1 SV=3	R.[+229.16293].QTPEYQN[+1038.37512]ESSR.N	R.QTPEYQNESSR.N	220930_HFX_EL10_RKNB	12512	3.6e-06	869.385	3	6406.37	7200.97	4196.5	7519.53	4836.08	5644.23	6458.63	5032.99	6572.87	3743.96
P06731_197_HexNAc(1)	P06731	197	HexNAc(1)	>sp|P05164|PERM_HUMAN Myeloperoxidase OS=Homo sapiens OX=9606 GN=MPO PE=1 SV=1	R.[+229.16293].SC[+57.02146]PAC[+57.02146]PGSN[+1038.37512]ITIR.N	R.SCPACPGSNITIR.N	220930_HFX_EL20_RKNB	20111	1.3e-14	900.744	3	89421.3	86358	66715.6	104278	163395	107889	126550	77968.7	246692	40179.2
P06731_197_HexNAc(1)	P06731	197	HexNAc(1)	>sp|P20160|CAP7_HUMAN Azurocidin OS=Homo sapiens OX=9606 GN=AZU1 PE=1 SV=3	R.[+229.16293].FVN[+1038.37512]VTVTPEDQC[+57.02146]RPNNVC[+57.02146]TGVLTR.R	R.FVNVTVTPEDQCRPNNVCTGVLTR.R	220930_HFX_EL20_RKNB	30726	3.8e-16	1011.48	4	40643	40537.2	27630.2	48276.9	81757.2	54742.6	38803.1	36400.8	75106.8	16691
P06731_197_HexNAc(1)	P06731	197	HexNAc(1)	>sp|P01859|IGHG2_HUMAN Immunoglobulin heavy constant gamma 2 OS=Homo sapiens OX=9606 GN=IGHG2 PE=1 SV=3	K.[+229.16293].TK[+229.16293]PREEQFN[+1038.37512]STFR.V	K.TKPREEQFNSTFR.V	220930_HFX_EL20_RKNB	19374	1.3e-05	784.887	4	34714.9	25389.1	25659.1	45405.9	58737.2	26396.2	37492.7	26367	79576.1	14863.3
P06731_197_HexNAc(1)	P06731	197	HexNAc(1)	>sp|P11279|LAMP1_HUMAN Lysosome-associated membrane glycoprotein 1 OS=Homo sapiens OX=9606 GN=LAMP1 PE=1 SV=3	R.[+229.16293].SSC[+57.02146]GK[+229.16293]EN[+1038.37512]TSDPSLVIAFGR.G	R.SSCGKENTSDPSLVIAFGR.G	220930_HFX_EL20_RKNB	29494	3.7e-05	1174.57	3	145699	163004	132113	343864	362101	183290	105625	142467	92124.8	137792
P06731_197_HexNAc(1)	P06731	197	HexNAc(1)	>sp|P11279|LAMP1_HUMAN Lysosome-associated membrane glycoprotein 1 OS=Homo sapiens OX=9606 GN=LAMP1 PE=1 SV=3	R.[+229.16293].SSC[+57.02146]GK[+229.16293]EN[+1038.37512]TSDPSLVIAFGR.G	R.SSCGKENTSDPSLVIAFGR.G	220930_HFX_EL20_RKNB	29472	5.4e-05	881.171	4	27431.4	32301.7	25254	65382.3	49991.5	30674.2	20220.2	22399.6	17965.2	30008.1
P06731_197_HexNAc(1)	P06731	197	HexNAc(1)	>sp|P11279|LAMP1_HUMAN Lysosome-associated membrane glycoprotein 1 OS=Homo sapiens OX=9606 GN=LAMP1 PE=1 SV=3	R.[+229.16293].K[+229.16293]DN[+1038.37512]TTVTR.L	R.KDNTTVTR.L	220930_HFX_EL20_RKNB	11184	2e-05	811.072	3	7387.28	5394.89	5254.66	14281.1	4982.96	5361.43	5615.99	6460.89	3828.87	7894.9
P06731_197_HexNAc(1)	P06731	197	HexNAc(1)	>sp|P11279|LAMP1_HUMAN Lysosome-associated membrane glycoprotein 1 OS=Homo sapiens OX=9606 GN=LAMP1 PE=1 SV=3	R.[+229.16293].K[+229.16293]DN[+1038.37512]TTVTR.L	R.KDNTTVTR.L	220930_HFX_EL20_RKNB	10929	0.00085	811.076	3	5698.22	4039.82	2081.23	14400.1	6628.27	5340.48	6290.38	4234.49	3664.7	5127.61
P06731_553_HexNAc(1)	P06731	553	HexNAc(1)	>sp|P11279|LAMP1_HUMAN Lysosome-associated membrane glycoprotein 1 OS=Homo sapiens OX=9606 GN=LAMP1 PE=1 SV=3	R.[+229.16293].K[+229.16293]DN[+1038.37512]TTVTR.L	R.KDNTTVTR.L	220930_HFX_EL20_RKNB	10786	0.0009	811.07	3	3152.68	4066.52	1862.44	11439.4	2348.17	2848.69	3157.48	4882.9	3996.82	4207.26
P06731_197_HexNAc(1)	P06731	197	HexNAc(1)	>sp|P04062|GBA1_HUMAN Lysosomal acid glucosylceramidase OS=Homo sapiens OX=9606 GN=GBA1 PE=1 SV=3	R.[+229.16293].DLGPTLAN[+1038.37512]STHHNVR.L	R.DLGPTLANSTHHNVR.L	220930_HFX_EL20_RKNB	17813	0.00018	725.595	4	32294.3	15552.9	22724.5	25971.8	59712.1	15724.6	14711.3	27430.1	11722.8	15887.9
P06731_197_HexNAc(1)	P06731	197	HexNAc(1)	>sp|P06731|CEAM5_HUMAN Carcinoembryonic antigen-related cell adhesion molecule 5 OS=Homo sapiens OX=9606 GN=CEACAM5 PE=1 SV=4	R.[+229.16293].RSDSVILNVLYGPDAPTISPLN[+1038.37512]TSYR.S	R.RSDSVILNVLYGPDAPTISPLNTSYR.S	220930_HFX_EL60_RKNB	38065	3.2e-11	1029.51	4	32400	37265.6	28881.9	52141	29274.9	54209.7	47130.4	27640	44714.9	20387
P06731_197_HexNAc(1)	P06731	197	HexNAc(1)	>sp|P06731|CEAM5_HUMAN Carcinoembryonic antigen-related cell adhesion molecule 5 OS=Homo sapiens OX=9606 GN=CEACAM5 PE=1 SV=4	R.[+229.16293].RSDSVILNVLYGPDAPTISPLN[+1038.37512]TSYR.S	R.RSDSVILNVLYGPDAPTISPLNTSYR.S	220930_HFX_EL60_RKNB	38068	1.6e-09	1372.68	3	73385.6	93913.9	50458.1	110189	79779.2	139548	105620	59937.7	142492	35924.3
P06731_197_HexNAc(1)	P06731	197	HexNAc(1)	>sp|Q08380|LG3BP_HUMAN Galectin-3-binding protein OS=Homo sapiens OX=9606 GN=LGALS3BP PE=1 SV=1	R.[+229.16293].YK[+229.16293]GLN[+1038.37512]LTEDTYK[+229.16293]PR.I	R.YKGLNLTEDTYKPR.I	220930_HFX_EL60_RKNB	22998	0.00092	856.695	4	18808.2	36989.7	17854.9	64342.9	19631.3	39940	38983.8	22740.7	40376.4	30151.3
P06731_197_HexNAc(1)	P06731	197	HexNAc(1)	>sp|O14773|TPP1_HUMAN Tripeptidyl-peptidase 1 OS=Homo sapiens OX=9606 GN=TPP1 PE=1 SV=2	K.[+229.16293].FLSSSPHLPPSSYFN[+1038.37512]ASGR.A	K.FLSSSPHLPPSSYFNASGR.A	220930_HFX_EL60_RKNB	28809	2.8e-08	1106.85	3	42102.6	65218.4	43733.4	69746	61731.1	78852.9	64741.9	41029.2	53922.5	29107.4
P06731_197_HexNAc(1)	P06731	197	HexNAc(1)	>sp|Q9UHL4|DPP2_HUMAN Dipeptidyl peptidase 2 OS=Homo sapiens OX=9606 GN=DPP7 PE=1 SV=3	R.[+229.16293].FGN[+1038.37512]K[+229.16293]TFPQR.F	R.FGNKTFPQR.F	220930_HFX_EL60_RKNB	18631	3.1e-05	864.428	3	12337.6	19259.4	9928.38	20226.2	7336.6	32905.8	16388.2	16134.7	21067.8	12506.5
P06731_197_HexNAc(1)	P06731	197	HexNAc(1)	>sp|P0DOX2|IGA2_HUMAN Immunoglobulin alpha-2 heavy chain OS=Homo sapiens OX=9606 PE=1 SV=2	K.[+229.16293].VFPLSLDSTPQDGNVVVAC[+57.02146]LVQGFFPQEPLSVTWSESGQN[+1038.37512]VTAR.N	K.VFPLSLDSTPQDGNVVVACLVQGFFPQEPLSVTWSESGQNVTAR.N	220930_HFX_HILIC_2_EL_RKNB	56088	2.4e-18	1209.39	5	48945.6	60216.9	33942.3	61675.8	37889.7	53092.2	103088	53536.4	90654.2	39987.9
P06731_197_HexNAc(1)	P06731	197	HexNAc(1)	>sp|P0DOX2|IGA2_HUMAN Immunoglobulin alpha-2 heavy chain OS=Homo sapiens OX=9606 PE=1 SV=2	K.[+229.16293].TPLTAN[+1038.37512]ITK[+229.16293].S	K.TPLTANITK.S	220930_HFX_HILIC_2_EL_RKNB	27779	6.6e-11	819.094	3	115280	112421	102548	116682	183702	101602	290963	122074	287588	84307.9
P06731_197_HexNAc(1)	P06731	197	HexNAc(1)	>sp|P0DOX2|IGA2_HUMAN Immunoglobulin alpha-2 heavy chain OS=Homo sapiens OX=9606 PE=1 SV=2	K.[+229.16293].TPLTAN[+1038.37512]ITK[+229.16293].S	K.TPLTANITK.S	220930_HFX_HILIC_2_EL_RKNB	23132	5.8e-05	819.098	3	153797	107039	108532	137855	250889	117342	264662	111712	252198	90389.5
P06731_197_HexNAc(1)	P06731	197	HexNAc(1)	>sp|P05164|PERM_HUMAN Myeloperoxidase OS=Homo sapiens OX=9606 GN=MPO PE=1 SV=1	R.[+229.16293].SC[+57.02146]PAC[+57.02146]PGSN[+1038.37512]ITIR.N	R.SCPACPGSNITIR.N	220930_HFX_HILIC_2_EL_RKNB	21631	4.2e-14	900.74	3	171011	136906	133105	160493	308379	158104	132330	141965	195923	82807.6
P06731_197_HexNAc(1)	P06731	197	HexNAc(1)	>sp|P05164|PERM_HUMAN Myeloperoxidase OS=Homo sapiens OX=9606 GN=MPO PE=1 SV=1	R.[+229.16293].SYN[+1038.37512]DSVDPR.I	R.SYNDSVDPR.I	220930_HFX_HILIC_2_EL_RKNB	15847	6.5e-11	1160.5	2	17338.3	41018.1	11847.9	39839.2	24579	42488.5	67170.3	11364.4	121223	7490.66
P06731_197_HexNAc(1)	P06731	197	HexNAc(1)	>sp|P05164|PERM_HUMAN Myeloperoxidase OS=Homo sapiens OX=9606 GN=MPO PE=1 SV=1	R.[+229.16293].SYN[+1038.37512]DSVDPR.I	R.SYNDSVDPR.I	220930_HFX_HILIC_2_EL_RKNB	15846	1.2e-10	774.006	3	112509	90926.1	85904.9	98769	191713	94009.1	94746.4	99716	102081	47332.1
P06731_197_HexNAc(1)	P06731	197	HexNAc(1)	>sp|P05164|PERM_HUMAN Myeloperoxidase OS=Homo sapiens OX=9606 GN=MPO PE=1 SV=1	R.[+229.16293].SYN[+1038.37512]DSVDPR.I	R.SYNDSVDPR.I	220930_HFX_HILIC_2_EL_RKNB	15428	6.3e-11	1160.5	2	11325.7	22746.8	10240.5	25941.7	18317.1	18151.4	22329.1	14515	44224.1	7233.17
P06731_553_HexNAc(1)	P06731	553	HexNAc(1)	>sp|P05164|PERM_HUMAN Myeloperoxidase OS=Homo sapiens OX=9606 GN=MPO PE=1 SV=1	R.[+229.16293].SYN[+1038.37512]DSVDPR.I	R.SYNDSVDPR.I	220930_HFX_HILIC_2_EL_RKNB	15466	1.2e-06	774.007	3	61415.5	47942.2	52236.7	50581.1	98936.8	47658.4	45040.5	55755.2	42573.4	26625.7
P06731_197_HexNAc(1)	P06731	197	HexNAc(1)	>sp|P06731|CEAM5_HUMAN Carcinoembryonic antigen-related cell adhesion molecule 5 OS=Homo sapiens OX=9606 GN=CEACAM5 PE=1 SV=4	R.[+229.16293].RSDSVILNVLYGPDAPTISPLN[+1038.37512]TSYR.S	R.RSDSVILNVLYGPDAPTISPLNTSYR.S	220930_HFX_HILIC_2_EL_RKNB	43342	2e-13	1372.68	3	124188	159103	103821	189475	114642	188132	166832	100108	212958	91179.6
P06731_197_HexNAc(1)	P06731	197	HexNAc(1)	>sp|P06731|CEAM5_HUMAN Carcinoembryonic antigen-related cell adhesion molecule 5 OS=Homo sapiens OX=9606 GN=CEACAM5 PE=1 SV=4	R.[+229.16293].RSDSVILNVLYGPDAPTISPLN[+1038.37512]TSYR.S	R.RSDSVILNVLYGPDAPTISPLNTSYR.S	220930_HFX_HILIC_2_EL_RKNB	43341	2.5e-13	1029.76	4	73091.3	99678.3	56000.9	136990	62962.9	111521	111855	66568.2	114830	58821.6
P06731_197_HexNAc(1)	P06731	197	HexNAc(1)	>sp|P07602|SAP_HUMAN Prosaposin OS=Homo sapiens OX=9606 GN=PSAP PE=1 SV=2	R.[+229.16293].TN[+1038.37512]STFVQALVEHVK[+229.16293]EEC[+57.02146]DR.L	R.TNSTFVQALVEHVKEECDR.L	220930_HFX_HILIC_2_EL_RKNB	40118	3.9e-20	940.451	4	48978.8	91614.6	37684.3	136666	55051.1	112450	82018.8	47291.3	108078	40612.6
P06731_197_HexNAc(1)	P06731	197	HexNAc(1)	>sp|P07602|SAP_HUMAN Prosaposin OS=Homo sapiens OX=9606 GN=PSAP PE=1 SV=2	R.[+229.16293].TN[+1038.37512]STFVQALVEHVK[+229.16293]EEC[+57.02146]DR.L	R.TNSTFVQALVEHVKEECDR.L	220930_HFX_HILIC_2_EL_RKNB	40103	5.6e-08	940.453	4	93285.4	158648	79616	210922	105469	184674	154033	96409.9	187770	91752.1
P06731_197_HexNAc(1)	P06731	197	HexNAc(1)	>sp|P20160|CAP7_HUMAN Azurocidin OS=Homo sapiens OX=9606 GN=AZU1 PE=1 SV=3	R.[+229.16293].FVN[+1038.37512]VTVTPEDQC[+57.02146]RPNNVC[+57.02146]TGVLTR.R	R.FVNVTVTPEDQCRPNNVCTGVLTR.R	220930_HFX_HILIC_2_EL_RKNB	32205	5.4e-21	1011.73	4	97133.3	118634	81283.9	150857	137399	153673	108242	75613.6	180050	64166.9
P06731_197_HexNAc(1)	P06731	197	HexNAc(1)	>sp|P01833|PIGR_HUMAN Polymeric immunoglobulin receptor OS=Homo sapiens OX=9606 GN=PIGR PE=1 SV=4	K.[+229.16293].IIEGEPNLK[+229.16293]VPGN[+1038.37512]VTAVLGETLK[+229.16293]VPC[+57.02146]HFPC[+57.02146]K[+229.16293].F	K.IIEGEPNLKVPGNVTAVLGETLKVPCHFPCK.F	220930_HFX_HILIC_2_EL_RKNB	46062	1.5e-12	1074.97	5	47554.2	76810.3	46655.8	91854.2	45386.2	91242.4	101369	51932.9	181266	40702.4
P06731_197_HexNAc(1)	P06731	197	HexNAc(1)	>sp|P01833|PIGR_HUMAN Polymeric immunoglobulin receptor OS=Homo sapiens OX=9606 GN=PIGR PE=1 SV=4	K.[+229.16293].IIEGEPNLK[+229.16293]VPGN[+1038.37512]VTAVLGETLK[+229.16293]VPC[+57.02146]HFPC[+57.02146]K[+229.16293].F	K.IIEGEPNLKVPGNVTAVLGETLKVPCHFPCK.F	220930_HFX_HILIC_2_EL_RKNB	46063	3.3e-06	895.971	6	31663.9	38318.8	21299.3	60418.5	29296.2	46459.7	58881.1	27219.9	104078	23989.3
P06731_197_HexNAc(1)	P06731	197	HexNAc(1)	>sp|Q9HDC9|APMAP_HUMAN Adipocyte plasma membrane-associated protein OS=Homo sapiens OX=9606 GN=APMAP PE=1 SV=2	R.[+229.16293].AGPN[+1038.37512]GTLFVADAYK[+229.16293].G	R.AGPNGTLFVADAYK.G	220930_HFX_HILIC_2_EL_RKNB	33563	4.1e-06	974.15	3	110171	149950	97578.2	166953	142708	159896	136871	86928.6	114892	116564
P06731_197_HexNAc(1)	P06731	197	HexNAc(1)	>sp|Q08380|LG3BP_HUMAN Galectin-3-binding protein OS=Homo sapiens OX=9606 GN=LGALS3BP PE=1 SV=1	R.[+229.16293].DAGVVC[+57.02146]TN[+1038.37512]ETR.S	R.DAGVVCTNETR.S	220930_HFX_HILIC_2_EL_RKNB	16006	1.6e-12	1245.06	2	15151.6	51148.6	14766.6	102341	21921.7	28063.2	25613.1	27649.1	66219.9	40026.7
P06731_197_HexNAc(1)	P06731	197	HexNAc(1)	>sp|P11279|LAMP1_HUMAN Lysosome-associated membrane glycoprotein 1 OS=Homo sapiens OX=9606 GN=LAMP1 PE=1 SV=3	R.[+229.16293].K[+229.16293]DN[+1038.37512]TTVTR.L	R.KDNTTVTR.L	220930_HFX_HILIC_2_EL_RKNB	12111	1.3e-07	811.073	3	20111.6	25471.2	16889.9	57826.9	27702.7	21483.5	21251.7	25094.7	15312.1	24613.4
P06731_197_HexNAc(1)	P06731	197	HexNAc(1)	>sp|P06731|CEAM5_HUMAN Carcinoembryonic antigen-related cell adhesion molecule 5 OS=Homo sapiens OX=9606 GN=CEACAM5 PE=1 SV=4	R.[+229.16293].LQLSN[+0.98402]GN[+1054.37004]R.T	R.LQLSNGNR.T	220916_TMT_CRC_FFPE_HILIC_HFX_NB	17010	1.5e-06	729.337	3	11539.8	18958.2	13401.9	35254.6	27004.7	22302.3	37501.6	14637.3	37935.4	10639.3
P06731_197_HexNAc(1)	P06731	197	HexNAc(1)	>sp|P06731|CEAM5_HUMAN Carcinoembryonic antigen-related cell adhesion molecule 5 OS=Homo sapiens OX=9606 GN=CEACAM5 PE=1 SV=4	R.[+229.16293].LQLSN[+0.98402]GN[+1054.37004]R.T	R.LQLSNGNR.T	220916_TMT_CRC_FFPE_HILIC_HFX_NB	16727	1.7e-05	729.332	3	13813.8	15839.5	11288.2	26997.2	28765.5	23769.3	29085.6	12893.3	30420.2	7395.78
P06731_197_HexNAc(1)	P06731	197	HexNAc(1)	>sp|P06731|CEAM5_HUMAN Carcinoembryonic antigen-related cell adhesion molecule 5 OS=Homo sapiens OX=9606 GN=CEACAM5 PE=1 SV=4	R.[+229.16293].LQLSN[+0.98402]GN[+1054.37004]R.T	R.LQLSNGNR.T	220916_TMT_CRC_FFPE_HILIC_HFX_NB	17304	1.8e-06	729.339	3	18004.8	18230.9	13237.1	34813.7	29678.8	21967.8	37119.6	12018.9	44262.4	10144.6
P06731_197_HexNAc(1)	P06731	197	HexNAc(1)	>sp|P06731|CEAM5_HUMAN Carcinoembryonic antigen-related cell adhesion molecule 5 OS=Homo sapiens OX=9606 GN=CEACAM5 PE=1 SV=4	R.[+229.16293].LQLSN[+0.98402]GN[+1054.37004]R.T	R.LQLSNGNR.T	220916_TMT_CRC_FFPE_HILIC_HFX_NB	17343	1.4e-06	1093.5	2	11416	18910.2	7681.19	33305.3	10306.2	18429.5	39306	7525.49	50991.1	6080.51
P06731_553_HexNAc(1)	P06731	553	HexNAc(1)	>sp|P06731|CEAM5_HUMAN Carcinoembryonic antigen-related cell adhesion molecule 5 OS=Homo sapiens OX=9606 GN=CEACAM5 PE=1 SV=4	R.[+229.16293].LQLSN[+0.98402]GN[+1054.37004]R.T	R.LQLSNGNR.T	220916_TMT_CRC_FFPE_HILIC_HFX_NB	16430	8.4e-06	729.341	3	16067.1	15405.1	16542.9	35366.9	41347	21063.9	27282.2	13172.2	17841.9	9721.36
P06731_375_HexNAc(1)	P06731	375	HexNAc(1)	>sp|P06731|CEAM5_HUMAN Carcinoembryonic antigen-related cell adhesion molecule 5 OS=Homo sapiens OX=9606 GN=CEACAM5 PE=1 SV=4	R.[+229.16293].LQLSN[+0.98402]GN[+1054.37004]R.T	R.LQLSNGNR.T	220916_TMT_CRC_FFPE_HILIC_HFX_NB	16741	5.9e-06	1093.51	2	9293.36	14319.6	5984.21	35691.1	10009	29966.1	35036	9572.92	40192	5835.39
P06731_375_HexNAc(1)	P06731	375	HexNAc(1)	>sp|P06731|CEAM5_HUMAN Carcinoembryonic antigen-related cell adhesion molecule 5 OS=Homo sapiens OX=9606 GN=CEACAM5 PE=1 SV=4	R.[+229.16293].LQLSN[+0.98402]GN[+1054.37004]R.T	R.LQLSNGNR.T	220916_TMT_CRC_FFPE_HILIC_HFX_NB	17586	7.3e-05	729.34	3	17768.1	16623.1	16956	28372.2	39482.8	19521.6	26469.7	15553.7	26518.5	9215.65
P06731_375_HexNAc(1)	P06731	375	HexNAc(1)	>sp|P06731|CEAM5_HUMAN Carcinoembryonic antigen-related cell adhesion molecule 5 OS=Homo sapiens OX=9606 GN=CEACAM5 PE=1 SV=4	R.[+229.16293].LQLSN[+0.98402]GN[+1054.37004]R.T	R.LQLSNGNR.T	220916_TMT_CRC_FFPE_HILIC_HFX_NB	17032	4.5e-06	1093.5	2	10190.4	18216.5	4978.54	34189.5	11352.9	23265.7	44803.8	12498	49485.1	5217.69
P06731_197_HexNAc(1)	P06731	197	HexNAc(1)	>sp|P40199|CEAM6_HUMAN Carcinoembryonic antigen-related cell adhesion molecule 6 OS=Homo sapiens OX=9606 GN=CEACAM6 PE=1 SV=4	K.[+229.16293].RN[+0.98402]DAGSYEC[+57.02146]EIQNPASAN[+1054.37004]R.S	K.RNDAGSYECEIQNPASANR.S	220916_TMT_CRC_FFPE_HILIC_HFX_NB	19457	4.8e-06	859.87	4	16356.4	16563.6	13065.3	20126.8	27394.3	22310.3	23828.6	12972.9	20776	7325.14
P06731_197_HexNAc(1)	P06731	197	HexNAc(1)	>sp|P40199|CEAM6_HUMAN Carcinoembryonic antigen-related cell adhesion molecule 6 OS=Homo sapiens OX=9606 GN=CEACAM6 PE=1 SV=4	K.[+229.16293].RN[+0.98402]DAGSYEC[+57.02146]EIQNPASAN[+1054.37004]R.S	K.RNDAGSYECEIQNPASANR.S	220916_TMT_CRC_FFPE_HILIC_HFX_NB	19662	5.7e-05	1146.16	3	14843.1	25462.2	11305.9	24920.1	20876.2	32682.2	31956.1	12628.9	33762.6	7243.01
P06731_197_HexNAc(1)	P06731	197	HexNAc(1)	>sp|P40199|CEAM6_HUMAN Carcinoembryonic antigen-related cell adhesion molecule 6 OS=Homo sapiens OX=9606 GN=CEACAM6 PE=1 SV=4	K.[+229.16293].RNDAGSYEC[+57.02146]EIQNPASAN[+1054.37004]R.S	K.RNDAGSYECEIQNPASANR.S	220916_TMT_CRC_FFPE_HILIC_HFX_NB	19084	1.3e-08	859.624	4	15847.8	12377.2	11661.4	17703.3	26130.4	17195.4	24011	11858.3	25427.3	7307.78
P06731_197_HexNAc(1)	P06731	197	HexNAc(1)	>sp|P40199|CEAM6_HUMAN Carcinoembryonic antigen-related cell adhesion molecule 6 OS=Homo sapiens OX=9606 GN=CEACAM6 PE=1 SV=4	K.[+229.16293].RNDAGSYEC[+57.02146]EIQNPASAN[+1054.37004]R.S	K.RNDAGSYECEIQNPASANR.S	220916_TMT_CRC_FFPE_HILIC_HFX_NB	19060	3.9e-08	1145.84	3	13166.6	26032.9	7014	24036.4	9961.9	26187.9	48511.7	11254.9	47152.5	12513.9
P06731_197_HexNAc(1)	P06731	197	HexNAc(1)	>sp|P40199|CEAM6_HUMAN Carcinoembryonic antigen-related cell adhesion molecule 6 OS=Homo sapiens OX=9606 GN=CEACAM6 PE=1 SV=4	K.[+229.16293].RNDAGSYEC[+57.02146]EIQNPASAN[+1054.37004]R.S	K.RNDAGSYECEIQNPASANR.S	220916_TMT_CRC_FFPE_HILIC_HFX_NB	18796	8e-06	859.623	4	16787.4	12264.1	14658.8	14508.8	24162.9	16560.8	18478.2	11586.8	19359.5	5764.27
P06731_197_HexNAc(1)	P06731	197	HexNAc(1)	>sp|P40199|CEAM6_HUMAN Carcinoembryonic antigen-related cell adhesion molecule 6 OS=Homo sapiens OX=9606 GN=CEACAM6 PE=1 SV=4	K.[+229.16293].RNDAGSYEC[+57.02146]EIQNPASAN[+1054.37004]R.S	K.RNDAGSYECEIQNPASANR.S	220916_TMT_CRC_FFPE_HILIC_HFX_NB	18779	0.00014	1145.84	3	9632.52	17515.2	8938.15	17733.6	14434.6	21153.8	25288.8	8591.29	16662.6	6682.22
P06731_553_HexNAc(1)	P06731	553	HexNAc(1)	>sp|P40199|CEAM6_HUMAN Carcinoembryonic antigen-related cell adhesion molecule 6 OS=Homo sapiens OX=9606 GN=CEACAM6 PE=1 SV=4	K.[+229.16293].RNDAGSYEC[+57.02146]EIQNPASAN[+1054.37004]R.S	K.RNDAGSYECEIQNPASANR.S	220916_TMT_CRC_FFPE_HILIC_HFX_NB	19352	1.5e-05	1145.83	3	12571.2	18882.5	11484.9	24336.4	22041.2	26760.6	28061.5	12151.1	42219.4	10472.6
P06731_197_HexNAc(1)	P06731	197	HexNAc(1)	>sp|P40199|CEAM6_HUMAN Carcinoembryonic antigen-related cell adhesion molecule 6 OS=Homo sapiens OX=9606 GN=CEACAM6 PE=1 SV=4	R.[+229.16293].NDAGSYEC[+57.02146]EIQNPASAN[+1054.37004]R.S	R.NDAGSYECEIQNPASANR.S	220916_TMT_CRC_FFPE_HILIC_HFX_NB	20824	7.5e-07	1093.81	3	20380.7	35367.6	16113.3	38628.2	31277.5	42128.4	82445.7	18041	99344.5	13037.4
P06731_197_HexNAc(1)	P06731	197	HexNAc(1)	>sp|P40199|CEAM6_HUMAN Carcinoembryonic antigen-related cell adhesion molecule 6 OS=Homo sapiens OX=9606 GN=CEACAM6 PE=1 SV=4	R.[+229.16293].NDAGSYEC[+57.02146]EIQNPASAN[+1054.37004]R.S	R.NDAGSYECEIQNPASANR.S	220916_TMT_CRC_FFPE_HILIC_HFX_NB	20830	1.8e-07	820.605	4	23848.9	15734.8	15712.2	19842.8	38534.4	18709	22744.1	18850.7	18797	11388.6
P06731_197_HexNAc(1)	P06731	197	HexNAc(1)	>sp|P40199|CEAM6_HUMAN Carcinoembryonic antigen-related cell adhesion molecule 6 OS=Homo sapiens OX=9606 GN=CEACAM6 PE=1 SV=4	R.[+229.16293].NDAGSYEC[+57.02146]EIQNPASAN[+1054.37004]R.S	R.NDAGSYECEIQNPASANR.S	220916_TMT_CRC_FFPE_HILIC_HFX_NB	21100	4.7e-06	1093.8	3	23137.6	33855.1	13509	24392.3	35355.4	35139.4	63238.7	19871	86894.6	13612.5
P06731_197_HexNAc(1)	P06731	197	HexNAc(1)	>sp|P05164|PERM_HUMAN Myeloperoxidase OS=Homo sapiens OX=9606 GN=MPO PE=1 SV=1	R.[+229.16293].ALLPFDNLHDDPC[+57.02146]LLTN[+1054.37004]R.S	R.ALLPFDNLHDDPCLLTNR.S	220916_TMT_CRC_FFPE_HILIC_HFX_NB	36428	1.9e-07	852.658	4	21732.8	27099.3	19549	30355.5	26421.1	34550.5	29464	17969.4	30960.5	12777.7
P06731_197_HexNAc(1)	P06731	197	HexNAc(1)	>sp|P06731|CEAM5_HUMAN Carcinoembryonic antigen-related cell adhesion molecule 5 OS=Homo sapiens OX=9606 GN=CEACAM5 PE=1 SV=4	R.[+229.16293].LQLSN[+0.98402]GN[+1054.37004]R.T	R.LQLSNGNR.T	220930_HFX_EL10_RKNB	23271	1.6e-08	729.339	3	10847	12965.6	8228.34	42796.5	24978.4	12165.1	36700.7	7379.17	54969.7	6556.27
P06731_197_HexNAc(1)	P06731	197	HexNAc(1)	>sp|P06731|CEAM5_HUMAN Carcinoembryonic antigen-related cell adhesion molecule 5 OS=Homo sapiens OX=9606 GN=CEACAM5 PE=1 SV=4	R.[+229.16293].LQLSN[+0.98402]GN[+1054.37004]R.T	R.LQLSNGNR.T	220930_HFX_EL10_RKNB	23078	1.5e-07	729.34	3	15554.5	22105.7	17853.4	51807.9	39044.1	21153.6	48995.6	12314.1	48118.3	7822.39
P06731_197_HexNAc(1)	P06731	197	HexNAc(1)	>sp|P06731|CEAM5_HUMAN Carcinoembryonic antigen-related cell adhesion molecule 5 OS=Homo sapiens OX=9606 GN=CEACAM5 PE=1 SV=4	R.[+229.16293].LQLSN[+0.98402]GN[+1054.37004]R.T	R.LQLSNGNR.T	220930_HFX_EL10_RKNB	23242	2.3e-07	729.339	3	8578.23	8763	5326	21492.7	16442.7	7893.4	24464.2	5725.2	29902	2404.5
P06731_197_HexNAc(1)	P06731	197	HexNAc(1)	>sp|P06731|CEAM5_HUMAN Carcinoembryonic antigen-related cell adhesion molecule 5 OS=Homo sapiens OX=9606 GN=CEACAM5 PE=1 SV=4	R.[+229.16293].LQLSN[+0.98402]GN[+1054.37004]R.T	R.LQLSNGNR.T	220930_HFX_EL10_RKNB	23464	7.9e-07	729.341	3	7420.92	9781.45	8878.66	26372.8	10900.4	11385.4	26781.9	5592.32	34615.9	3844.56
P06731_197_HexNAc(1)	P06731	197	HexNAc(1)	>sp|P06731|CEAM5_HUMAN Carcinoembryonic antigen-related cell adhesion molecule 5 OS=Homo sapiens OX=9606 GN=CEACAM5 PE=1 SV=4	R.[+229.16293].LQLSN[+0.98402]GN[+1054.37004]R.T	R.LQLSNGNR.T	220930_HFX_EL10_RKNB	26872	1.3e-05	729.337	3	2691.86	7672.13	2537.26	9802.67	4296.41	7222.09	11075.4	5544.38	13449.5	3453
P06731_197_HexNAc(1)	P06731	197	HexNAc(1)	>sp|P06731|CEAM5_HUMAN Carcinoembryonic antigen-related cell adhesion molecule 5 OS=Homo sapiens OX=9606 GN=CEACAM5 PE=1 SV=4	R.[+229.16293].LQLSN[+0.98402]GN[+1054.37004]R.T	R.LQLSNGNR.T	220930_HFX_EL10_RKNB	20559	4.1e-07	1093.51	2	13986.4	21417.7	11152.7	38511.3	22975.7	28370.7	43249.1	13660	53539.9	12258.8
P06731_197_HexNAc(1)	P06731	197	HexNAc(1)	>sp|P40199|CEAM6_HUMAN Carcinoembryonic antigen-related cell adhesion molecule 6 OS=Homo sapiens OX=9606 GN=CEACAM6 PE=1 SV=4	K.[+229.16293].RN[+0.98402]DAGSYEC[+57.02146]EIQNPASAN[+1054.37004]R.S	K.RNDAGSYECEIQNPASANR.S	220930_HFX_EL10_RKNB	20646	6.5e-07	1146.16	3	8833.21	17265.9	8237.96	19015.2	15600.8	13786.2	28613.2	9375.51	29053.4	7340.11
P06731_197_HexNAc(1)	P06731	197	HexNAc(1)	>sp|P40199|CEAM6_HUMAN Carcinoembryonic antigen-related cell adhesion molecule 6 OS=Homo sapiens OX=9606 GN=CEACAM6 PE=1 SV=4	K.[+229.16293].RN[+0.98402]DAGSYEC[+57.02146]EIQNPASAN[+1054.37004]R.S	K.RNDAGSYECEIQNPASANR.S	220930_HFX_EL10_RKNB	20468	2.8e-06	859.873	4	8291.6	7339.3	7976.69	6530.16	13299	4859.02	9001.12	7133.71	9156.87	4938.86
P06731_197_HexNAc(1)	P06731	197	HexNAc(1)	>sp|P40199|CEAM6_HUMAN Carcinoembryonic antigen-related cell adhesion molecule 6 OS=Homo sapiens OX=9606 GN=CEACAM6 PE=1 SV=4	K.[+229.16293].RN[+0.98402]DAGSYEC[+57.02146]EIQNPASAN[+1054.37004]R.S	K.RNDAGSYECEIQNPASANR.S	220930_HFX_EL10_RKNB	20461	0.00019	1146.17	3	8694.16	15083	10390.5	20773.8	16609.4	8706.41	20484.4	10262.1	25648.4	5594.81
P06731_197_HexNAc(1)	P06731	197	HexNAc(1)	>sp|P40199|CEAM6_HUMAN Carcinoembryonic antigen-related cell adhesion molecule 6 OS=Homo sapiens OX=9606 GN=CEACAM6 PE=1 SV=4	K.[+229.16293].RNDAGSYEC[+57.02146]EIQNPASAN[+1054.37004]R.S	K.RNDAGSYECEIQNPASANR.S	220930_HFX_EL10_RKNB	19974	1.8e-08	1145.83	3	12763.9	16172.8	8137.02	14801.9	16458.7	16943.4	31485	10898.7	37724.4	10631.9
P06731_197_HexNAc(1)	P06731	197	HexNAc(1)	>sp|P40199|CEAM6_HUMAN Carcinoembryonic antigen-related cell adhesion molecule 6 OS=Homo sapiens OX=9606 GN=CEACAM6 PE=1 SV=4	K.[+229.16293].RNDAGSYEC[+57.02146]EIQNPASAN[+1054.37004]R.S	K.RNDAGSYECEIQNPASANR.S	220930_HFX_EL10_RKNB	19976	1.5e-06	859.631	4	10382.6	8552.57	8440.55	8944.51	14464.1	8032.39	10673.8	7267.5	12681.2	4991.86
P06731_197_HexNAc(1)	P06731	197	HexNAc(1)	>sp|P40199|CEAM6_HUMAN Carcinoembryonic antigen-related cell adhesion molecule 6 OS=Homo sapiens OX=9606 GN=CEACAM6 PE=1 SV=4	K.[+229.16293].RNDAGSYEC[+57.02146]EIQNPASAN[+1054.37004]R.S	K.RNDAGSYECEIQNPASANR.S	220930_HFX_EL10_RKNB	19788	3.7e-06	859.631	4	4380.64	5564.12	2532.99	7445.59	8420.95	5961.89	10416.7	7984.55	6402.03	3942.15
P06731_197_HexNAc(1)	P06731	197	HexNAc(1)	>sp|P40199|CEAM6_HUMAN Carcinoembryonic antigen-related cell adhesion molecule 6 OS=Homo sapiens OX=9606 GN=CEACAM6 PE=1 SV=4	R.[+229.16293].N[+0.98402]DAGSYEC[+57.02146]EIQNPASAN[+1054.37004]R.S	R.NDAGSYECEIQNPASANR.S	220930_HFX_EL10_RKNB	22822	2.4e-06	1094.12	3	18824.7	27554.2	17328	42559.4	23211.6	32444.9	61585.2	15117	61771.6	8981.58
P06731_197_HexNAc(1)	P06731	197	HexNAc(1)	>sp|P40199|CEAM6_HUMAN Carcinoembryonic antigen-related cell adhesion molecule 6 OS=Homo sapiens OX=9606 GN=CEACAM6 PE=1 SV=4	R.[+229.16293].NDAGSYEC[+57.02146]EIQN[+0.98402]PASAN[+1054.37004]R.S	R.NDAGSYECEIQNPASANR.S	220930_HFX_EL10_RKNB	22430	1.5e-06	1094.13	3	11003.8	29427.8	11534.3	50240.1	22953.5	31519.7	56525.1	19367.6	73946.6	10309.6
P06731_197_HexNAc(1)	P06731	197	HexNAc(1)	>sp|P40199|CEAM6_HUMAN Carcinoembryonic antigen-related cell adhesion molecule 6 OS=Homo sapiens OX=9606 GN=CEACAM6 PE=1 SV=4	R.[+229.16293].NDAGSYEC[+57.02146]EIQNPASAN[+1054.37004]R.S	R.NDAGSYECEIQNPASANR.S	220930_HFX_EL10_RKNB	22241	4e-14	1093.8	3	16167.7	97034.1	10911.9	74201	35437.1	62934.5	340113	15948.2	381556	13994.5
P06731_197_HexNAc(1)	P06731	197	HexNAc(1)	>sp|P40199|CEAM6_HUMAN Carcinoembryonic antigen-related cell adhesion molecule 6 OS=Homo sapiens OX=9606 GN=CEACAM6 PE=1 SV=4	R.[+229.16293].NDAGSYEC[+57.02146]EIQNPASAN[+1054.37004]R.S	R.NDAGSYECEIQNPASANR.S	220930_HFX_EL10_RKNB	22265	3.4e-12	820.601	4	7107.06	10523.4	4388.31	9449.61	7578.48	9149.11	22173.8	7173.76	25997.7	3452.61
P06731_197_HexNAc(1)	P06731	197	HexNAc(1)	>sp|P06731|CEAM5_HUMAN Carcinoembryonic antigen-related cell adhesion molecule 5 OS=Homo sapiens OX=9606 GN=CEACAM5 PE=1 SV=4	R.[+229.16293].LQLSN[+0.98402]GN[+1054.37004]R.T	R.LQLSNGNR.T	220930_HFX_EL20_RKNB	18918	2.3e-06	729.338	3	112183	65663.3	72823.4	97649.7	209146	61671	104775	72936.1	112439	51753.5
P06731_197_HexNAc(1)	P06731	197	HexNAc(1)	>sp|P06731|CEAM5_HUMAN Carcinoembryonic antigen-related cell adhesion molecule 5 OS=Homo sapiens OX=9606 GN=CEACAM5 PE=1 SV=4	R.[+229.16293].LQLSN[+0.98402]GN[+1054.37004]R.T	R.LQLSNGNR.T	220930_HFX_EL20_RKNB	18914	1.8e-05	729.338	3	88648.8	35788.1	54479.1	48449.5	124899	30722.2	53113.3	57992.8	50661.8	28237.9
P06731_197_HexNAc(1)	P06731	197	HexNAc(1)	>sp|P06731|CEAM5_HUMAN Carcinoembryonic antigen-related cell adhesion molecule 5 OS=Homo sapiens OX=9606 GN=CEACAM5 PE=1 SV=4	R.[+229.16293].LQLSN[+0.98402]GN[+1054.37004]R.T	R.LQLSNGNR.T	220930_HFX_EL20_RKNB	18999	6.2e-07	1093.51	2	35809.7	57875.5	36038.8	117414	71653.2	65345.2	137625	45282.7	172191	23015.6
P06731_197_HexNAc(1)	P06731	197	HexNAc(1)	>sp|P06731|CEAM5_HUMAN Carcinoembryonic antigen-related cell adhesion molecule 5 OS=Homo sapiens OX=9606 GN=CEACAM5 PE=1 SV=4	R.[+229.16293].LQLSN[+0.98402]GN[+1054.37004]R.T	R.LQLSNGNR.T	220930_HFX_EL20_RKNB	19003	2.2e-05	729.337	3	65387.1	33914.7	44415.3	52839.2	117081	31556.8	51625.5	42709.4	54896.9	26026.6
P06731_197_HexNAc(1)	P06731	197	HexNAc(1)	>sp|P07602|SAP_HUMAN Prosaposin OS=Homo sapiens OX=9606 GN=PSAP PE=1 SV=2	K.[+229.16293].TC[+57.02146]DWLPK[+229.16293]PN[+1054.37004]MSASC[+57.02146]K[+229.16293].E	K.TCDWLPKPNMSASCK.E	220930_HFX_EL60_RKNB	22983	0.00096	884.924	4	13479.9	19838.8	10423.3	26456.3	19995	45959.2	14494.4	15550.1	29073.9	8472.04
P06731_197_HexNAc(1)	P06731	197	HexNAc(1)	>sp|P05164|PERM_HUMAN Myeloperoxidase OS=Homo sapiens OX=9606 GN=MPO PE=1 SV=1	R.[+229.16293].ALLPFDNLHDDPC[+57.02146]LLTN[+1054.37004]R.S	R.ALLPFDNLHDDPCLLTNR.S	220930_HFX_HILIC_2_EL_RKNB	39534	3.7e-14	852.652	4	63693.6	97187.6	50872.8	111152	59714.2	96150.9	92717.9	52604.3	101544	43571.7
P06731_197_HexNAc(1)	P06731	197	HexNAc(1)	>sp|P05164|PERM_HUMAN Myeloperoxidase OS=Homo sapiens OX=9606 GN=MPO PE=1 SV=1	R.[+229.16293].ALLPFDNLHDDPC[+57.02146]LLTN[+1054.37004]R.S	R.ALLPFDNLHDDPCLLTNR.S	220930_HFX_HILIC_2_EL_RKNB	39508	6.6e-13	1136.53	3	99766.3	170572	93626.2	185209	116654	174690	159916	104512	162832	105003
P06731_197_HexNAc(1)	P06731	197	HexNAc(1)	>sp|P06731|CEAM5_HUMAN Carcinoembryonic antigen-related cell adhesion molecule 5 OS=Homo sapiens OX=9606 GN=CEACAM5 PE=1 SV=4	R.[+229.16293].LQLSN[+0.98402]GN[+1054.37004]R.T	R.LQLSNGNR.T	220930_HFX_HILIC_2_EL_RKNB	20365	1.6e-08	1093.5	2	52842.8	56129.7	47423.8	98155.1	99911.6	63078.3	87655.6	48138.6	91302	29267.3
P06731_197_HexNAc(1)	P06731	197	HexNAc(1)	>sp|P06731|CEAM5_HUMAN Carcinoembryonic antigen-related cell adhesion molecule 5 OS=Homo sapiens OX=9606 GN=CEACAM5 PE=1 SV=4	R.[+229.16293].LQLSN[+0.98402]GN[+1054.37004]R.T	R.LQLSNGNR.T	220930_HFX_HILIC_2_EL_RKNB	20472	4.9e-07	729.34	3	134418	82913.1	98782.4	121228	241111	82690.3	95649.3	75011.9	82509	77806.5
P06731_197_HexNAc(1)	P06731	197	HexNAc(1)	>sp|P11678|PERE_HUMAN Eosinophil peroxidase OS=Homo sapiens OX=9606 GN=EPX PE=1 SV=2	R.[+229.16293].LRN[+1054.37004]R.T	R.LRNR.T	220930_HFX_HILIC_2_EL_RKNB	7623	1.5e-05	614.631	3	0	4126.11	2197.34	3770.47	1926.7	2399.46	0	0	4044.72	1695.95
P06731_197_HexNAc(1)	P06731	197	HexNAc(1)	>sp|P11678|PERE_HUMAN Eosinophil peroxidase OS=Homo sapiens OX=9606 GN=EPX PE=1 SV=2	R.[+229.16293].LRN[+1054.37004]R.T	R.LRNR.T	220930_HFX_HILIC_2_EL_RKNB	7510	0.00038	614.631	3	1418.03	0	1710.71	1807.57	1915.53	0	1756.67	1549.76	0	2270.44
P06731_197_HexNAc(1)	P06731	197	HexNAc(1)	>sp|P05164|PERM_HUMAN Myeloperoxidase OS=Homo sapiens OX=9606 GN=MPO PE=1 SV=1	R.[+229.16293].SYN[+1200.42795]DSVDPR.I	R.SYNDSVDPR.I	220930_HFX_EL10_RKNB	15895	1.7e-05	1241.54	2	11340.3	7148.45	6987.65	5392.3	21664	8877.76	19371.7	6483.41	23072.3	0
P06731_197_HexNAc(1)	P06731	197	HexNAc(1)	>sp|P01591|IGJ_HUMAN Immunoglobulin J chain OS=Homo sapiens OX=9606 GN=JCHAIN PE=1 SV=4	R.[+229.16293].IIVPLNNREN[+1200.42795]ISDPTSPLR.T	R.IIVPLNNRENISDPTSPLR.T	220930_HFX_EL20_RKNB	32989	8.3e-06	895.197	4	14268.1	13313.3	16730.4	16613.7	24259.4	18500.7	30639.6	18173	25323.2	9773.19
P06731_197_HexNAc(1)	P06731	197	HexNAc(1)	>sp|P05164|PERM_HUMAN Myeloperoxidase OS=Homo sapiens OX=9606 GN=MPO PE=1 SV=1	R.[+229.16293].SYN[+1200.42795]DSVDPR.I	R.SYNDSVDPR.I	220930_HFX_HILIC_2_EL_RKNB	15706	2.8e-08	828.023	3	32727.3	33790.6	24885.4	40889	52395.9	36299.3	36112.6	34066.2	46731.9	22015.1
P06731_197_HexNAc(1)	P06731	197	HexNAc(1)	>sp|P06731|CEAM5_HUMAN Carcinoembryonic antigen-related cell adhesion molecule 5 OS=Homo sapiens OX=9606 GN=CEACAM5 PE=1 SV=4	R.[+229.16293].LQLSN[+0.98402]GN[+1216.42286]R.T	R.LQLSNGNR.T	220916_TMT_CRC_FFPE_HILIC_HFX_NB	16904	9.5e-09	783.358	3	27361.5	30901.6	16154.9	70177.6	49150	36123.6	68704.2	22194.4	61158.8	14123.7
P06731_197_HexNAc(1)	P06731	197	HexNAc(1)	>sp|P06731|CEAM5_HUMAN Carcinoembryonic antigen-related cell adhesion molecule 5 OS=Homo sapiens OX=9606 GN=CEACAM5 PE=1 SV=4	R.[+229.16293].LQLSN[+0.98402]GN[+1216.42286]R.T	R.LQLSNGNR.T	220916_TMT_CRC_FFPE_HILIC_HFX_NB	16796	1e-07	783.357	3	15520.3	25918.7	11488.5	63324.1	29878.5	35781.3	66105.7	16293	57771.6	6639.23
P06731_197_HexNAc(1)	P06731	197	HexNAc(1)	>sp|P06731|CEAM5_HUMAN Carcinoembryonic antigen-related cell adhesion molecule 5 OS=Homo sapiens OX=9606 GN=CEACAM5 PE=1 SV=4	R.[+229.16293].LQLSN[+0.98402]GN[+1216.42286]R.T	R.LQLSNGNR.T	220916_TMT_CRC_FFPE_HILIC_HFX_NB	16319	2.7e-06	783.358	3	15708.8	15728.1	11246.8	32684.6	25629.9	20133.1	29976.9	18343.3	24355.8	8363.11
P06731_197_HexNAc(1)	P06731	197	HexNAc(1)	>sp|P06731|CEAM5_HUMAN Carcinoembryonic antigen-related cell adhesion molecule 5 OS=Homo sapiens OX=9606 GN=CEACAM5 PE=1 SV=4	R.[+229.16293].LQLSN[+0.98402]GN[+1216.42286]R.T	R.LQLSNGNR.T	220916_TMT_CRC_FFPE_HILIC_HFX_NB	17199	2.2e-06	783.36	3	59104.9	54715	43842.4	72450.4	139432	58543.5	73772.8	42960.3	57788	21830.6
P06731_197_HexNAc(1)	P06731	197	HexNAc(1)	>sp|P06731|CEAM5_HUMAN Carcinoembryonic antigen-related cell adhesion molecule 5 OS=Homo sapiens OX=9606 GN=CEACAM5 PE=1 SV=4	R.[+229.16293].LQLSN[+0.98402]GN[+1216.42286]R.T	R.LQLSNGNR.T	220916_TMT_CRC_FFPE_HILIC_HFX_NB	16863	1.1e-06	1174.53	2	11011.1	31225.3	5247.51	82618.4	6697.12	33611.6	86996.3	7470.42	77510.9	0
P06731_553_HexNAc(1)	P06731	553	HexNAc(1)	>sp|P06731|CEAM5_HUMAN Carcinoembryonic antigen-related cell adhesion molecule 5 OS=Homo sapiens OX=9606 GN=CEACAM5 PE=1 SV=4	R.[+229.16293].LQLSN[+0.98402]GN[+1216.42286]R.T	R.LQLSNGNR.T	220916_TMT_CRC_FFPE_HILIC_HFX_NB	17167	1.6e-06	1174.53	2	10524.8	20167.7	10104	53510.5	11028.8	22486.1	59053	12002.6	63128.1	7826.91
P06731_375_HexNAc(1)	P06731	375	HexNAc(1)	>sp|P06731|CEAM5_HUMAN Carcinoembryonic antigen-related cell adhesion molecule 5 OS=Homo sapiens OX=9606 GN=CEACAM5 PE=1 SV=4	R.[+229.16293].LQLSN[+0.98402]GN[+1216.42286]R.T	R.LQLSNGNR.T	220916_TMT_CRC_FFPE_HILIC_HFX_NB	17141	7.2e-06	783.36	3	22202.6	20366.6	12300.8	24866.7	42714.8	28657.2	31513.6	15707.7	25337.8	7688.3
P06731_375_HexNAc(1)	P06731	375	HexNAc(1)	>sp|P06731|CEAM5_HUMAN Carcinoembryonic antigen-related cell adhesion molecule 5 OS=Homo sapiens OX=9606 GN=CEACAM5 PE=1 SV=4	R.[+229.16293].LQLSN[+0.98402]GN[+1216.42286]R.T	R.LQLSNGNR.T	220916_TMT_CRC_FFPE_HILIC_HFX_NB	16569	1.9e-06	1174.54	2	4328.64	18451.7	4950.94	49525.9	8596.08	28799.5	65348.4	11212.7	61652.7	0
P06731_375_HexNAc(1)	P06731	375	HexNAc(1)	>sp|P06731|CEAM5_HUMAN Carcinoembryonic antigen-related cell adhesion molecule 5 OS=Homo sapiens OX=9606 GN=CEACAM5 PE=1 SV=4	R.[+229.16293].LQLSN[+0.98402]GN[+1216.42286]R.T	R.LQLSNGNR.T	220916_TMT_CRC_FFPE_HILIC_HFX_NB	16292	1.1e-05	1174.54	2	10694.8	14099.2	5354.65	37350.6	5857.62	29484.1	38061.9	12053.6	34483.6	3376.78
P06731_197_HexNAc(1)	P06731	197	HexNAc(1)	>sp|P06731|CEAM5_HUMAN Carcinoembryonic antigen-related cell adhesion molecule 5 OS=Homo sapiens OX=9606 GN=CEACAM5 PE=1 SV=4	R.[+229.16293].LQLSN[+0.98402]GN[+1216.42286]R.T	R.LQLSNGNR.T	220916_TMT_CRC_FFPE_HILIC_HFX_NB	16611	1.6e-08	783.356	3	22232.4	36386.4	12258.3	67264.6	26698.7	42165.8	72742.1	18045.8	70464.4	12073.3
P06731_197_HexNAc(1)	P06731	197	HexNAc(1)	>sp|P06731|CEAM5_HUMAN Carcinoembryonic antigen-related cell adhesion molecule 5 OS=Homo sapiens OX=9606 GN=CEACAM5 PE=1 SV=4	R.[+229.16293].LQLSN[+0.98402]GN[+1216.42286]R.T	R.LQLSNGNR.T	220916_TMT_CRC_FFPE_HILIC_HFX_NB	17531	7.1e-06	1174.53	2	9109.6	16746.9	6440.91	26894.1	16700.7	26114.5	39707.5	14049.4	28632.7	8477.51
P06731_197_HexNAc(1)	P06731	197	HexNAc(1)	>sp|P01876|IGHA1_HUMAN Immunoglobulin heavy constant alpha 1 OS=Homo sapiens OX=9606 GN=IGHA1 PE=1 SV=3	R.[+229.16293].LSLHRPALEDLLLGSEAN[+1216.42286]LTC[+57.02146]TLTGLR.D	R.LSLHRPALEDLLLGSEANLTCTLTGLR.D	220916_TMT_CRC_FFPE_HILIC_HFX_NB	47887	7.6e-16	1102.8	4	18310.3	22750.2	27209.5	23483.9	22523.7	35717.3	63683.5	20191.7	53768.3	16337.8
P06731_197_HexNAc(1)	P06731	197	HexNAc(1)	>sp|P01876|IGHA1_HUMAN Immunoglobulin heavy constant alpha 1 OS=Homo sapiens OX=9606 GN=IGHA1 PE=1 SV=3	R.[+229.16293].LSLHRPALEDLLLGSEAN[+1216.42286]LTC[+57.02146]TLTGLR.D	R.LSLHRPALEDLLLGSEANLTCTLTGLR.D	220916_TMT_CRC_FFPE_HILIC_HFX_NB	48165	0.00026	1103.06	4	8537.59	11326	8153.62	11079.5	10588.6	18554.1	18511.9	9886.68	26783.6	6215.93
P06731_197_HexNAc(1)	P06731	197	HexNAc(1)	>sp|P40199|CEAM6_HUMAN Carcinoembryonic antigen-related cell adhesion molecule 6 OS=Homo sapiens OX=9606 GN=CEACAM6 PE=1 SV=4	R.[+229.16293].LQLSN[+0.98402]GN[+1216.42286]M[+15.99492]TLTLLSVK[+229.16293]R.N	R.LQLSNGNMTLTLLSVKR.N	220916_TMT_CRC_FFPE_HILIC_HFX_NB	35990	2.7e-05	895.711	4	20114.1	24011.7	13731.8	25724.7	23967.5	19661.6	75782.7	17973.9	29986.4	15379.8
P06731_197_HexNAc(1)	P06731	197	HexNAc(1)	>sp|P40199|CEAM6_HUMAN Carcinoembryonic antigen-related cell adhesion molecule 6 OS=Homo sapiens OX=9606 GN=CEACAM6 PE=1 SV=4	R.[+229.16293].LQLSN[+0.98402]GN[+1216.42286]M[+15.99492]TLTLLSVK[+229.16293].R	R.LQLSNGNMTLTLLSVK.R	220916_TMT_CRC_FFPE_HILIC_HFX_NB	38014	1.7e-12	1141.9	3	35970.5	60937.5	28494.8	64119.8	68509.8	71350.7	376828	40896.3	121984	24015.6
P06731_197_HexNAc(1)	P06731	197	HexNAc(1)	>sp|P40199|CEAM6_HUMAN Carcinoembryonic antigen-related cell adhesion molecule 6 OS=Homo sapiens OX=9606 GN=CEACAM6 PE=1 SV=4	R.[+229.16293].LQLSN[+0.98402]GN[+1216.42286]M[+15.99492]TLTLLSVK[+229.16293].R	R.LQLSNGNMTLTLLSVK.R	220916_TMT_CRC_FFPE_HILIC_HFX_NB	38187	3.6e-09	1141.91	3	43322.1	45846.4	36313.3	55342.8	58262.6	67113.4	161896	39027.9	77636.8	21418.4
P06731_197_HexNAc(1)	P06731	197	HexNAc(1)	>sp|P40199|CEAM6_HUMAN Carcinoembryonic antigen-related cell adhesion molecule 6 OS=Homo sapiens OX=9606 GN=CEACAM6 PE=1 SV=4	R.[+229.16293].LQLSN[+0.98402]GN[+1216.42286]M[+15.99492]TLTLLSVK[+229.16293].R	R.LQLSNGNMTLTLLSVK.R	220916_TMT_CRC_FFPE_HILIC_HFX_NB	37843	5.7e-06	1141.91	3	39604.2	45589.5	34140.5	57415.2	55457.3	68061.6	125416	34843.4	67040.9	23935.1
P06731_197_HexNAc(1)	P06731	197	HexNAc(1)	>sp|P40199|CEAM6_HUMAN Carcinoembryonic antigen-related cell adhesion molecule 6 OS=Homo sapiens OX=9606 GN=CEACAM6 PE=1 SV=4	R.[+229.16293].LQLSNGN[+1216.42286]M[+15.99492]TLTLLSVK[+229.16293].R	R.LQLSNGNMTLTLLSVK.R	220916_TMT_CRC_FFPE_HILIC_HFX_NB	38078	9.4e-05	856.428	4	22058.9	21495.5	17711.1	24590.6	19837.8	22329.5	51346.7	17770.2	28113.6	15423.3
P06731_197_HexNAc(1)	P06731	197	HexNAc(1)	>sp|P40199|CEAM6_HUMAN Carcinoembryonic antigen-related cell adhesion molecule 6 OS=Homo sapiens OX=9606 GN=CEACAM6 PE=1 SV=4	R.[+229.16293].LQLSNGN[+1216.42286]M[+15.99492]TLTLLSVK[+229.16293].R	R.LQLSNGNMTLTLLSVK.R	220916_TMT_CRC_FFPE_HILIC_HFX_NB	37911	0.00026	856.435	4	23234.3	21843.8	18567.2	29723.8	21818.9	22223.3	46103.3	19805.4	24980.9	17549
P06731_197_HexNAc(1)	P06731	197	HexNAc(1)	>sp|P40199|CEAM6_HUMAN Carcinoembryonic antigen-related cell adhesion molecule 6 OS=Homo sapiens OX=9606 GN=CEACAM6 PE=1 SV=4	K.[+229.16293].RNDAGSYEC[+57.02146]EIQNPASAN[+1216.42286]R.S	K.RNDAGSYECEIQNPASANR.S	220916_TMT_CRC_FFPE_HILIC_HFX_NB	18977	1.2e-11	900.139	4	17197.1	19604.3	13242.8	19864.2	24630.8	22744.1	50741.8	12899.7	27149.1	7239.58
P06731_197_HexNAc(1)	P06731	197	HexNAc(1)	>sp|P40199|CEAM6_HUMAN Carcinoembryonic antigen-related cell adhesion molecule 6 OS=Homo sapiens OX=9606 GN=CEACAM6 PE=1 SV=4	K.[+229.16293].RNDAGSYEC[+57.02146]EIQNPASAN[+1216.42286]R.S	K.RNDAGSYECEIQNPASANR.S	220916_TMT_CRC_FFPE_HILIC_HFX_NB	18707	4e-08	1199.85	3	8174.54	17633.8	7911.09	25283.4	17592.2	24640.1	82417.3	14747.6	40774.1	4873.04
P06731_197_HexNAc(1)	P06731	197	HexNAc(1)	>sp|P40199|CEAM6_HUMAN Carcinoembryonic antigen-related cell adhesion molecule 6 OS=Homo sapiens OX=9606 GN=CEACAM6 PE=1 SV=4	K.[+229.16293].RNDAGSYEC[+57.02146]EIQNPASAN[+1216.42286]R.S	K.RNDAGSYECEIQNPASANR.S	220916_TMT_CRC_FFPE_HILIC_HFX_NB	19216	0.00024	900.132	4	36644.3	35781.2	22867.8	36945.3	50819.3	45586.9	30771.4	21232.7	22476.6	12876.1
P06731_197_HexNAc(1)	P06731	197	HexNAc(1)	>sp|P40199|CEAM6_HUMAN Carcinoembryonic antigen-related cell adhesion molecule 6 OS=Homo sapiens OX=9606 GN=CEACAM6 PE=1 SV=4	R.[+229.16293].N[+0.98402]DAGSYEC[+57.02146]EIQNPASAN[+1216.42286]R.S	R.NDAGSYECEIQNPASANR.S	220916_TMT_CRC_FFPE_HILIC_HFX_NB	21342	2.8e-05	1148.15	3	32360.8	26875.5	21788.2	35652.9	59639	33516.2	82529.7	20100.7	36327.2	15279.7
P06731_197_HexNAc(1)	P06731	197	HexNAc(1)	>sp|P40199|CEAM6_HUMAN Carcinoembryonic antigen-related cell adhesion molecule 6 OS=Homo sapiens OX=9606 GN=CEACAM6 PE=1 SV=4	R.[+229.16293].NDAGSYEC[+57.02146]EIQNPASAN[+1216.42286]R.S	R.NDAGSYECEIQNPASANR.S	220916_TMT_CRC_FFPE_HILIC_HFX_NB	20746	1.2e-13	1147.82	3	30453.3	40097.7	25760.7	55736.1	38964	60010.6	253912	25058.5	100540	17322.2
P06731_197_HexNAc(1)	P06731	197	HexNAc(1)	>sp|P40199|CEAM6_HUMAN Carcinoembryonic antigen-related cell adhesion molecule 6 OS=Homo sapiens OX=9606 GN=CEACAM6 PE=1 SV=4	R.[+229.16293].NDAGSYEC[+57.02146]EIQNPASAN[+1216.42286]R.S	R.NDAGSYECEIQNPASANR.S	220916_TMT_CRC_FFPE_HILIC_HFX_NB	21038	1.2e-05	1147.82	3	22362.8	35088.6	20512.1	31511.4	39329.6	39454.2	128892	30781.1	55515.9	15087.2
P06731_197_HexNAc(1)	P06731	197	HexNAc(1)	>sp|P35555|FBN1_HUMAN Fibrillin-1 OS=Homo sapiens OX=9606 GN=FBN1 PE=1 SV=4	R.[+229.16293].C[+57.02146]DSGFALDSEERN[+1216.42286]C[+57.02146]TDIDEC[+57.02146]R.I	R.CDSGFALDSEERNCTDIDECR.I	220916_TMT_CRC_FFPE_HILIC_HFX_NB	23690	3e-13	1332.2	3	81854.5	122407	43369.4	79289.9	42290.6	151360	51578.2	76677.7	42258.1	31577.7
P06731_197_HexNAc(1)	P06731	197	HexNAc(1)	>sp|P35555|FBN1_HUMAN Fibrillin-1 OS=Homo sapiens OX=9606 GN=FBN1 PE=1 SV=4	R.[+229.16293].C[+57.02146]DSGFALDSEERN[+1216.42286]C[+57.02146]TDIDEC[+57.02146]R.I	R.CDSGFALDSEERNCTDIDECR.I	220916_TMT_CRC_FFPE_HILIC_HFX_NB	23714	2.5e-12	999.401	4	73624.8	66779.1	48399.1	54944.8	113534	79002.1	39480.2	66151.3	20423.7	28139.1
P06731_197_HexNAc(1)	P06731	197	HexNAc(1)	>sp|P35555|FBN1_HUMAN Fibrillin-1 OS=Homo sapiens OX=9606 GN=FBN1 PE=1 SV=4	R.[+229.16293].C[+57.02146]DSGFALDSEERN[+1216.42286]C[+57.02146]TDIDEC[+57.02146]R.I	R.CDSGFALDSEERNCTDIDECR.I	220916_TMT_CRC_FFPE_HILIC_HFX_NB	23631	2.5e-10	999.403	4	33224.3	34841.7	23978.4	39451.9	51224.9	47278.9	21795.9	35839.2	18281.9	15190.4
P06731_197_HexNAc(1)	P06731	197	HexNAc(1)	>sp|P35555|FBN1_HUMAN Fibrillin-1 OS=Homo sapiens OX=9606 GN=FBN1 PE=1 SV=4	R.[+229.16293].C[+57.02146]DSGFALDSEERN[+1216.42286]C[+57.02146]TDIDEC[+57.02146]R.I	R.CDSGFALDSEERNCTDIDECR.I	220916_TMT_CRC_FFPE_HILIC_HFX_NB	23401	5.4e-10	1332.21	3	41725.3	50302.8	31486.9	45711.8	37291.7	72066.9	27552.4	31302.8	26253.2	19936.8
P06731_197_HexNAc(1)	P06731	197	HexNAc(1)	>sp|P05164|PERM_HUMAN Myeloperoxidase OS=Homo sapiens OX=9606 GN=MPO PE=1 SV=1	R.[+229.16293].ALLPFDN[+0.98402]LHDDPC[+57.02146]LLTN[+1216.42286]R.S	R.ALLPFDNLHDDPCLLTNR.S	220916_TMT_CRC_FFPE_HILIC_HFX_NB	35999	8.1e-06	893.418	4	19093.7	25844.9	11904.4	26160.5	23740.9	23849.6	19143.3	10634.7	20011.4	10630.3
P06731_197_HexNAc(1)	P06731	197	HexNAc(1)	>sp|P05164|PERM_HUMAN Myeloperoxidase OS=Homo sapiens OX=9606 GN=MPO PE=1 SV=1	R.[+229.16293].ALLPFDNLHDDPC[+57.02146]LLTN[+1216.42286]R.S	R.ALLPFDNLHDDPCLLTNR.S	220916_TMT_CRC_FFPE_HILIC_HFX_NB	36221	1.2e-15	893.166	4	27224.3	49415.7	24212.9	47368	38384.1	53478.5	47492.8	26442.1	61620.5	19010.7
P06731_197_HexNAc(1)	P06731	197	HexNAc(1)	>sp|P05164|PERM_HUMAN Myeloperoxidase OS=Homo sapiens OX=9606 GN=MPO PE=1 SV=1	R.[+229.16293].ALLPFDNLHDDPC[+57.02146]LLTN[+1216.42286]R.S	R.ALLPFDNLHDDPCLLTNR.S	220916_TMT_CRC_FFPE_HILIC_HFX_NB	36443	1.2e-13	893.167	4	18650.4	37317.4	19957.4	32277.4	24808.3	30837.4	34349	17273.3	45341.2	14551.7
P06731_197_HexNAc(1)	P06731	197	HexNAc(1)	>sp|P05164|PERM_HUMAN Myeloperoxidase OS=Homo sapiens OX=9606 GN=MPO PE=1 SV=1	R.[+229.16293].ALLPFDNLHDDPC[+57.02146]LLTN[+1216.42286]R.S	R.ALLPFDNLHDDPCLLTNR.S	220916_TMT_CRC_FFPE_HILIC_HFX_NB	36262	1.2e-11	1190.56	3	54022	97202.2	48702.4	78962.7	83004.8	102115	90546.5	54165.4	116220	35442.1
P06731_197_HexNAc(1)	P06731	197	HexNAc(1)	>sp|P05164|PERM_HUMAN Myeloperoxidase OS=Homo sapiens OX=9606 GN=MPO PE=1 SV=1	R.[+229.16293].ALLPFDNLHDDPC[+57.02146]LLTN[+1216.42286]R.S	R.ALLPFDNLHDDPCLLTNR.S	220916_TMT_CRC_FFPE_HILIC_HFX_NB	36476	5.9e-10	1190.55	3	58842.2	89034.9	39174.3	79967.6	85675.1	94698.3	76801.2	46258.3	100505	30312.1
P06731_197_HexNAc(1)	P06731	197	HexNAc(1)	>sp|P05164|PERM_HUMAN Myeloperoxidase OS=Homo sapiens OX=9606 GN=MPO PE=1 SV=1	R.[+229.16293].ALLPFDNLHDDPC[+57.02146]LLTN[+1216.42286]R.S	R.ALLPFDNLHDDPCLLTNR.S	220916_TMT_CRC_FFPE_HILIC_HFX_NB	36033	3.8e-07	1190.55	3	54762.4	66506.8	51920.2	73065.5	102446	101176	66010.4	49098.9	86417.9	31747.4
P06731_197_HexNAc(1)	P06731	197	HexNAc(1)	>sp|Q13510|ASAH1_HUMAN Acid ceramidase OS=Homo sapiens OX=9606 GN=ASAH1 PE=1 SV=5	R.[+229.16293].TVLEN[+1216.42286]STSYEEAK[+229.16293].N	R.TVLENSTSYEEAK.N	220916_TMT_CRC_FFPE_HILIC_HFX_NB	23495	7.6e-08	1049.16	3	68384.9	68499.6	43701.4	64167.9	97013.9	65121.8	40689.9	57721.4	60905	28681.6
P06731_197_HexNAc(1)	P06731	197	HexNAc(1)	>sp|P07339|CATD_HUMAN Cathepsin D OS=Homo sapiens OX=9606 GN=CTSD PE=1 SV=1	K.[+229.16293].GSLSYLN[+1216.42286]VTR.K	K.GSLSYLNVTR.K	220916_TMT_CRC_FFPE_HILIC_HFX_NB	25876	4.6e-11	852.401	3	80982.1	81745.1	61745.8	104482	150205	86011.4	51149.2	62596.4	52738	47397.1
P06731_197_HexNAc(1)	P06731	197	HexNAc(1)	>sp|P07339|CATD_HUMAN Cathepsin D OS=Homo sapiens OX=9606 GN=CTSD PE=1 SV=1	K.[+229.16293].GSLSYLN[+1216.42286]VTR.K	K.GSLSYLNVTR.K	220916_TMT_CRC_FFPE_HILIC_HFX_NB	25601	5.6e-06	852.397	3	58127	48769.6	46300.1	51937.3	107122	53452.5	41470	47167.4	31691.1	26845.6
P06731_197_HexNAc(1)	P06731	197	HexNAc(1)	>sp|P07339|CATD_HUMAN Cathepsin D OS=Homo sapiens OX=9606 GN=CTSD PE=1 SV=1	K.[+229.16293].GSLSYLN[+1216.42286]VTR.K	K.GSLSYLNVTR.K	220916_TMT_CRC_FFPE_HILIC_HFX_NB	25694	3.4e-05	852.405	3	41745.7	34344.3	29214.7	35866.1	64056.7	32735	20346.8	34833.2	23781	14217.5
P06731_197_HexNAc(1)	P06731	197	HexNAc(1)	>sp|P07339|CATD_HUMAN Cathepsin D OS=Homo sapiens OX=9606 GN=CTSD PE=1 SV=1	K.[+229.16293].GSLSYLN[+1216.42286]VTR.K	K.GSLSYLNVTR.K	220916_TMT_CRC_FFPE_HILIC_HFX_NB	25887	7.2e-05	852.401	3	36252	24089	34990.8	32157.9	69778.9	34635.1	20759.4	31740.2	19296.1	19426.3
P06731_197_HexNAc(1)	P06731	197	HexNAc(1)	>sp|P24821|TENA_HUMAN Tenascin OS=Homo sapiens OX=9606 GN=TNC PE=1 SV=3	R.[+229.16293].LN[+1216.42286]YSLPTGQWVGVQLPR.N	R.LNYSLPTGQWVGVQLPR.N	220916_TMT_CRC_FFPE_HILIC_HFX_NB	38356	6.9e-09	1125.22	3	29419.2	40219.3	29745.6	43389.1	37443.9	77797.5	49563.7	30011.5	35452.4	17088.5
P06731_197_HexNAc(1)	P06731	197	HexNAc(1)	>sp|P24821|TENA_HUMAN Tenascin OS=Homo sapiens OX=9606 GN=TNC PE=1 SV=3	R.[+229.16293].LN[+1216.42286]YSLPTGQWVGVQLPR.N	R.LNYSLPTGQWVGVQLPR.N	220916_TMT_CRC_FFPE_HILIC_HFX_NB	38183	1e-05	1125.22	3	35128.7	47305.2	32246.8	51140.1	42013.9	80039.1	48939.5	33056.2	44388.4	17923.2
P06731_197_HexNAc(1)	P06731	197	HexNAc(1)	>sp|P06731|CEAM5_HUMAN Carcinoembryonic antigen-related cell adhesion molecule 5 OS=Homo sapiens OX=9606 GN=CEACAM5 PE=1 SV=4	R.[+229.16293].LQLSN[+0.98402]GN[+1216.42286]R.T	R.LQLSNGNR.T	220930_HFX_EL10_RKNB	23273	1.5e-08	783.356	3	9304.76	17347.5	9128.14	51622.8	26402.1	17531.5	37418.1	11356.3	52024.1	8320.38
P06731_197_HexNAc(1)	P06731	197	HexNAc(1)	>sp|P06731|CEAM5_HUMAN Carcinoembryonic antigen-related cell adhesion molecule 5 OS=Homo sapiens OX=9606 GN=CEACAM5 PE=1 SV=4	R.[+229.16293].LQLSN[+0.98402]GN[+1216.42286]R.T	R.LQLSNGNR.T	220930_HFX_EL10_RKNB	20227	1.9e-07	783.358	3	10276.4	19134.2	8191.28	33897.1	22482.7	17663.5	27962.1	7727.86	29182.1	5679.11
P06731_197_HexNAc(1)	P06731	197	HexNAc(1)	>sp|P06731|CEAM5_HUMAN Carcinoembryonic antigen-related cell adhesion molecule 5 OS=Homo sapiens OX=9606 GN=CEACAM5 PE=1 SV=4	R.[+229.16293].LQLSN[+0.98402]GN[+1216.42286]R.T	R.LQLSNGNR.T	220930_HFX_EL10_RKNB	23064	2.1e-07	783.357	3	7866.56	8270.67	5897.22	28330.3	17984.2	13287.2	23452	7263.68	31869.8	2887.28
P06731_197_HexNAc(1)	P06731	197	HexNAc(1)	>sp|P06731|CEAM5_HUMAN Carcinoembryonic antigen-related cell adhesion molecule 5 OS=Homo sapiens OX=9606 GN=CEACAM5 PE=1 SV=4	R.[+229.16293].LQLSN[+0.98402]GN[+1216.42286]R.T	R.LQLSNGNR.T	220930_HFX_EL10_RKNB	20222	5.1e-07	1174.54	2	16369.5	25928.3	15473.8	57641.9	32071.4	30653.9	54939.7	16070.3	65854.1	12205.1
P06731_197_HexNAc(1)	P06731	197	HexNAc(1)	>sp|P06731|CEAM5_HUMAN Carcinoembryonic antigen-related cell adhesion molecule 5 OS=Homo sapiens OX=9606 GN=CEACAM5 PE=1 SV=4	R.[+229.16293].LQLSN[+0.98402]GN[+1216.42286]R.T	R.LQLSNGNR.T	220930_HFX_EL10_RKNB	20415	4.4e-07	1174.53	2	18124.7	39995.3	12180.6	74058.9	26005.8	34442.8	85130.2	13563.3	84792.8	10799.4
P06731_197_HexNAc(1)	P06731	197	HexNAc(1)	>sp|P06731|CEAM5_HUMAN Carcinoembryonic antigen-related cell adhesion molecule 5 OS=Homo sapiens OX=9606 GN=CEACAM5 PE=1 SV=4	R.[+229.16293].LQLSN[+0.98402]GN[+1216.42286]R.T	R.LQLSNGNR.T	220930_HFX_EL10_RKNB	23475	7e-07	783.358	3	8175.99	10751.8	5119.59	23727.2	12943.1	10979.2	20884.5	4938.61	21296.7	4120.47
P06731_197_HexNAc(1)	P06731	197	HexNAc(1)	>sp|P06731|CEAM5_HUMAN Carcinoembryonic antigen-related cell adhesion molecule 5 OS=Homo sapiens OX=9606 GN=CEACAM5 PE=1 SV=4	R.[+229.16293].LQLSN[+0.98402]GN[+1216.42286]R.T	R.LQLSNGNR.T	220930_HFX_EL10_RKNB	23491	3.7e-06	1174.53	2	42711.4	44728.1	43897.8	112584	56192.4	54854.7	112292	45100.3	127698	15589.9
P06731_197_HexNAc(1)	P06731	197	HexNAc(1)	>sp|P06731|CEAM5_HUMAN Carcinoembryonic antigen-related cell adhesion molecule 5 OS=Homo sapiens OX=9606 GN=CEACAM5 PE=1 SV=4	R.[+229.16293].LQLSN[+0.98402]GN[+1216.42286]R.T	R.LQLSNGNR.T	220930_HFX_EL10_RKNB	23537	6.6e-07	1174.53	2	35291.9	35658.5	26666.6	80238.7	49170.1	41628.1	83633.1	28743.2	92219.8	17649.9
P06731_197_HexNAc(1)	P06731	197	HexNAc(1)	>sp|P06731|CEAM5_HUMAN Carcinoembryonic antigen-related cell adhesion molecule 5 OS=Homo sapiens OX=9606 GN=CEACAM5 PE=1 SV=4	R.[+229.16293].LQLSN[+0.98402]GN[+1216.42286]R.T	R.LQLSNGNR.T	220930_HFX_EL10_RKNB	23275	6.3e-07	1174.53	2	39316.7	61325.2	36105.2	148683	52266.8	64229.6	158740	28895.8	181619	15709
P06731_197_HexNAc(1)	P06731	197	HexNAc(1)	>sp|P06731|CEAM5_HUMAN Carcinoembryonic antigen-related cell adhesion molecule 5 OS=Homo sapiens OX=9606 GN=CEACAM5 PE=1 SV=4	R.[+229.16293].LQLSN[+0.98402]GN[+1216.42286]R.T	R.LQLSNGNR.T	220930_HFX_EL10_RKNB	23073	4e-07	1174.54	2	30718.9	47400.7	18321.8	133388	37487.5	58116.6	133837	23791.8	158203	11101.6
P06731_197_HexNAc(1)	P06731	197	HexNAc(1)	>sp|P40199|CEAM6_HUMAN Carcinoembryonic antigen-related cell adhesion molecule 6 OS=Homo sapiens OX=9606 GN=CEACAM6 PE=1 SV=4	K.[+229.16293].RN[+0.98402]DAGSYEC[+57.02146]EIQNPASAN[+1216.42286]R.S	K.RNDAGSYECEIQNPASANR.S	220930_HFX_EL10_RKNB	20372	3.4e-09	1200.18	3	10274.1	25341.7	13389.7	33055.3	21142.7	20440.1	109450	10870.6	41814.2	7706
P06731_197_HexNAc(1)	P06731	197	HexNAc(1)	>sp|P40199|CEAM6_HUMAN Carcinoembryonic antigen-related cell adhesion molecule 6 OS=Homo sapiens OX=9606 GN=CEACAM6 PE=1 SV=4	K.[+229.16293].RN[+0.98402]DAGSYEC[+57.02146]EIQNPASAN[+1216.42286]R.S	K.RNDAGSYECEIQNPASANR.S	220930_HFX_EL10_RKNB	20376	1.5e-08	900.386	4	9878.52	10066.6	6832.93	11225.2	17798.6	8438.89	21276.6	6823.77	10389.4	5213.45
P06731_197_HexNAc(1)	P06731	197	HexNAc(1)	>sp|P40199|CEAM6_HUMAN Carcinoembryonic antigen-related cell adhesion molecule 6 OS=Homo sapiens OX=9606 GN=CEACAM6 PE=1 SV=4	K.[+229.16293].RNDAGSYEC[+57.02146]EIQNPASAN[+1216.42286]R.S	K.RNDAGSYECEIQNPASANR.S	220930_HFX_EL10_RKNB	19784	6.3e-10	1199.85	3	12906.9	24307.5	7102.89	30952.1	21016.9	26709.2	115883	9577.31	46431	10910.4
P06731_197_HexNAc(1)	P06731	197	HexNAc(1)	>sp|P40199|CEAM6_HUMAN Carcinoembryonic antigen-related cell adhesion molecule 6 OS=Homo sapiens OX=9606 GN=CEACAM6 PE=1 SV=4	K.[+229.16293].RNDAGSYEC[+57.02146]EIQNPASAN[+1216.42286]R.S	K.RNDAGSYECEIQNPASANR.S	220930_HFX_EL10_RKNB	19805	1e-07	900.138	4	48393.2	19093.9	38415.3	22664.6	93105.8	26417.2	35826.1	30293.5	17304.2	14652.2
P06731_197_HexNAc(1)	P06731	197	HexNAc(1)	>sp|P40199|CEAM6_HUMAN Carcinoembryonic antigen-related cell adhesion molecule 6 OS=Homo sapiens OX=9606 GN=CEACAM6 PE=1 SV=4	K.[+229.16293].RNDAGSYEC[+57.02146]EIQNPASAN[+1216.42286]R.S	K.RNDAGSYECEIQNPASANR.S	220930_HFX_EL10_RKNB	19645	1.6e-06	900.14	4	25125.1	10894.2	15946.7	14949.8	41301.7	17362.3	28948.2	15737.8	12222.6	10266.4
P06731_197_HexNAc(1)	P06731	197	HexNAc(1)	>sp|P40199|CEAM6_HUMAN Carcinoembryonic antigen-related cell adhesion molecule 6 OS=Homo sapiens OX=9606 GN=CEACAM6 PE=1 SV=4	R.[+229.16293].N[+0.98402]DAGSYEC[+57.02146]EIQNPASAN[+1216.42286]R.S	R.NDAGSYECEIQNPASANR.S	220930_HFX_EL10_RKNB	22787	6.4e-12	1148.15	3	17284.1	44005.9	14404.5	55752.5	39638.6	45548.4	220823	18326.4	99546.6	18917.8
P06731_197_HexNAc(1)	P06731	197	HexNAc(1)	>sp|P40199|CEAM6_HUMAN Carcinoembryonic antigen-related cell adhesion molecule 6 OS=Homo sapiens OX=9606 GN=CEACAM6 PE=1 SV=4	R.[+229.16293].NDAGSYEC[+57.02146]EIQN[+0.98402]PASAN[+1216.42286]R.S	R.NDAGSYECEIQNPASANR.S	220930_HFX_EL10_RKNB	23002	1.3e-06	1148.15	3	18402.7	20197.8	9251.93	28198.9	26786.1	22038.6	74855.8	13969.4	34271.2	10446.4
P06731_197_HexNAc(1)	P06731	197	HexNAc(1)	>sp|P40199|CEAM6_HUMAN Carcinoembryonic antigen-related cell adhesion molecule 6 OS=Homo sapiens OX=9606 GN=CEACAM6 PE=1 SV=4	R.[+229.16293].NDAGSYEC[+57.02146]EIQN[+0.98402]PASAN[+1216.42286]R.S	R.NDAGSYECEIQNPASANR.S	220930_HFX_EL10_RKNB	22379	7.1e-07	1148.15	3	22188.6	36536.6	16860.1	55557.5	38678.2	47849.2	150119	17403.3	79630.3	17267.2
P06731_197_HexNAc(1)	P06731	197	HexNAc(1)	>sp|P40199|CEAM6_HUMAN Carcinoembryonic antigen-related cell adhesion molecule 6 OS=Homo sapiens OX=9606 GN=CEACAM6 PE=1 SV=4	R.[+229.16293].N[+0.98402]DAGSYEC[+57.02146]EIQNPASAN[+1216.42286]R.S	R.NDAGSYECEIQNPASANR.S	220930_HFX_EL10_RKNB	22691	0.00045	861.359	4	5770.68	5601.77	6166.53	10275.7	9970.17	5301.13	14949	4559.49	7073.71	2939.85
P06731_197_HexNAc(1)	P06731	197	HexNAc(1)	>sp|P40199|CEAM6_HUMAN Carcinoembryonic antigen-related cell adhesion molecule 6 OS=Homo sapiens OX=9606 GN=CEACAM6 PE=1 SV=4	R.[+229.16293].NDAGSYEC[+57.02146]EIQNPASAN[+1216.42286]R.S	R.NDAGSYECEIQNPASANR.S	220930_HFX_EL10_RKNB	22199	4.9e-14	1147.82	3	16196.1	60328.6	16386.6	97932.9	31948.9	70635	484586	20625.2	156058	16171.3
P06731_197_HexNAc(1)	P06731	197	HexNAc(1)	>sp|P40199|CEAM6_HUMAN Carcinoembryonic antigen-related cell adhesion molecule 6 OS=Homo sapiens OX=9606 GN=CEACAM6 PE=1 SV=4	R.[+229.16293].NDAGSYEC[+57.02146]EIQNPASAN[+1216.42286]R.S	R.NDAGSYECEIQNPASANR.S	220930_HFX_EL10_RKNB	22012	6.4e-12	1147.82	3	14449.7	34045.8	15103.2	56403.9	40593.6	49837.7	298048	19349.4	107514	15420.5
P06731_197_HexNAc(1)	P06731	197	HexNAc(1)	>sp|P40199|CEAM6_HUMAN Carcinoembryonic antigen-related cell adhesion molecule 6 OS=Homo sapiens OX=9606 GN=CEACAM6 PE=1 SV=4	R.[+229.16293].NDAGSYEC[+57.02146]EIQNPASAN[+1216.42286]R.S	R.NDAGSYECEIQNPASANR.S	220930_HFX_EL10_RKNB	22018	5.1e-08	861.117	4	10277.3	6987.66	4715.56	6827.92	14727.6	7742.83	26526.7	6758.1	13379.7	6101.77
P06731_197_HexNAc(1)	P06731	197	HexNAc(1)	>sp|P40199|CEAM6_HUMAN Carcinoembryonic antigen-related cell adhesion molecule 6 OS=Homo sapiens OX=9606 GN=CEACAM6 PE=1 SV=4	R.[+229.16293].NDAGSYEC[+57.02146]EIQNPASAN[+1216.42286]R.S	R.NDAGSYECEIQNPASANR.S	220930_HFX_EL10_RKNB	22226	3.5e-07	861.117	4	5205.3	7181.5	5712.66	9712.05	12698.1	8232.46	21225.3	4743.37	13224.7	5123.31
P06731_197_HexNAc(1)	P06731	197	HexNAc(1)	>sp|Q13510|ASAH1_HUMAN Acid ceramidase OS=Homo sapiens OX=9606 GN=ASAH1 PE=1 SV=5	R.[+229.16293].TVLEN[+1216.42286]STSYEEAK[+229.16293].N	R.TVLENSTSYEEAK.N	220930_HFX_EL10_RKNB	25239	7.8e-14	1049.16	3	31490.2	82482.1	25798.5	66470.2	50301.2	65404.8	60753.1	30890	85823.6	21481.5
P06731_197_HexNAc(1)	P06731	197	HexNAc(1)	>sp|Q13510|ASAH1_HUMAN Acid ceramidase OS=Homo sapiens OX=9606 GN=ASAH1 PE=1 SV=5	R.[+229.16293].TVLEN[+1216.42286]STSYEEAK[+229.16293].N	R.TVLENSTSYEEAK.N	220930_HFX_EL10_RKNB	25442	6.2e-06	1049.16	3	15108.7	30749	13599.4	21015.1	28751.5	24447.6	23023.4	15284	36408	11021.8
P06731_197_HexNAc(1)	P06731	197	HexNAc(1)	>sp|Q13510|ASAH1_HUMAN Acid ceramidase OS=Homo sapiens OX=9606 GN=ASAH1 PE=1 SV=5	R.[+229.16293].TVLEN[+1216.42286]STSYEEAK[+229.16293].N	R.TVLENSTSYEEAK.N	220930_HFX_EL10_RKNB	25297	2e-06	787.116	4	7799.88	8808.74	5365.89	7965.49	10746.5	9391.85	5109.43	3762.6	13341.7	2942.24
P06731_197_HexNAc(1)	P06731	197	HexNAc(1)	>sp|P35555|FBN1_HUMAN Fibrillin-1 OS=Homo sapiens OX=9606 GN=FBN1 PE=1 SV=4	R.[+229.16293].N[+1216.42286]C[+57.02146]TDIDEC[+57.02146]R.I	R.NCTDIDECR.I	220930_HFX_EL10_RKNB	14109	4e-06	876.684	3	5932.7	11810.8	4208.83	6192.55	5354.18	10787.3	4954.79	3259.21	4450.06	4185.01
P06731_197_HexNAc(1)	P06731	197	HexNAc(1)	>sp|P06731|CEAM5_HUMAN Carcinoembryonic antigen-related cell adhesion molecule 5 OS=Homo sapiens OX=9606 GN=CEACAM5 PE=1 SV=4	R.[+229.16293].LQLSN[+0.98402]GN[+1216.42286]R.T	R.LQLSNGNR.T	220930_HFX_EL20_RKNB	18518	1.8e-07	783.362	3	59360.5	41499	39839.9	62716	109639	44023.5	69093.3	36134.7	46948.6	25484.5
P06731_197_HexNAc(1)	P06731	197	HexNAc(1)	>sp|P06731|CEAM5_HUMAN Carcinoembryonic antigen-related cell adhesion molecule 5 OS=Homo sapiens OX=9606 GN=CEACAM5 PE=1 SV=4	R.[+229.16293].LQLSN[+0.98402]GN[+1216.42286]R.T	R.LQLSNGNR.T	220930_HFX_EL20_RKNB	18704	3e-06	1174.53	2	33078.8	90562.6	19147.7	259187	58338.9	93259	299476	34620.9	282255	22797.8
P06731_197_HexNAc(1)	P06731	197	HexNAc(1)	>sp|P06731|CEAM5_HUMAN Carcinoembryonic antigen-related cell adhesion molecule 5 OS=Homo sapiens OX=9606 GN=CEACAM5 PE=1 SV=4	R.[+229.16293].LQLSN[+0.98402]GN[+1216.42286]R.T	R.LQLSNGNR.T	220930_HFX_EL20_RKNB	18517	1.7e-06	1174.54	2	20742.2	50211	15176.7	105289	34147.8	52046.5	110010	31763.3	115204	16883.6
P06731_197_HexNAc(1)	P06731	197	HexNAc(1)	>sp|P06731|CEAM5_HUMAN Carcinoembryonic antigen-related cell adhesion molecule 5 OS=Homo sapiens OX=9606 GN=CEACAM5 PE=1 SV=4	R.[+229.16293].LQLSN[+0.98402]GN[+1216.42286]R.T	R.LQLSNGNR.T	220930_HFX_EL20_RKNB	18705	3.3e-09	783.358	3	70364.8	85015	54338.8	167818	136539	81050.7	186377	53002.7	179952	35453.1
P06731_197_HexNAc(1)	P06731	197	HexNAc(1)	>sp|P06731|CEAM5_HUMAN Carcinoembryonic antigen-related cell adhesion molecule 5 OS=Homo sapiens OX=9606 GN=CEACAM5 PE=1 SV=4	R.[+229.16293].LQLSNGN[+1216.42286]R.T	R.LQLSNGNR.T	220930_HFX_EL20_RKNB	17477	1e-05	1174.04	2	21908	49389.2	24699.4	37546.6	33117.5	38376.1	121068	28787.7	63368.9	18613.7
P06731_197_HexNAc(1)	P06731	197	HexNAc(1)	>sp|P05164|PERM_HUMAN Myeloperoxidase OS=Homo sapiens OX=9606 GN=MPO PE=1 SV=1	R.[+229.16293].SC[+57.02146]PAC[+57.02146]PGSN[+1216.42286]ITIR.N	R.SCPACPGSNITIR.N	220930_HFX_EL20_RKNB	19776	1.4e-11	960.088	3	120107	80413.3	82475.7	96874	233433	89260.7	161026	95878.8	194185	51413.3
P06731_197_HexNAc(1)	P06731	197	HexNAc(1)	>sp|P05164|PERM_HUMAN Myeloperoxidase OS=Homo sapiens OX=9606 GN=MPO PE=1 SV=1	R.[+229.16293].ALLPFDNLHDDPC[+57.02146]LLTN[+1216.42286]R.S	R.ALLPFDNLHDDPCLLTNR.S	220930_HFX_EL20_RKNB	38276	2.2e-13	1190.56	3	39668.1	119702	54252.2	89015.3	96043	110824	87379.4	47587	163782	30143.1
P06731_197_HexNAc(1)	P06731	197	HexNAc(1)	>sp|P05164|PERM_HUMAN Myeloperoxidase OS=Homo sapiens OX=9606 GN=MPO PE=1 SV=1	R.[+229.16293].ALLPFDNLHDDPC[+57.02146]LLTN[+1216.42286]R.S	R.ALLPFDNLHDDPCLLTNR.S	220930_HFX_EL20_RKNB	38278	1.5e-12	893.167	4	11081.7	20722.1	11303.5	21341	9892.59	18375.7	20613.8	7730.52	33554.4	6593.84
P06731_197_HexNAc(1)	P06731	197	HexNAc(1)	>sp|P05164|PERM_HUMAN Myeloperoxidase OS=Homo sapiens OX=9606 GN=MPO PE=1 SV=1	R.[+229.16293].ALLPFDNLHDDPC[+57.02146]LLTN[+1216.42286]R.S	R.ALLPFDNLHDDPCLLTNR.S	220930_HFX_EL20_RKNB	38050	2.1e-11	1190.55	3	39543	85402.3	37767.2	57799.4	68946.5	79294.1	83244.5	35184.8	115158	21249.1
P06731_197_HexNAc(1)	P06731	197	HexNAc(1)	>sp|P05164|PERM_HUMAN Myeloperoxidase OS=Homo sapiens OX=9606 GN=MPO PE=1 SV=1	R.[+229.16293].ALLPFDNLHDDPC[+57.02146]LLTN[+1216.42286]R.S	R.ALLPFDNLHDDPCLLTNR.S	220930_HFX_EL20_RKNB	38134	1.5e-10	893.167	4	14858.3	103700	28788.2	72969.5	28697.4	70182.2	85101.4	26197.6	162702	14596.8
P06731_197_HexNAc(1)	P06731	197	HexNAc(1)	>sp|P12110|CO6A2_HUMAN Collagen alpha-2(VI) chain OS=Homo sapiens OX=9606 GN=COL6A2 PE=1 SV=4	R.[+229.16293].GTFTDC[+57.02146]ALAN[+1216.42286]MTEQIR.Q	R.GTFTDCALANMTEQIR.Q	220930_HFX_EL20_RKNB	33724	2.5e-14	1091.81	3	97503.5	61953.4	67655.6	75781.4	163060	93616.6	53851.2	74458.1	42525.5	39405.2
P06731_197_HexNAc(1)	P06731	197	HexNAc(1)	>sp|Q9HDC9|APMAP_HUMAN Adipocyte plasma membrane-associated protein OS=Homo sapiens OX=9606 GN=APMAP PE=1 SV=2	R.[+229.16293].AGPN[+1216.42286]GTLFVADAYK[+229.16293].G	R.AGPNGTLFVADAYK.G	220930_HFX_EL20_RKNB	31708	3.8e-15	1033.5	3	80212.7	147226	59163.5	159188	135693	211561	133973	71835.2	174374	217212
P06731_197_HexNAc(1)	P06731	197	HexNAc(1)	>sp|P11279|LAMP1_HUMAN Lysosome-associated membrane glycoprotein 1 OS=Homo sapiens OX=9606 GN=LAMP1 PE=1 SV=3	R.[+229.16293].GHTLTLN[+1216.42286]FTR.N	R.GHTLTLNFTR.N	220930_HFX_EL20_RKNB	24900	1.1e-05	869.068	3	69828.4	50303.8	54080	77103.9	137659	49164.9	34002.1	49978	24858.4	31923.9
P06731_197_HexNAc(1)	P06731	197	HexNAc(1)	>sp|P07339|CATD_HUMAN Cathepsin D OS=Homo sapiens OX=9606 GN=CTSD PE=1 SV=1	K.[+229.16293].GSLSYLN[+1216.42286]VTR.K	K.GSLSYLNVTR.K	220930_HFX_EL20_RKNB	26517	5.4e-10	852.404	3	58436.8	66575.1	46979	85469.8	118858	72132.3	41237.6	39658.3	49623.7	36183.4
P06731_197_HexNAc(1)	P06731	197	HexNAc(1)	>sp|P07339|CATD_HUMAN Cathepsin D OS=Homo sapiens OX=9606 GN=CTSD PE=1 SV=1	K.[+229.16293].GSLSYLN[+1216.42286]VTR.K	K.GSLSYLNVTR.K	220930_HFX_EL20_RKNB	26522	2.7e-08	1278.1	2	239804	188658	166159	212881	414083	222562	117301	159864	124245	101693
P06731_197_HexNAc(1)	P06731	197	HexNAc(1)	>sp|P14625|ENPL_HUMAN Endoplasmin OS=Homo sapiens OX=9606 GN=HSP90B1 PE=1 SV=1	K.[+229.16293].HNN[+1216.42286]DTQHIWESDSNEFSVIADPR.G	K.HNNDTQHIWESDSNEFSVIADPR.G	220930_HFX_EL20_RKNB	29255	5e-06	1039.96	4	59542.3	45769.4	43463.8	50955.2	119409	58189.4	37272.7	43609.8	31608.9	24605.9
P06731_197_HexNAc(1)	P06731	197	HexNAc(1)	>sp|P06731|CEAM5_HUMAN Carcinoembryonic antigen-related cell adhesion molecule 5 OS=Homo sapiens OX=9606 GN=CEACAM5 PE=1 SV=4	R.[+229.16293].LQLSN[+0.98402]GN[+1216.42286]R.T	R.LQLSNGNR.T	220930_HFX_EL60_RKNB	15208	4.4e-06	1174.53	2	0	0	0	7408.28	0	0	17880.4	0	10974	0
P06731_197_HexNAc(1)	P06731	197	HexNAc(1)	>sp|P06731|CEAM5_HUMAN Carcinoembryonic antigen-related cell adhesion molecule 5 OS=Homo sapiens OX=9606 GN=CEACAM5 PE=1 SV=4	R.[+229.16293].LQLSN[+0.98402]GN[+1216.42286]R.T	R.LQLSNGNR.T	220930_HFX_EL60_RKNB	15149	5.8e-05	783.36	3	3020.94	0	0	3146.25	0	0	7890.93	1887.26	2149.85	0
P06731_197_HexNAc(1)	P06731	197	HexNAc(1)	>sp|P06731|CEAM5_HUMAN Carcinoembryonic antigen-related cell adhesion molecule 5 OS=Homo sapiens OX=9606 GN=CEACAM5 PE=1 SV=4	R.[+229.16293].LQLSN[+0.98402]GN[+1216.42286]R.T	R.LQLSNGNR.T	220930_HFX_EL60_RKNB	15162	3.9e-06	1174.53	2	0	3241.51	0	5712.14	0	0	13427.8	0	10545.4	0
P06731_197_HexNAc(1)	P06731	197	HexNAc(1)	>sp|P40199|CEAM6_HUMAN Carcinoembryonic antigen-related cell adhesion molecule 6 OS=Homo sapiens OX=9606 GN=CEACAM6 PE=1 SV=4	R.[+229.16293].LQLSN[+0.98402]GN[+1216.42286]M[+15.99492]TLTLLSVK[+229.16293]R.N	R.LQLSNGNMTLTLLSVKR.N	220930_HFX_EL60_RKNB	33092	1.3e-10	895.704	4	26303	32231.4	24267.3	39699	29131.4	33475.1	173688	28257	45817.1	20338.2
P06731_197_HexNAc(1)	P06731	197	HexNAc(1)	>sp|P40199|CEAM6_HUMAN Carcinoembryonic antigen-related cell adhesion molecule 6 OS=Homo sapiens OX=9606 GN=CEACAM6 PE=1 SV=4	R.[+229.16293].LQLSN[+0.98402]GN[+1216.42286]M[+15.99492]TLTLLSVK[+229.16293]R.N	R.LQLSNGNMTLTLLSVKR.N	220930_HFX_EL60_RKNB	32639	1.5e-09	895.705	4	25639.6	27429.2	25040.4	36830.9	27581	39898.7	124442	24050.8	43817.3	17842.5
P06731_197_HexNAc(1)	P06731	197	HexNAc(1)	>sp|P40199|CEAM6_HUMAN Carcinoembryonic antigen-related cell adhesion molecule 6 OS=Homo sapiens OX=9606 GN=CEACAM6 PE=1 SV=4	R.[+229.16293].LQLSN[+0.98402]GN[+1216.42286]M[+15.99492]TLTLLSVK[+229.16293]R.N	R.LQLSNGNMTLTLLSVKR.N	220930_HFX_EL60_RKNB	33101	3.1e-07	1193.94	3	66903	109458	53220.3	91052.9	85593.1	116580	307227	59212.5	121425	38190.1
P06731_197_HexNAc(1)	P06731	197	HexNAc(1)	>sp|P40199|CEAM6_HUMAN Carcinoembryonic antigen-related cell adhesion molecule 6 OS=Homo sapiens OX=9606 GN=CEACAM6 PE=1 SV=4	R.[+229.16293].LQLSNGN[+1216.42286]M[+15.99492]TLTLLSVK[+229.16293]R.N	R.LQLSNGNMTLTLLSVKR.N	220930_HFX_EL60_RKNB	33296	1.3e-08	895.458	4	28696.2	36351.2	30575.3	40824.5	38524.5	40314.3	294203	28132.9	60276.4	25727.9
P06731_197_HexNAc(1)	P06731	197	HexNAc(1)	>sp|P40199|CEAM6_HUMAN Carcinoembryonic antigen-related cell adhesion molecule 6 OS=Homo sapiens OX=9606 GN=CEACAM6 PE=1 SV=4	R.[+229.16293].LQLSNGN[+1216.42286]M[+15.99492]TLTLLSVK[+229.16293]R.N	R.LQLSNGNMTLTLLSVKR.N	220930_HFX_EL60_RKNB	33202	0.00014	1193.61	3	78066.8	98880.7	66364.8	103184	105896	125206	161323	60778.2	94475.2	39143.5
P06731_197_HexNAc(1)	P06731	197	HexNAc(1)	>sp|P40199|CEAM6_HUMAN Carcinoembryonic antigen-related cell adhesion molecule 6 OS=Homo sapiens OX=9606 GN=CEACAM6 PE=1 SV=4	R.[+229.16293].LQLSN[+0.98402]GN[+1216.42286]M[+15.99492]TLTLLSVK[+229.16293].R	R.LQLSNGNMTLTLLSVK.R	220930_HFX_EL60_RKNB	37262	1.5e-13	1141.91	3	77607.2	179333	74472.3	186339	108578	202906	1753110	76816.1	576471	76840.6
P06731_197_HexNAc(1)	P06731	197	HexNAc(1)	>sp|P40199|CEAM6_HUMAN Carcinoembryonic antigen-related cell adhesion molecule 6 OS=Homo sapiens OX=9606 GN=CEACAM6 PE=1 SV=4	R.[+229.16293].LQLSN[+0.98402]GN[+1216.42286]M[+15.99492]TLTLLSVK[+229.16293].R	R.LQLSNGNMTLTLLSVK.R	220930_HFX_EL60_RKNB	36859	7.1e-12	1141.91	3	48890.4	62885.7	32477.2	82676.1	55204.4	89217.7	287470	42365.3	129216	35120.8
P06731_197_HexNAc(1)	P06731	197	HexNAc(1)	>sp|P40199|CEAM6_HUMAN Carcinoembryonic antigen-related cell adhesion molecule 6 OS=Homo sapiens OX=9606 GN=CEACAM6 PE=1 SV=4	R.[+229.16293].LQLSN[+0.98402]GN[+1216.42286]M[+15.99492]TLTLLSVK[+229.16293].R	R.LQLSNGNMTLTLLSVK.R	220930_HFX_EL60_RKNB	36834	1.1e-09	1141.91	3	66753.8	103282	60742.7	123488	104112	156357	525243	56271.7	211725	51993.4
P06731_197_HexNAc(1)	P06731	197	HexNAc(1)	>sp|Q6UX06|OLFM4_HUMAN Olfactomedin-4 OS=Homo sapiens OX=9606 GN=OLFM4 PE=1 SV=1	R.[+229.16293].VN[+1216.42286]LTTNTIAVTQTLPNAAYNNR.F	R.VNLTTNTIAVTQTLPNAAYNNR.F	220930_HFX_EL60_RKNB	30119	7.6e-15	1278.95	3	57579.7	73884.2	52875	84876.3	58968.2	90213.3	78540.9	48584.4	194662	40987.7
P06731_197_HexNAc(1)	P06731	197	HexNAc(1)	>sp|Q9Y4L1|HYOU1_HUMAN Hypoxia up-regulated protein 1 OS=Homo sapiens OX=9606 GN=HYOU1 PE=1 SV=1	R.[+229.16293].VFGSQN[+1216.42286]LTTVK[+229.16293].L	R.VFGSQNLTTVK.L	220930_HFX_EL60_RKNB	25607	0.00013	956.807	3	39589.9	36106	27302.6	53953	41912	61494.6	37250.8	39133.4	28720.2	22634.2
P06731_197_HexNAc(1)	P06731	197	HexNAc(1)	>sp|P11047|LAMC1_HUMAN Laminin subunit gamma-1 OS=Homo sapiens OX=9606 GN=LAMC1 PE=1 SV=3	K.[+229.16293].QVLSYGQN[+1216.42286]LSFSFR.V	K.QVLSYGQNLSFSFR.V	220930_HFX_EL60_RKNB	32152	3.1e-13	1031.15	3	80241.9	84666.2	63952.1	83045.4	88507.6	104316	77688.9	64944.8	76735.7	42428
P06731_197_HexNAc(1)	P06731	197	HexNAc(1)	>sp|P13688|CEAM1_HUMAN Carcinoembryonic antigen-related cell adhesion molecule 1 OS=Homo sapiens OX=9606 GN=CEACAM1 PE=1 SV=2	R.[+229.16293].M[+15.99492]K[+229.16293]LSQGN[+1216.42286]TTLSINPVK[+229.16293]R.E	R.MKLSQGNTTLSINPVKR.E	220930_HFX_EL60_RKNB	20735	0.00039	952.496	4	11893.3	12071.8	6054.34	16870.4	13522	21453.3	21463.9	11938	73218.7	10624.3
P06731_197_HexNAc(1)	P06731	197	HexNAc(1)	>sp|P13688|CEAM1_HUMAN Carcinoembryonic antigen-related cell adhesion molecule 1 OS=Homo sapiens OX=9606 GN=CEACAM1 PE=1 SV=2	K.[+229.16293].LSQGN[+1216.42286]TTLSINPVK[+229.16293]R.E	K.LSQGNTTLSINPVKR.E	220930_HFX_EL60_RKNB	22339	1.2e-06	1101.56	3	11942.2	29893.3	17018.2	30027.8	18634	50452.1	26992.6	18686.3	70468.8	20947.5
P06731_197_HexNAc(1)	P06731	197	HexNAc(1)	>sp|P13688|CEAM1_HUMAN Carcinoembryonic antigen-related cell adhesion molecule 1 OS=Homo sapiens OX=9606 GN=CEACAM1 PE=1 SV=2	K.[+229.16293].LSQGN[+1216.42286]TTLSIN[+0.98402]PVK[+229.16293].R	K.LSQGNTTLSINPVK.R	220930_HFX_EL60_RKNB	25748	0.00058	1049.86	3	46312.7	49034.6	32737.2	54438.7	53280.3	76414	43626.7	39978.9	58861.4	23497
P06731_197_HexNAc(1)	P06731	197	HexNAc(1)	>sp|P07602|SAP_HUMAN Prosaposin OS=Homo sapiens OX=9606 GN=PSAP PE=1 SV=2	R.[+229.16293].NLEK[+229.16293]N[+1216.42286]STK[+229.16293]QEILAALEK[+229.16293].G	R.NLEKNSTKQEILAALEK.G	220930_HFX_EL60_RKNB	32151	2.6e-10	1016.04	4	38246.7	116633	33578.6	138243	51981.3	195747	79394.9	38855.1	142809	44786.8
P06731_197_HexNAc(1)	P06731	197	HexNAc(1)	>sp|Q08380|LG3BP_HUMAN Galectin-3-binding protein OS=Homo sapiens OX=9606 GN=LGALS3BP PE=1 SV=1	R.[+229.16293].YK[+229.16293]GLN[+1216.42286]LTEDTYK[+229.16293]PR.I	R.YKGLNLTEDTYKPR.I	220930_HFX_EL60_RKNB	22980	8.9e-05	901.2	4	23553.7	29567	17330.4	37506.1	18779.5	50534.5	25151.4	21462.5	27837.1	14025.2
P06731_197_HexNAc(1)	P06731	197	HexNAc(1)	>sp|P55083|MFAP4_HUMAN Microfibril-associated glycoprotein 4 OS=Homo sapiens OX=9606 GN=MFAP4 PE=1 SV=2	R.[+229.16293].FN[+1216.42286]GSVSFFR.G	R.FNGSVSFFR.G	220930_HFX_EL60_RKNB	28983	6.5e-08	1253.56	2	81173.4	118912	55079.2	105083	94280.5	190481	74985.3	74838.3	80105.4	40037.7
P06731_197_HexNAc(1)	P06731	197	HexNAc(1)	>sp|P55083|MFAP4_HUMAN Microfibril-associated glycoprotein 4 OS=Homo sapiens OX=9606 GN=MFAP4 PE=1 SV=2	R.[+229.16293].FN[+1216.42286]GSVSFFR.G	R.FNGSVSFFR.G	220930_HFX_EL60_RKNB	28971	3.1e-05	836.043	3	32617.4	43858.6	28119.2	39757.2	33298.3	57786.5	38376.2	32147.3	35013.7	23937.8
P06731_197_HexNAc(1)	P06731	197	HexNAc(1)	>sp|Q14956|GPNMB_HUMAN Transmembrane glycoprotein NMB OS=Homo sapiens OX=9606 GN=GPNMB PE=1 SV=2	R.[+229.16293].VSVNTAN[+1216.42286]VTLGPQLMEVTVYR.R	R.VSVNTANVTLGPQLMEVTVYR.R	220930_HFX_EL60_RKNB	36833	1.1e-14	1246.28	3	89707.6	118162	85197.3	116723	121213	167482	135943	85411.8	131056	52588.2
P06731_197_HexNAc(1)	P06731	197	HexNAc(1)	>sp|P07339|CATD_HUMAN Cathepsin D OS=Homo sapiens OX=9606 GN=CTSD PE=1 SV=1	K.[+229.16293].YYK[+229.16293]GSLSYLN[+1216.42286]VTR.K	K.YYKGSLSYLNVTR.K	220930_HFX_EL60_RKNB	25509	7.3e-05	1080.19	3	49495.1	48818.6	33064.9	63301.4	40002	62180.6	68918.8	41430.6	45631	31625.3
P06731_197_HexNAc(1)	P06731	197	HexNAc(1)	>sp|P07339|CATD_HUMAN Cathepsin D OS=Homo sapiens OX=9606 GN=CTSD PE=1 SV=1	K.[+229.16293].GSLSYLN[+1216.42286]VTRK[+229.16293].A	K.GSLSYLNVTRK.A	220930_HFX_EL60_RKNB	22266	1.4e-06	971.487	3	33233.5	39882.7	30248.5	55771.3	41949	52067.5	41322.2	23427.3	40504.8	23079.9
P06731_197_HexNAc(1)	P06731	197	HexNAc(1)	>sp|P07339|CATD_HUMAN Cathepsin D OS=Homo sapiens OX=9606 GN=CTSD PE=1 SV=1	K.[+229.16293].GSLSYLN[+1216.42286]VTRK[+229.16293].A	K.GSLSYLNVTRK.A	220930_HFX_EL60_RKNB	22278	5.7e-07	971.484	3	26571.1	37915	26860.4	58773.4	40350.6	49413.2	43802.3	25823	32378.5	22468.7
P06731_197_HexNAc(1)	P06731	197	HexNAc(1)	>sp|P11279|LAMP1_HUMAN Lysosome-associated membrane glycoprotein 1 OS=Homo sapiens OX=9606 GN=LAMP1 PE=1 SV=3	R.[+229.16293].GHTLTLN[+1216.42286]FTR.N	R.GHTLTLNFTR.N	220930_HFX_EL60_RKNB	20776	0.00034	869.079	3	14192.6	20125.5	9701.52	28908.2	15261.6	23272.4	14967.4	16483.5	16086.9	12732.6
P06731_197_HexNAc(1)	P06731	197	HexNAc(1)	>sp|P11279|LAMP1_HUMAN Lysosome-associated membrane glycoprotein 1 OS=Homo sapiens OX=9606 GN=LAMP1 PE=1 SV=3	R.[+229.16293].LLNINPN[+1216.42286]K[+229.16293].T	R.LLNINPNK.T	220930_HFX_EL60_RKNB	25541	1.2e-05	867.439	3	43137.8	41173.2	31757	64660.9	40688.9	58755	37824	31993.2	34508.6	20257.9
P06731_197_HexNAc(1)	P06731	197	HexNAc(1)	>sp|P13473|LAMP2_HUMAN Lysosome-associated membrane glycoprotein 2 OS=Homo sapiens OX=9606 GN=LAMP2 PE=1 SV=2	R.[+229.16293].VQPFN[+1216.42286]VTQGK[+229.16293].Y	R.VQPFNVTQGK.Y	220930_HFX_EL60_RKNB	22649	7.8e-07	931.455	3	25806.9	37342.8	21666.7	56424.7	27882.5	49267.8	39082.2	23194.5	26818.9	24540.3
P06731_197_HexNAc(1)	P06731	197	HexNAc(1)	>sp|Q99715|COCA1_HUMAN Collagen alpha-1(XII) chain OS=Homo sapiens OX=9606 GN=COL12A1 PE=1 SV=2	R.[+229.16293].NLQVYN[+1216.42286]ATSN[+0.98402]SLTVK[+229.16293].W	R.NLQVYNATSNSLTVK.W	220930_HFX_EL60_RKNB	25768	0.00036	1109.88	3	38448	57692.5	29614.5	70590.9	41383.1	93958.6	40150	42183.7	43864	27807.7
P06731_197_HexNAc(1)	P06731	197	HexNAc(1)	>sp|P0DOX2|IGA2_HUMAN Immunoglobulin alpha-2 heavy chain OS=Homo sapiens OX=9606 PE=1 SV=2	R.[+229.16293].LSLHRPALEDLLLGSEAN[+1216.42286]LTC[+57.02146]TLTGLR.D	R.LSLHRPALEDLLLGSEANLTCTLTGLR.D	220930_HFX_HILIC_2_EL_RKNB	48950	2e-19	1103.05	4	73721.4	94655.3	60476.8	132002	69002.9	118687	179469	64624.1	241779	58215.4
P06731_197_HexNAc(1)	P06731	197	HexNAc(1)	>sp|P0DOX2|IGA2_HUMAN Immunoglobulin alpha-2 heavy chain OS=Homo sapiens OX=9606 PE=1 SV=2	R.[+229.16293].LSLHRPALEDLLLGSEAN[+1216.42286]LTC[+57.02146]TLTGLR.D	R.LSLHRPALEDLLLGSEANLTCTLTGLR.D	220930_HFX_HILIC_2_EL_RKNB	48767	1.3e-16	1102.8	4	79648.3	104496	66543.8	155218	71527	140140	155860	72294.5	183840	65805.2
P06731_197_HexNAc(1)	P06731	197	HexNAc(1)	>sp|P0DOX2|IGA2_HUMAN Immunoglobulin alpha-2 heavy chain OS=Homo sapiens OX=9606 PE=1 SV=2	R.[+229.16293].LSLHRPALEDLLLGSEAN[+1216.42286]LTC[+57.02146]TLTGLR.D	R.LSLHRPALEDLLLGSEANLTCTLTGLR.D	220930_HFX_HILIC_2_EL_RKNB	48827	3.5e-09	882.443	5	25550.4	30090.1	20617.1	47078.2	21354.9	38177.6	47732.9	24880.5	48273.6	22299.5
P06731_197_HexNAc(1)	P06731	197	HexNAc(1)	>sp|P0DOX2|IGA2_HUMAN Immunoglobulin alpha-2 heavy chain OS=Homo sapiens OX=9606 PE=1 SV=2	R.[+229.16293].LSLHRPALEDLLLGSEAN[+1216.42286]LTC[+57.02146]TLTGLR.D	R.LSLHRPALEDLLLGSEANLTCTLTGLR.D	220930_HFX_HILIC_2_EL_RKNB	48856	5.5e-09	882.643	5	24309.5	36655.2	21891.5	43858.7	22306.8	38074.9	45949.9	26602	52313.2	27688.1
P06731_197_HexNAc(1)	P06731	197	HexNAc(1)	>sp|P05164|PERM_HUMAN Myeloperoxidase OS=Homo sapiens OX=9606 GN=MPO PE=1 SV=1	R.[+229.16293].ALLPFDNLHDDPC[+57.02146]LLTN[+1216.42286]R.S	R.ALLPFDNLHDDPCLLTNR.S	220930_HFX_HILIC_2_EL_RKNB	39450	6.5e-16	893.165	4	65605.3	117119	58616.9	121568	64060.1	98217.2	108438	54168.8	112815	60655.2
P06731_197_HexNAc(1)	P06731	197	HexNAc(1)	>sp|P05164|PERM_HUMAN Myeloperoxidase OS=Homo sapiens OX=9606 GN=MPO PE=1 SV=1	R.[+229.16293].ALLPFDNLHDDPC[+57.02146]LLTN[+1216.42286]R.S	R.ALLPFDNLHDDPCLLTNR.S	220930_HFX_HILIC_2_EL_RKNB	39305	9.2e-09	1190.56	3	165878	233690	145914	240730	235161	239958	210412	145316	225516	116928
P06731_197_HexNAc(1)	P06731	197	HexNAc(1)	>sp|P05164|PERM_HUMAN Myeloperoxidase OS=Homo sapiens OX=9606 GN=MPO PE=1 SV=1	R.[+229.16293].ALLPFDNLHDDPC[+57.02146]LLTN[+1216.42286]R.S	R.ALLPFDNLHDDPCLLTNR.S	220930_HFX_HILIC_2_EL_RKNB	37252	3.4e-10	893.168	4	65513.5	84487.1	41650.2	111041	71741.1	92742.8	83985.8	56019.3	86408.3	49596.3
P06731_197_HexNAc(1)	P06731	197	HexNAc(1)	>sp|P06731|CEAM5_HUMAN Carcinoembryonic antigen-related cell adhesion molecule 5 OS=Homo sapiens OX=9606 GN=CEACAM5 PE=1 SV=4	R.[+229.16293].LQLSN[+0.98402]GN[+1216.42286]R.T	R.LQLSNGNR.T	220930_HFX_HILIC_2_EL_RKNB	20097	1.1e-08	783.357	3	213542	242069	172698	521335	376663	245722	350695	161681	431903	128650
P06731_197_HexNAc(1)	P06731	197	HexNAc(1)	>sp|P06731|CEAM5_HUMAN Carcinoembryonic antigen-related cell adhesion molecule 5 OS=Homo sapiens OX=9606 GN=CEACAM5 PE=1 SV=4	R.[+229.16293].LQLSN[+0.98402]GN[+1216.42286]R.T	R.LQLSNGNR.T	220930_HFX_HILIC_2_EL_RKNB	20208	6.7e-09	1174.53	2	64892.7	348721	49746.9	1248490	144598	295453	1072710	57894.5	1336450	25784.9
P06731_197_HexNAc(1)	P06731	197	HexNAc(1)	>sp|P06731|CEAM5_HUMAN Carcinoembryonic antigen-related cell adhesion molecule 5 OS=Homo sapiens OX=9606 GN=CEACAM5 PE=1 SV=4	R.[+229.16293].LQLSN[+0.98402]GN[+1216.42286]R.T	R.LQLSNGNR.T	220930_HFX_HILIC_2_EL_RKNB	20397	3.9e-08	1174.54	2	60917.5	84781.1	41814.4	188044	119691	65083.6	154959	48351.7	175615	33743.4
P06731_197_HexNAc(1)	P06731	197	HexNAc(1)	>sp|P06731|CEAM5_HUMAN Carcinoembryonic antigen-related cell adhesion molecule 5 OS=Homo sapiens OX=9606 GN=CEACAM5 PE=1 SV=4	R.[+229.16293].LQLSN[+0.98402]GN[+1216.42286]R.T	R.LQLSNGNR.T	220930_HFX_HILIC_2_EL_RKNB	20008	1.1e-08	1174.53	2	49189.6	51777.3	36111.5	135349	74780.5	63909.1	110180	36392.8	133026	28589.5
P06731_197_HexNAc(1)	P06731	197	HexNAc(1)	>sp|P06731|CEAM5_HUMAN Carcinoembryonic antigen-related cell adhesion molecule 5 OS=Homo sapiens OX=9606 GN=CEACAM5 PE=1 SV=4	R.[+229.16293].LQLSN[+0.98402]GN[+1216.42286]R.T	R.LQLSNGNR.T	220930_HFX_HILIC_2_EL_RKNB	19611	1.1e-08	1174.53	2	45741	49113.6	32785	117517	66488.2	56534.8	77423	35313.8	127799	21703.5
P06731_197_HexNAc(1)	P06731	197	HexNAc(1)	>sp|P06731|CEAM5_HUMAN Carcinoembryonic antigen-related cell adhesion molecule 5 OS=Homo sapiens OX=9606 GN=CEACAM5 PE=1 SV=4	R.[+229.16293].LQLSNGN[+1216.42286]R.T	R.LQLSNGNR.T	220930_HFX_HILIC_2_EL_RKNB	19026	1.6e-05	1174.04	2	35027.5	36152.6	39052	42971.6	71532.8	42370.2	86491.3	34742	64658.2	20100.5
P06731_197_HexNAc(1)	P06731	197	HexNAc(1)	>sp|P06731|CEAM5_HUMAN Carcinoembryonic antigen-related cell adhesion molecule 5 OS=Homo sapiens OX=9606 GN=CEACAM5 PE=1 SV=4	R.[+229.16293].LQLSN[+0.98402]GN[+1216.42286]R.T	R.LQLSNGNR.T	220930_HFX_HILIC_2_EL_RKNB	20229	5.2e-12	783.357	3	209184	338725	150492	619481	458318	303754	553268	170181	644963	114399
P06731_197_HexNAc(1)	P06731	197	HexNAc(1)	>sp|P06731|CEAM5_HUMAN Carcinoembryonic antigen-related cell adhesion molecule 5 OS=Homo sapiens OX=9606 GN=CEACAM5 PE=1 SV=4	R.[+229.16293].LQLSN[+0.98402]GN[+1216.42286]R.T	R.LQLSNGNR.T	220930_HFX_HILIC_2_EL_RKNB	20469	3.9e-05	783.356	3	245286	196318	175197	226107	441105	207979	173088	167913	127045	121744
P06731_197_HexNAc(1)	P06731	197	HexNAc(1)	>sp|P06731|CEAM5_HUMAN Carcinoembryonic antigen-related cell adhesion molecule 5 OS=Homo sapiens OX=9606 GN=CEACAM5 PE=1 SV=4	R.[+229.16293].LQLSN[+0.98402]GN[+1216.42286]R.T	R.LQLSNGNR.T	220930_HFX_HILIC_2_EL_RKNB	20422	0.00013	783.361	3	262063	229112	189841	258127	470855	255993	180343	202539	169724	123269
P06731_197_HexNAc(1)	P06731	197	HexNAc(1)	>sp|Q9HDC9|APMAP_HUMAN Adipocyte plasma membrane-associated protein OS=Homo sapiens OX=9606 GN=APMAP PE=1 SV=2	R.[+229.16293].AGPN[+1216.42286]GTLFVADAYK[+229.16293].G	R.AGPNGTLFVADAYK.G	220930_HFX_HILIC_2_EL_RKNB	33241	5.6e-13	1033.5	3	201274	312624	164108	377605	316936	423873	304672	180835	351288	390214
P06731_197_HexNAc(1)	P06731	197	HexNAc(1)	>sp|P40199|CEAM6_HUMAN Carcinoembryonic antigen-related cell adhesion molecule 6 OS=Homo sapiens OX=9606 GN=CEACAM6 PE=1 SV=4	R.[+229.16293].LQLSN[+0.98402]GN[+1216.42286]M[+15.99492]TLTLLSVK[+229.16293].R	R.LQLSNGNMTLTLLSVK.R	220930_HFX_HILIC_2_EL_RKNB	42826	8.6e-16	1141.91	3	102308	203274	103050	277248	144949	219709	924956	130697	366161	118350
P06731_197_HexNAc(1)	P06731	197	HexNAc(1)	>sp|P40199|CEAM6_HUMAN Carcinoembryonic antigen-related cell adhesion molecule 6 OS=Homo sapiens OX=9606 GN=CEACAM6 PE=1 SV=4	R.[+229.16293].LQLSN[+0.98402]GN[+1216.42286]M[+15.99492]TLTLLSVK[+229.16293].R	R.LQLSNGNMTLTLLSVK.R	220930_HFX_HILIC_2_EL_RKNB	42635	8.6e-13	1141.91	3	120040	220530	107456	267235	136165	237281	679048	119566	310174	110859
P06731_197_HexNAc(1)	P06731	197	HexNAc(1)	>sp|P40199|CEAM6_HUMAN Carcinoembryonic antigen-related cell adhesion molecule 6 OS=Homo sapiens OX=9606 GN=CEACAM6 PE=1 SV=4	R.[+229.16293].LQLSN[+0.98402]GN[+1216.42286]M[+15.99492]TLTLLSVK[+229.16293].R	R.LQLSNGNMTLTLLSVK.R	220930_HFX_HILIC_2_EL_RKNB	42335	2.4e-11	1141.91	3	124937	219847	112241	249446	134036	234541	514866	131733	259961	111849
P06731_197_HexNAc(1)	P06731	197	HexNAc(1)	>sp|P40199|CEAM6_HUMAN Carcinoembryonic antigen-related cell adhesion molecule 6 OS=Homo sapiens OX=9606 GN=CEACAM6 PE=1 SV=4	R.[+229.16293].LQLSN[+0.98402]GN[+1216.42286]M[+15.99492]TLTLLSVK[+229.16293].R	R.LQLSNGNMTLTLLSVK.R	220930_HFX_HILIC_2_EL_RKNB	43214	8e-09	1141.9	3	106641	167028	98580.4	213423	124546	228642	328815	129160	200466	99282.5
P06731_197_HexNAc(1)	P06731	197	HexNAc(1)	>sp|P40199|CEAM6_HUMAN Carcinoembryonic antigen-related cell adhesion molecule 6 OS=Homo sapiens OX=9606 GN=CEACAM6 PE=1 SV=4	R.[+229.16293].LQLSN[+0.98402]GN[+1216.42286]M[+15.99492]TLTLLSVK[+229.16293].R	R.LQLSNGNMTLTLLSVK.R	220930_HFX_HILIC_2_EL_RKNB	42638	6.1e-08	856.676	4	36572.3	52568.2	29720.8	80782.9	43221	65134.6	116918	34843	65709.6	37291.3
P06731_197_HexNAc(1)	P06731	197	HexNAc(1)	>sp|P07339|CATD_HUMAN Cathepsin D OS=Homo sapiens OX=9606 GN=CTSD PE=1 SV=1	K.[+229.16293].GSLSYLN[+1216.42286]VTR.K	K.GSLSYLNVTR.K	220930_HFX_HILIC_2_EL_RKNB	28054	2e-10	1278.1	2	162459	274253	158339	371018	377440	278883	167687	143152	220168	157355
P06731_197_HexNAc(1)	P06731	197	HexNAc(1)	>sp|Q13510|ASAH1_HUMAN Acid ceramidase OS=Homo sapiens OX=9606 GN=ASAH1 PE=1 SV=5	R.[+229.16293].TVLEN[+1216.42286]STSYEEAK[+229.16293].N	R.TVLENSTSYEEAK.N	220930_HFX_HILIC_2_EL_RKNB	25078	2e-17	1049.16	3	268029	360065	225190	325292	445486	293256	244670	202899	367805	131818
P06731_197_HexNAc(1)	P06731	197	HexNAc(1)	>sp|O15230|LAMA5_HUMAN Laminin subunit alpha-5 OS=Homo sapiens OX=9606 GN=LAMA5 PE=1 SV=8	R.[+229.16293].VFDLQQNLGSVN[+1216.42286]VSTGC[+57.02146]APALQAQTPGLGPR.G	R.VFDLQQNLGSVNVSTGCAPALQAQTPGLGPR.G	220930_HFX_HILIC_2_EL_RKNB	41584	3.1e-16	1161.07	4	106198	126682	84385.8	172758	110983	153320	147536	92125.4	129061	74981.8
P06731_197_HexNAc(1)	P06731	197	HexNAc(1)	>sp|P11678|PERE_HUMAN Eosinophil peroxidase OS=Homo sapiens OX=9606 GN=EPX PE=1 SV=2	R.[+229.16293].LRN[+1216.42286]R.T	R.LRNR.T	220930_HFX_HILIC_2_EL_RKNB	7529	0.00061	668.648	3	1880.24	0	2859.42	2562.76	0	2537.94	0	0	1490.15	1387.33
P06731_197_HexNAc(1)	P06731	197	HexNAc(1)	>sp|P12110|CO6A2_HUMAN Collagen alpha-2(VI) chain OS=Homo sapiens OX=9606 GN=COL6A2 PE=1 SV=4	R.[+229.16293].GTFTDC[+57.02146]ALAN[+1216.42286]MTEQIR.Q	R.GTFTDCALANMTEQIR.Q	220930_HFX_HILIC_2_EL_RKNB	35217	7.3e-09	1091.82	3	148529	134772	102393	152147	155944	160269	99886.6	105212	102903	85309.7
P06731_197_HexNAc(1)	P06731	197	HexNAc(1)	>sp|P11717|MPRI_HUMAN Cation-independent mannose-6-phosphate receptor OS=Homo sapiens OX=9606 GN=IGF2R PE=1 SV=3	R.[+229.16293].YHN[+1216.42286]QTLR.Y	R.YHNQTLR.Y	220930_HFX_HILIC_2_EL_RKNB	10604	9.7e-05	793.027	3	7119.46	14425.8	9737.79	16076.7	12444.4	12886.5	6633.01	8303.06	5906.52	4908.67
P06731_197_HexNAc(1)	P06731	197	HexNAc(1)	>sp|O43916|CHST1_HUMAN Carbohydrate sulfotransferase 1 OS=Homo sapiens OX=9606 GN=CHST1 PE=1 SV=1	R.[+229.16293].WIQN[+1216.42286]NTR.G	R.WIQNNTR.G	220930_HFX_HILIC_2_EL_RKNB	10603	0.00028	793.027	3	8470.57	7782.92	4466.18	8976.97	9435.09	8677.56	4942.35	8177.47	5214.53	4931.69
P06731_197_HexNAc(1)	P06731	197	HexNAc(1)	>sp|P05164|PERM_HUMAN Myeloperoxidase OS=Homo sapiens OX=9606 GN=MPO PE=1 SV=1	R.[+229.16293].SYN[+1362.48077]DSVDPR.I	R.SYNDSVDPR.I	220916_TMT_CRC_FFPE_HILIC_HFX_NB	13731	1.9e-05	882.038	3	3912.74	7477.05	4567.65	7801.85	9405.58	4678.56	12870.4	4960.3	17345.9	4424.22
P06731_197_HexNAc(1)	P06731	197	HexNAc(1)	>sp|P05164|PERM_HUMAN Myeloperoxidase OS=Homo sapiens OX=9606 GN=MPO PE=1 SV=1	R.[+229.16293].SYN[+1362.48077]DSVDPR.I	R.SYNDSVDPR.I	220916_TMT_CRC_FFPE_HILIC_HFX_NB	13467	1.1e-05	882.04	3	6940.41	6549	2390.99	7364.59	5855.62	5119.67	12126.4	5552.97	13828.4	3322.14
P06731_197_HexNAc(1)	P06731	197	HexNAc(1)	>sp|P05164|PERM_HUMAN Myeloperoxidase OS=Homo sapiens OX=9606 GN=MPO PE=1 SV=1	R.[+229.16293].SYN[+1362.48077]DSVDPR.I	R.SYNDSVDPR.I	220930_HFX_EL10_RKNB	15768	1.2e-08	882.041	3	9794.63	15951.6	8103.25	25573.8	21752.2	15967.8	23189.4	6659.34	41323.1	5772.64
P06731_197_HexNAc(1)	P06731	197	HexNAc(1)	>sp|P05164|PERM_HUMAN Myeloperoxidase OS=Homo sapiens OX=9606 GN=MPO PE=1 SV=1	R.[+229.16293].SYN[+1362.48077]DSVDPR.I	R.SYNDSVDPR.I	220930_HFX_EL10_RKNB	15563	2.2e-07	882.043	3	5523.29	11402.5	6018.63	8150.62	20382.6	7410.19	24810.3	6877.19	29690.9	4182.61
P06731_197_HexNAc(1)	P06731	197	HexNAc(1)	>sp|P05164|PERM_HUMAN Myeloperoxidase OS=Homo sapiens OX=9606 GN=MPO PE=1 SV=1	R.[+229.16293].SYN[+1362.48077]DSVDPR.I	R.SYNDSVDPR.I	220930_HFX_EL10_RKNB	15771	4.8e-07	1322.56	2	0	20945.4	0	19058.5	11445.8	12180.4	30551	6527.1	43080.1	0
P06731_197_HexNAc(1)	P06731	197	HexNAc(1)	>sp|P05164|PERM_HUMAN Myeloperoxidase OS=Homo sapiens OX=9606 GN=MPO PE=1 SV=1	R.[+229.16293].SYN[+1362.48077]DSVDPR.I	R.SYNDSVDPR.I	220930_HFX_EL10_RKNB	15811	6.4e-07	882.041	3	7679.14	7079.89	5290.53	13071.5	16527.2	8886.57	15652.5	3934.73	20854.2	3946.96
P06731_197_HexNAc(1)	P06731	197	HexNAc(1)	>sp|P05164|PERM_HUMAN Myeloperoxidase OS=Homo sapiens OX=9606 GN=MPO PE=1 SV=1	R.[+229.16293].SYN[+1362.48077]DSVDPR.I	R.SYNDSVDPR.I	220930_HFX_EL10_RKNB	15605	9.8e-06	882.041	3	7818.53	7204.87	7006.31	12555.3	19546.5	9986.14	14168.2	5367.6	23831.9	3648.25
P06731_197_HexNAc(1)	P06731	197	HexNAc(1)	>sp|P06731|CEAM5_HUMAN Carcinoembryonic antigen-related cell adhesion molecule 5 OS=Homo sapiens OX=9606 GN=CEACAM5 PE=1 SV=4	R.[+229.16293].LQLSN[+0.98402]GN[+1378.47569]R.T	R.LQLSNGNR.T	220916_TMT_CRC_FFPE_HILIC_HFX_NB	16575	1e-08	837.375	3	11168.9	16023.3	11818.7	58881.5	13873.4	26113.1	42547.2	9416.68	20253	5652.06
P06731_197_HexNAc(1)	P06731	197	HexNAc(1)	>sp|P06731|CEAM5_HUMAN Carcinoembryonic antigen-related cell adhesion molecule 5 OS=Homo sapiens OX=9606 GN=CEACAM5 PE=1 SV=4	R.[+229.16293].LQLSN[+0.98402]GN[+1378.47569]R.T	R.LQLSNGNR.T	220916_TMT_CRC_FFPE_HILIC_HFX_NB	16069	8.4e-07	837.374	3	12122.6	18014.3	9483.88	49262.4	15821.7	26312.3	36429.2	13741.3	16735.8	8196.99
P06731_197_HexNAc(1)	P06731	197	HexNAc(1)	>sp|P06731|CEAM5_HUMAN Carcinoembryonic antigen-related cell adhesion molecule 5 OS=Homo sapiens OX=9606 GN=CEACAM5 PE=1 SV=4	R.[+229.16293].LQLSN[+0.98402]GN[+1378.47569]R.T	R.LQLSNGNR.T	220916_TMT_CRC_FFPE_HILIC_HFX_NB	16963	1.4e-06	837.374	3	12877.4	11235.5	13623.3	55800.3	15005.3	23466.8	41119.2	11502.9	25687.4	9863.08
P06731_197_HexNAc(1)	P06731	197	HexNAc(1)	>sp|P06731|CEAM5_HUMAN Carcinoembryonic antigen-related cell adhesion molecule 5 OS=Homo sapiens OX=9606 GN=CEACAM5 PE=1 SV=4	R.[+229.16293].LQLSN[+0.98402]GN[+1378.47569]R.T	R.LQLSNGNR.T	220916_TMT_CRC_FFPE_HILIC_HFX_NB	16695	8.1e-06	1255.56	2	3967.07	8102.91	0	52799	7780.13	18426	61956.6	7799.23	21685.4	0
P06731_197_HexNAc(1)	P06731	197	HexNAc(1)	>sp|P06731|CEAM5_HUMAN Carcinoembryonic antigen-related cell adhesion molecule 5 OS=Homo sapiens OX=9606 GN=CEACAM5 PE=1 SV=4	R.[+229.16293].LQLSN[+0.98402]GN[+1378.47569]R.T	R.LQLSNGNR.T	220916_TMT_CRC_FFPE_HILIC_HFX_NB	16989	1.6e-05	1255.56	2	6306.64	7526.28	6760.45	31207.7	15313.5	18952.9	36363.3	7968.78	19052	4380.44
P06731_197_HexNAc(1)	P06731	197	HexNAc(1)	>sp|P06731|CEAM5_HUMAN Carcinoembryonic antigen-related cell adhesion molecule 5 OS=Homo sapiens OX=9606 GN=CEACAM5 PE=1 SV=4	R.[+229.16293].LQLSN[+0.98402]GN[+1378.47569]R.T	R.LQLSNGNR.T	220916_TMT_CRC_FFPE_HILIC_HFX_NB	16653	1.1e-08	837.375	3	11534.4	15937.7	13355.5	74642.9	17424.5	24929.9	48199.7	12327.2	25795.2	6251.48
P06731_197_HexNAc(1)	P06731	197	HexNAc(1)	>sp|P06731|CEAM5_HUMAN Carcinoembryonic antigen-related cell adhesion molecule 5 OS=Homo sapiens OX=9606 GN=CEACAM5 PE=1 SV=4	R.[+229.16293].LQLSN[+0.98402]GN[+1378.47569]R.T	R.LQLSNGNR.T	220916_TMT_CRC_FFPE_HILIC_HFX_NB	16358	9.2e-08	837.375	3	12805	21272.4	9229.97	93963.4	17708.2	32226.5	66085.1	13329.6	26208.7	13527.1
P06731_197_HexNAc(1)	P06731	197	HexNAc(1)	>sp|P01876|IGHA1_HUMAN Immunoglobulin heavy constant alpha 1 OS=Homo sapiens OX=9606 GN=IGHA1 PE=1 SV=3	R.[+229.16293].LSLHRPALEDLLLGSEAN[+1378.47569]LTC[+57.02146]TLTGLR.D	R.LSLHRPALEDLLLGSEANLTCTLTGLR.D	220916_TMT_CRC_FFPE_HILIC_HFX_NB	47071	1.1e-05	1143.57	4	50778.4	50185.8	44393.3	69316.7	49708.2	89352.5	79999.3	48673.9	83763.1	32022.4
P06731_197_HexNAc(1)	P06731	197	HexNAc(1)	>sp|P40199|CEAM6_HUMAN Carcinoembryonic antigen-related cell adhesion molecule 6 OS=Homo sapiens OX=9606 GN=CEACAM6 PE=1 SV=4	R.[+229.16293].NDAGSYEC[+57.02146]EIQNPASAN[+1378.47569]R.S	R.NDAGSYECEIQNPASANR.S	220916_TMT_CRC_FFPE_HILIC_HFX_NB	20509	2.8e-05	1201.84	3	16394.1	20929.6	10527.6	44011.3	28785	34703.6	62715.2	12497.6	29201.6	14677.3
P06731_197_HexNAc(1)	P06731	197	HexNAc(1)	>sp|P35555|FBN1_HUMAN Fibrillin-1 OS=Homo sapiens OX=9606 GN=FBN1 PE=1 SV=4	R.[+229.16293].C[+57.02146]DSGFALDSEERN[+1378.47569]C[+57.02146]TDIDEC[+57.02146]R.I	R.CDSGFALDSEERNCTDIDECR.I	220916_TMT_CRC_FFPE_HILIC_HFX_NB	23444	2.5e-10	1386.22	3	34595.4	53002	33190.2	37733.5	32115.2	65053	23160.2	43430.1	22584.4	17927.3
P06731_197_HexNAc(1)	P06731	197	HexNAc(1)	>sp|P35555|FBN1_HUMAN Fibrillin-1 OS=Homo sapiens OX=9606 GN=FBN1 PE=1 SV=4	R.[+229.16293].C[+57.02146]DSGFALDSEERN[+1378.47569]C[+57.02146]TDIDEC[+57.02146]R.I	R.CDSGFALDSEERNCTDIDECR.I	220916_TMT_CRC_FFPE_HILIC_HFX_NB	23406	2.5e-09	1039.92	4	43993.6	43112.6	34792.9	34510.7	52665.3	43291.6	28754.1	36969.9	22251	16503.8
P06731_197_HexNAc(1)	P06731	197	HexNAc(1)	>sp|P05164|PERM_HUMAN Myeloperoxidase OS=Homo sapiens OX=9606 GN=MPO PE=1 SV=1	R.[+229.16293].NLRN[+1378.47569]M[+15.99492]SNQLGLLAVNQR.F	R.NLRNMSNQLGLLAVNQR.F	220916_TMT_CRC_FFPE_HILIC_HFX_NB	26146	7.6e-06	891.929	4	46657.5	30752.5	38640.7	35034.8	93664.2	48843.5	28445.2	32701.4	32430.4	21462.5
P06731_197_HexNAc(1)	P06731	197	HexNAc(1)	>sp|P05164|PERM_HUMAN Myeloperoxidase OS=Homo sapiens OX=9606 GN=MPO PE=1 SV=1	R.[+229.16293].NLRN[+1378.47569]M[+15.99492]SNQLGLLAVNQR.F	R.NLRNMSNQLGLLAVNQR.F	220916_TMT_CRC_FFPE_HILIC_HFX_NB	26301	8e-06	1188.9	3	75929.5	61100	58469.2	45058.3	115965	72872.6	62106.6	56719.4	54898.9	32022
P06731_197_HexNAc(1)	P06731	197	HexNAc(1)	>sp|P05164|PERM_HUMAN Myeloperoxidase OS=Homo sapiens OX=9606 GN=MPO PE=1 SV=1	R.[+229.16293].NLRN[+1378.47569]M[+15.99492]SNQLGLLAVNQR.F	R.NLRNMSNQLGLLAVNQR.F	220916_TMT_CRC_FFPE_HILIC_HFX_NB	26209	0.00013	891.924	4	30855	23453.1	25214.1	19662.3	77257.4	33348.5	15515.8	29649.9	17421.5	17805.4
P06731_197_HexNAc(1)	P06731	197	HexNAc(1)	>sp|P05164|PERM_HUMAN Myeloperoxidase OS=Homo sapiens OX=9606 GN=MPO PE=1 SV=1	R.[+229.16293].ALLPFDNLHDDPC[+57.02146]LLTN[+1378.47569]R.S	R.ALLPFDNLHDDPCLLTNR.S	220916_TMT_CRC_FFPE_HILIC_HFX_NB	39595	3.7e-07	1244.57	3	36404.6	50443.1	37460.7	53218.3	49993.7	67239.9	58537.2	31057.4	69171.3	23903.3
P06731_197_HexNAc(1)	P06731	197	HexNAc(1)	>sp|P50454|SERPH_HUMAN Serpin H1 OS=Homo sapiens OX=9606 GN=SERPINH1 PE=1 SV=2	R.[+229.16293].SLSN[+1378.47569]STAR.N	R.SLSNSTAR.N	220916_TMT_CRC_FFPE_HILIC_HFX_NB	8742	0.00023	1222.04	2	0	5156.77	0	11336.9	0	5237.41	4913.65	0	0	0
P06731_375_HexNAc(1)	P06731	375	HexNAc(1)	>sp|P06731|CEAM5_HUMAN Carcinoembryonic antigen-related cell adhesion molecule 5 OS=Homo sapiens OX=9606 GN=CEACAM5 PE=1 SV=4	R.[+229.16293].LQLSN[+0.98402]GN[+1378.47569]R.T	R.LQLSNGNR.T	220930_HFX_EL10_RKNB	20121	6.5e-07	1255.56	2	19900.6	27536.2	13306.9	112196	34375.7	50958.8	105044	21061.9	38924	10014.8
P06731_375_HexNAc(1)	P06731	375	HexNAc(1)	>sp|P06731|CEAM5_HUMAN Carcinoembryonic antigen-related cell adhesion molecule 5 OS=Homo sapiens OX=9606 GN=CEACAM5 PE=1 SV=4	R.[+229.16293].LQLSN[+0.98402]GN[+1378.47569]R.T	R.LQLSNGNR.T	220930_HFX_EL10_RKNB	19936	5.9e-07	1255.56	2	20262.7	15680.5	15035.4	56298	39354.6	26717.1	54065.3	17755.3	17324.3	9409.48
P06731_197_HexNAc(1)	P06731	197	HexNAc(1)	>sp|P06731|CEAM5_HUMAN Carcinoembryonic antigen-related cell adhesion molecule 5 OS=Homo sapiens OX=9606 GN=CEACAM5 PE=1 SV=4	R.[+229.16293].LQLSN[+0.98402]GN[+1378.47569]R.T	R.LQLSNGNR.T	220930_HFX_EL10_RKNB	20099	1.1e-08	837.375	3	8322.47	11359.2	6716.45	75632	14392.6	23125.4	53820.7	7926.08	17993.8	4752.34
P06731_197_HexNAc(1)	P06731	197	HexNAc(1)	>sp|P06731|CEAM5_HUMAN Carcinoembryonic antigen-related cell adhesion molecule 5 OS=Homo sapiens OX=9606 GN=CEACAM5 PE=1 SV=4	R.[+229.16293].LQLSN[+0.98402]GN[+1378.47569]R.T	R.LQLSNGNR.T	220930_HFX_EL10_RKNB	19915	1.4e-07	837.375	3	11565.3	12718.6	7259.33	38093.2	17917.7	17460.5	27070.7	9392.61	11472	7486.12
P06731_197_HexNAc(1)	P06731	197	HexNAc(1)	>sp|P40199|CEAM6_HUMAN Carcinoembryonic antigen-related cell adhesion molecule 6 OS=Homo sapiens OX=9606 GN=CEACAM6 PE=1 SV=4	K.[+229.16293].RNDAGSYEC[+57.02146]EIQNPASAN[+1378.47569]R.S	K.RNDAGSYECEIQNPASANR.S	220930_HFX_EL10_RKNB	19593	7.1e-07	940.657	4	13288.9	10680	10021.9	13727.8	27760.8	7776.33	13807.3	10124.8	7524.9	7948.14
P06731_197_HexNAc(1)	P06731	197	HexNAc(1)	>sp|P40199|CEAM6_HUMAN Carcinoembryonic antigen-related cell adhesion molecule 6 OS=Homo sapiens OX=9606 GN=CEACAM6 PE=1 SV=4	K.[+229.16293].RNDAGSYEC[+57.02146]EIQNPASAN[+1378.47569]R.S	K.RNDAGSYECEIQNPASANR.S	220930_HFX_EL10_RKNB	19596	2.7e-06	1253.88	3	13224.5	11820.4	8767.09	16516	17400.2	17478.5	39068.5	11850.2	13920.8	10711.5
P06731_197_HexNAc(1)	P06731	197	HexNAc(1)	>sp|P40199|CEAM6_HUMAN Carcinoembryonic antigen-related cell adhesion molecule 6 OS=Homo sapiens OX=9606 GN=CEACAM6 PE=1 SV=4	R.[+229.16293].NDAGSYEC[+57.02146]EIQN[+0.98402]PASAN[+1378.47569]R.S	R.NDAGSYECEIQNPASANR.S	220930_HFX_EL10_RKNB	22053	1.8e-06	1202.16	3	13618.2	23195.8	15720.4	65167.9	26946.1	37575.4	59928.1	20473.5	51809.2	8212.01
P06731_197_HexNAc(1)	P06731	197	HexNAc(1)	>sp|P05164|PERM_HUMAN Myeloperoxidase OS=Homo sapiens OX=9606 GN=MPO PE=1 SV=1	R.[+229.16293].SYN[+1378.47569]DSVDPR.I	R.SYNDSVDPR.I	220930_HFX_EL10_RKNB	15841	4e-06	887.379	3	9581.13	9176.79	5506.21	10493	15527.9	10301.7	8735.72	5162.05	10981.1	3791.2
P06731_197_HexNAc(1)	P06731	197	HexNAc(1)	>sp|Q08380|LG3BP_HUMAN Galectin-3-binding protein OS=Homo sapiens OX=9606 GN=LGALS3BP PE=1 SV=1	R.[+229.16293].DAGVVC[+57.02146]TN[+1378.47569]ETR.S	R.DAGVVCTNETR.S	220930_HFX_EL10_RKNB	15364	9.8e-06	943.731	3	9116.14	17741.6	7018.18	20538.8	15179	17962.2	9806.89	8790.45	12118.1	6767.94
P06731_197_HexNAc(1)	P06731	197	HexNAc(1)	>sp|Q13510|ASAH1_HUMAN Acid ceramidase OS=Homo sapiens OX=9606 GN=ASAH1 PE=1 SV=5	R.[+229.16293].TVLEN[+1378.47569]STSYEEAK[+229.16293].N	R.TVLENSTSYEEAK.N	220930_HFX_EL10_RKNB	25065	3.4e-13	1103.17	3	26869.6	58684.9	16832.4	63851.1	40021.2	54242.5	56602.9	15616.1	85590.3	20680.6
P06731_197_HexNAc(1)	P06731	197	HexNAc(1)	>sp|Q13510|ASAH1_HUMAN Acid ceramidase OS=Homo sapiens OX=9606 GN=ASAH1 PE=1 SV=5	R.[+229.16293].TVLEN[+1378.47569]STSYEEAK[+229.16293].N	R.TVLENSTSYEEAK.N	220930_HFX_EL10_RKNB	25225	2.9e-10	1103.17	3	24084.6	41371.8	16630.1	37038.6	35774.3	36336.6	41908.6	14083.8	43748.3	12606.8
P06731_375_HexNAc(1)	P06731	375	HexNAc(1)	>sp|P35555|FBN1_HUMAN Fibrillin-1 OS=Homo sapiens OX=9606 GN=FBN1 PE=1 SV=4	R.[+229.16293].C[+57.02146]DSGFALDSEERN[+1378.47569]C[+57.02146]TDIDEC[+57.02146]R.I	R.CDSGFALDSEERNCTDIDECR.I	220930_HFX_EL10_RKNB	24399	4e-05	1039.91	4	14458.7	22793.2	12708.3	19615.5	18511.4	26284.1	24761.3	13200.5	26623.9	7897.23
P06731_197_HexNAc(1)	P06731	197	HexNAc(1)	>sp|P35555|FBN1_HUMAN Fibrillin-1 OS=Homo sapiens OX=9606 GN=FBN1 PE=1 SV=4	R.[+229.16293].N[+1378.47569]C[+57.02146]TDIDEC[+57.02146]R.I	R.NCTDIDECR.I	220930_HFX_EL10_RKNB	13965	0.00023	930.7	3	6762.71	8944.67	6094.96	6972.26	11876	8759.64	3438.8	9710.95	0	3692.65
P06731_197_HexNAc(1)	P06731	197	HexNAc(1)	>sp|P50454|SERPH_HUMAN Serpin H1 OS=Homo sapiens OX=9606 GN=SERPINH1 PE=1 SV=2	R.[+229.16293].SLSN[+1378.47569]STAR.N	R.SLSNSTAR.N	220930_HFX_EL10_RKNB	10787	4.2e-06	1222.04	2	0	27324.6	0	39750.2	2976	22622.9	15160.3	3630.41	9752.09	6126.56
P06731_197_HexNAc(1)	P06731	197	HexNAc(1)	>sp|P50454|SERPH_HUMAN Serpin H1 OS=Homo sapiens OX=9606 GN=SERPINH1 PE=1 SV=2	R.[+229.16293].SLSN[+1378.47569]STAR.N	R.SLSNSTAR.N	220930_HFX_EL10_RKNB	10638	0.0001	815.029	3	4441.68	12459.9	3636.69	20351.5	3140.45	12989.8	7749.47	2399.67	3401.01	0
P06731_197_HexNAc(1)	P06731	197	HexNAc(1)	>sp|P16112|PGCA_HUMAN Aggrecan core protein OS=Homo sapiens OX=9606 GN=ACAN PE=1 SV=3	R.[+229.16293].SN[+1378.47569]DSGVYR.C	R.SNDSGVYR.C	220930_HFX_EL10_RKNB	10952	0.00099	835.687	3	2632.5	4110.04	0	5763.93	2812.6	0	0	2588.09	1984.86	3703.87
P06731_197_HexNAc(1)	P06731	197	HexNAc(1)	>sp|P53634|CATC_HUMAN Dipeptidyl peptidase 1 OS=Homo sapiens OX=9606 GN=CTSC PE=1 SV=2	R.[+229.16293].DVN[+1378.47569]C[+57.02146]SVM[+15.99492]GPQEK[+229.16293].K	R.DVNCSVMGPQEK.K	220930_HFX_EL10_RKNB	19621	0.00026	804.856	4	8672.69	8828.26	5724.45	7342.04	12849.3	11940.7	8148.87	7348.49	5797.25	5097.22
P06731_197_HexNAc(1)	P06731	197	HexNAc(1)	>sp|P06731|CEAM5_HUMAN Carcinoembryonic antigen-related cell adhesion molecule 5 OS=Homo sapiens OX=9606 GN=CEACAM5 PE=1 SV=4	R.[+229.16293].LQLSN[+0.98402]GN[+1378.47569]R.T	R.LQLSNGNR.T	220930_HFX_EL20_RKNB	18431	5.8e-09	837.376	3	55234.2	33010.5	43882.4	177222	93096.2	68893.7	129883	43627.8	49145.2	22435.8
P06731_197_HexNAc(1)	P06731	197	HexNAc(1)	>sp|P06731|CEAM5_HUMAN Carcinoembryonic antigen-related cell adhesion molecule 5 OS=Homo sapiens OX=9606 GN=CEACAM5 PE=1 SV=4	R.[+229.16293].LQLSN[+0.98402]GN[+1378.47569]R.T	R.LQLSNGNR.T	220930_HFX_EL20_RKNB	18274	4.9e-07	1255.56	2	23494	32716.4	19268.6	188762	46502.5	69828.9	138395	30471.4	39529.4	17280.9
P06731_375_HexNAc(1)	P06731	375	HexNAc(1)	>sp|P06731|CEAM5_HUMAN Carcinoembryonic antigen-related cell adhesion molecule 5 OS=Homo sapiens OX=9606 GN=CEACAM5 PE=1 SV=4	R.[+229.16293].LQLSN[+0.98402]GN[+1378.47569]R.T	R.LQLSNGNR.T	220930_HFX_EL20_RKNB	18247	6.2e-06	837.374	3	62305.9	32657.1	43102.5	82253.3	105755	45449.1	58941	47432.9	20898.9	21844.8
P06731_197_HexNAc(1)	P06731	197	HexNAc(1)	>sp|P06731|CEAM5_HUMAN Carcinoembryonic antigen-related cell adhesion molecule 5 OS=Homo sapiens OX=9606 GN=CEACAM5 PE=1 SV=4	R.[+229.16293].LQLSN[+0.98402]GN[+1378.47569]R.T	R.LQLSNGNR.T	220930_HFX_EL20_RKNB	18480	3e-06	1255.56	2	29207.2	25272.6	20711.1	184722	40052.2	96131.6	179074	45782.1	64773.4	29832.5
P06731_197_HexNAc(1)	P06731	197	HexNAc(1)	>sp|P05164|PERM_HUMAN Myeloperoxidase OS=Homo sapiens OX=9606 GN=MPO PE=1 SV=1	R.[+229.16293].SC[+57.02146]PAC[+57.02146]PGSN[+1378.47569]ITIR.N	R.SCPACPGSNITIR.N	220930_HFX_EL20_RKNB	19542	3.1e-13	1014.1	3	55844.7	76346.3	35253.3	79175.7	87731	92094.3	89446.6	42705.9	122290	18587.4
P06731_197_HexNAc(1)	P06731	197	HexNAc(1)	>sp|P05164|PERM_HUMAN Myeloperoxidase OS=Homo sapiens OX=9606 GN=MPO PE=1 SV=1	R.[+229.16293].N[+1378.47569]M[+15.99492]SNQLGLLAVNQR.F	R.NMSNQLGLLAVNQR.F	220930_HFX_EL20_RKNB	26438	0.0005	1061.16	3	148186	108880	116025	104495	297554	153565	88393.6	112259	173786	50387.6
P06731_197_HexNAc(1)	P06731	197	HexNAc(1)	>sp|P05164|PERM_HUMAN Myeloperoxidase OS=Homo sapiens OX=9606 GN=MPO PE=1 SV=1	R.[+229.16293].N[+1378.47569]MSNQLGLLAVNQR.F	R.NMSNQLGLLAVNQR.F	220930_HFX_EL20_RKNB	30588	0.00051	1055.83	3	58038.9	51800.3	52564.4	63957.5	119304	71760.1	46819.6	45672.3	59913.7	23865
P06731_197_HexNAc(1)	P06731	197	HexNAc(1)	>sp|P05164|PERM_HUMAN Myeloperoxidase OS=Homo sapiens OX=9606 GN=MPO PE=1 SV=1	R.[+229.16293].ALLPFDNLHDDPC[+57.02146]LLTN[+1378.47569]R.S	R.ALLPFDNLHDDPCLLTNR.S	220930_HFX_EL20_RKNB	37962	1.3e-12	1244.57	3	45146.4	112331	42586	104165	87887.6	126988	98349.4	47822.4	140914	23453.4
P06731_197_HexNAc(1)	P06731	197	HexNAc(1)	>sp|P05164|PERM_HUMAN Myeloperoxidase OS=Homo sapiens OX=9606 GN=MPO PE=1 SV=1	R.[+229.16293].ALLPFDNLHDDPC[+57.02146]LLTN[+1378.47569]R.S	R.ALLPFDNLHDDPCLLTNR.S	220930_HFX_EL20_RKNB	37957	1.6e-12	933.679	4	10169.1	18720.4	11553.3	20473.2	16078.2	25978.2	22892.5	15180.5	33348.7	8073.9
P06731_197_HexNAc(1)	P06731	197	HexNAc(1)	>sp|P02461|CO3A1_HUMAN Collagen alpha-1(III) chain OS=Homo sapiens OX=9606 GN=COL3A1 PE=1 SV=4	R.[+229.16293].ASQN[+1378.47569]ITYHC[+57.02146]K[+229.16293].N	R.ASQNITYHCK.N	220930_HFX_EL20_RKNB	15308	1.3e-08	1020.13	3	30131.5	61678.3	16797.5	56438.9	29053.5	72823.8	24054.7	32283.7	30777.4	16644.1
P06731_197_HexNAc(1)	P06731	197	HexNAc(1)	>sp|P07339|CATD_HUMAN Cathepsin D OS=Homo sapiens OX=9606 GN=CTSD PE=1 SV=1	K.[+229.16293].GSLSYLN[+1378.47569]VTR.K	K.GSLSYLNVTR.K	220930_HFX_EL20_RKNB	26418	2.5e-09	906.416	3	87049.5	66951.2	70485	66627.6	164710	71198.5	54547.4	54348.4	37268	32698.6
P06731_197_HexNAc(1)	P06731	197	HexNAc(1)	>sp|P01024|CO3_HUMAN Complement C3 OS=Homo sapiens OX=9606 GN=C3 PE=1 SV=2	K.[+229.16293].TVLTPATNHM[+15.99492]GN[+1378.47569]VTFTIPANR.E	K.TVLTPATNHMGNVTFTIPANR.E	220930_HFX_EL20_RKNB	28611	6e-12	970.454	4	80913	45164.5	55723.8	53483.4	172276	64013.2	44979.9	75869.8	40392.1	27429.1
P06731_197_HexNAc(1)	P06731	197	HexNAc(1)	>sp|P14625|ENPL_HUMAN Endoplasmin OS=Homo sapiens OX=9606 GN=HSP90B1 PE=1 SV=1	K.[+229.16293].HNN[+1378.47569]DTQHIWESDSNEFSVIADPR.G	K.HNNDTQHIWESDSNEFSVIADPR.G	220930_HFX_EL20_RKNB	29128	0.00021	1080.23	4	93165.4	66917.2	61787.6	58512.8	162769	92050.6	56152.1	61198.4	39792.9	29197.7
P06731_197_HexNAc(1)	P06731	197	HexNAc(1)	>sp|Q6UX06|OLFM4_HUMAN Olfactomedin-4 OS=Homo sapiens OX=9606 GN=OLFM4 PE=1 SV=1	R.[+229.16293].VN[+1378.47569]LTTNTIAVTQTLPNAAYNNR.F	R.VNLTTNTIAVTQTLPNAAYNNR.F	220930_HFX_EL60_RKNB	30045	2.3e-12	999.978	4	34300.7	39372.1	29929.2	53903.5	44983.5	68712.1	46395	38476	54956.4	24489.3
P06731_197_HexNAc(1)	P06731	197	HexNAc(1)	>sp|P0DOX6|IGM_HUMAN Immunoglobulin mu heavy chain OS=Homo sapiens OX=9606 PE=1 SV=2	R.[+229.16293].TVDK[+229.16293]STGK[+229.16293]PTLYN[+1378.47569]VSLVM[+15.99492]SDTAGTC[+57.02146]Y.-	R.TVDKSTGKPTLYNVSLVMSDTAGTCY.-	220930_HFX_EL60_RKNB	28070	2.6e-05	1223.34	4	57476	63483	99521	70822.4	64247.7	102197	282398	60663.8	74586.5	44028.9
P06731_197_HexNAc(1)	P06731	197	HexNAc(1)	>sp|P0DOX6|IGM_HUMAN Immunoglobulin mu heavy chain OS=Homo sapiens OX=9606 PE=1 SV=2	R.[+229.16293].TVDK[+229.16293]STGK[+229.16293]PTLYN[+1378.47569]VSLVMSDTAGTC[+57.02146]Y.-	R.TVDKSTGKPTLYNVSLVMSDTAGTCY.-	220930_HFX_EL60_RKNB	32121	1.4e-05	1219.33	4	65710.4	84519.9	80658	74969	65912.2	113736	171191	64847.9	73248.2	30156.2
P06731_197_HexNAc(1)	P06731	197	HexNAc(1)	>sp|P0DOX6|IGM_HUMAN Immunoglobulin mu heavy chain OS=Homo sapiens OX=9606 PE=1 SV=2	R.[+229.16293].TVDK[+229.16293]STGK[+229.16293]PTLYN[+1378.47569]VSLVM[+15.99492]SDTAGTC[+57.02146].Y	R.TVDKSTGKPTLYNVSLVMSDTAGTC.Y	220930_HFX_EL60_RKNB	26338	5.8e-05	1182.57	4	57802.6	44159.4	36150.5	43630.6	57595.1	70934.5	457704	56425.1	69814.7	26002.2
P06731_197_HexNAc(1)	P06731	197	HexNAc(1)	>sp|P0DOX6|IGM_HUMAN Immunoglobulin mu heavy chain OS=Homo sapiens OX=9606 PE=1 SV=2	K.[+229.16293].STGK[+229.16293]PTLYN[+1378.47569]VSLVM[+15.99492]SDTAGTC[+57.02146]Y.-	K.STGKPTLYNVSLVMSDTAGTCY.-	220930_HFX_EL60_RKNB	28797	5.6e-05	1406.31	3	69296.5	69932.1	63275.3	62773.9	65045.4	87333.7	156295	47897.4	79976.7	39367.8
P06731_197_HexNAc(1)	P06731	197	HexNAc(1)	>sp|P0DOX6|IGM_HUMAN Immunoglobulin mu heavy chain OS=Homo sapiens OX=9606 PE=1 SV=2	K.[+229.16293].STGK[+229.16293]PTLYN[+1378.47569]VSLVM[+15.99492]SDTAGTC[+57.02146]Y.-	K.STGKPTLYNVSLVMSDTAGTCY.-	220930_HFX_EL60_RKNB	28736	4.1e-05	1406.64	3	45067.8	45931	43128.5	50094.2	41515.3	61347.2	96997.6	37115	50348.2	23853
P06731_197_HexNAc(1)	P06731	197	HexNAc(1)	>sp|P0DOX6|IGM_HUMAN Immunoglobulin mu heavy chain OS=Homo sapiens OX=9606 PE=1 SV=2	K.[+229.16293].STGK[+229.16293]PTLYN[+1378.47569]VSLVMSDTAGTC[+57.02146]Y.-	K.STGKPTLYNVSLVMSDTAGTCY.-	220930_HFX_EL60_RKNB	33405	3.6e-05	1400.98	3	87303.5	121211	68365.5	95887.5	73895.7	133711	155948	67806.4	80552.3	39855.8
P06731_197_HexNAc(1)	P06731	197	HexNAc(1)	>sp|P0DOX6|IGM_HUMAN Immunoglobulin mu heavy chain OS=Homo sapiens OX=9606 PE=1 SV=2	K.[+229.16293].STGK[+229.16293]PTLYN[+1378.47569]VSLVMSDTAGTC[+57.02146]Y.-	K.STGKPTLYNVSLVMSDTAGTCY.-	220930_HFX_EL60_RKNB	33402	0.00032	1051.24	4	49492.9	53042.9	43541.9	60760.8	49048.2	71203.4	84228.9	35244.7	50201	20809.3
P06731_197_HexNAc(1)	P06731	197	HexNAc(1)	>sp|P0DOX6|IGM_HUMAN Immunoglobulin mu heavy chain OS=Homo sapiens OX=9606 PE=1 SV=2	K.[+229.16293].STGK[+229.16293]PTLYN[+1378.47569]VSLVM[+15.99492]SDTAGTC[+57.02146].Y	K.STGKPTLYNVSLVMSDTAGTC.Y	220930_HFX_EL60_RKNB	26712	3.4e-05	1352.29	3	35752.4	42436.7	25786.4	42837.3	37718.1	55999.3	118974	29979.9	44254.9	19411.4
P06731_197_HexNAc(1)	P06731	197	HexNAc(1)	>sp|P0DOX6|IGM_HUMAN Immunoglobulin mu heavy chain OS=Homo sapiens OX=9606 PE=1 SV=2	K.[+229.16293].STGK[+229.16293]PTLYN[+1378.47569]VSLVMSDTAGTC[+57.02146].Y	K.STGKPTLYNVSLVMSDTAGTC.Y	220930_HFX_EL60_RKNB	31408	4.2e-05	1346.96	3	96174	141086	66515.2	97412.9	89121.5	175407	188683	77067	102782	47638.2
P06731_197_HexNAc(1)	P06731	197	HexNAc(1)	>sp|Q9Y4L1|HYOU1_HUMAN Hypoxia up-regulated protein 1 OS=Homo sapiens OX=9606 GN=HYOU1 PE=1 SV=1	R.[+229.16293].VFGSQN[+1378.47569]LTTVK[+229.16293].L	R.VFGSQNLTTVK.L	220930_HFX_EL60_RKNB	25402	2.3e-06	1010.82	3	40668.2	43773.3	24992	59025.3	45611.4	69050.2	41100.1	40690	34371.9	24148
P06731_197_HexNAc(1)	P06731	197	HexNAc(1)	>sp|P11047|LAMC1_HUMAN Laminin subunit gamma-1 OS=Homo sapiens OX=9606 GN=LAMC1 PE=1 SV=3	K.[+229.16293].LLNN[+1378.47569]LTSIK[+229.16293].I	K.LLNNLTSIK.I	220930_HFX_EL60_RKNB	30120	3.4e-09	951.478	3	37184.9	60761.8	33533.6	73673.3	84990	117300	40910.4	47796.5	77447	30667.7
P06731_197_HexNAc(1)	P06731	197	HexNAc(1)	>sp|P13688|CEAM1_HUMAN Carcinoembryonic antigen-related cell adhesion molecule 1 OS=Homo sapiens OX=9606 GN=CEACAM1 PE=1 SV=2	R.[+229.16293].M[+15.99492]K[+229.16293]LSQGN[+1378.47569]TTLSINPVK[+229.16293]R.E	R.MKLSQGNTTLSINPVKR.E	220930_HFX_EL60_RKNB	20629	0.00045	993.013	4	14419.5	18051.6	11367.9	18345	15927.2	38727.2	21940.1	17285.9	65380.6	16613.2
P06731_197_HexNAc(1)	P06731	197	HexNAc(1)	>sp|P13688|CEAM1_HUMAN Carcinoembryonic antigen-related cell adhesion molecule 1 OS=Homo sapiens OX=9606 GN=CEACAM1 PE=1 SV=2	K.[+229.16293].LSQGN[+1378.47569]TTLSINPVK[+229.16293]R.E	K.LSQGNTTLSINPVKR.E	220930_HFX_EL60_RKNB	22210	1e-14	1155.57	3	27298.1	45705.8	19077.3	55964.6	23481	114635	47076.5	26908	98961.4	18606.8
P06731_197_HexNAc(1)	P06731	197	HexNAc(1)	>sp|P13688|CEAM1_HUMAN Carcinoembryonic antigen-related cell adhesion molecule 1 OS=Homo sapiens OX=9606 GN=CEACAM1 PE=1 SV=2	K.[+229.16293].LSQGN[+1378.47569]TTLSINPVK[+229.16293]R.E	K.LSQGNTTLSINPVKR.E	220930_HFX_EL60_RKNB	22242	1.3e-05	1155.57	3	23899.8	30268	19509.6	38638.4	19227.4	72268.2	41783.5	24509.7	62081.6	17816.3
P06731_197_HexNAc(1)	P06731	197	HexNAc(1)	>sp|P01024|CO3_HUMAN Complement C3 OS=Homo sapiens OX=9606 GN=C3 PE=1 SV=2	K.[+229.16293].TVLTPATN[+0.98402]HM[+15.99492]GN[+1378.47569]VTFTIPANR.E	K.TVLTPATNHMGNVTFTIPANR.E	220930_HFX_EL60_RKNB	24506	4.1e-09	1293.94	3	18549.2	21296.1	17359.1	32061.4	27483.8	46223.7	35100.3	28973.1	35328.3	20960.9
P06731_197_HexNAc(1)	P06731	197	HexNAc(1)	>sp|P01024|CO3_HUMAN Complement C3 OS=Homo sapiens OX=9606 GN=C3 PE=1 SV=2	K.[+229.16293].TVLTPATNHM[+15.99492]GN[+1378.47569]VTFTIPANR.E	K.TVLTPATNHMGNVTFTIPANR.E	220930_HFX_EL60_RKNB	24487	4.9e-10	970.46	4	25755.8	21941.5	20181.3	27788	25467.6	33699.5	25768.9	23069.6	20190.2	11577.9
P06731_197_HexNAc(1)	P06731	197	HexNAc(1)	>sp|P01024|CO3_HUMAN Complement C3 OS=Homo sapiens OX=9606 GN=C3 PE=1 SV=2	K.[+229.16293].TVLTPATNHMGN[+1378.47569]VTFTIPANR.E	K.TVLTPATNHMGNVTFTIPANR.E	220930_HFX_EL60_RKNB	28135	1.6e-13	966.457	4	31467.2	30863	23160.3	35014.5	33311.5	65092.7	30888.8	29874.7	29049.7	15214.7
P06731_197_HexNAc(1)	P06731	197	HexNAc(1)	>sp|P05164|PERM_HUMAN Myeloperoxidase OS=Homo sapiens OX=9606 GN=MPO PE=1 SV=1	R.[+229.16293].NLRN[+1378.47569]M[+15.99492]SNQLGLLAVNQR.F	R.NLRNMSNQLGLLAVNQR.F	220930_HFX_EL60_RKNB	22040	8.5e-08	1188.9	3	20777.7	26129.7	9546.95	17889	14017.6	31909	40028.2	17048	47739.2	9634.02
P06731_197_HexNAc(1)	P06731	197	HexNAc(1)	>sp|P05164|PERM_HUMAN Myeloperoxidase OS=Homo sapiens OX=9606 GN=MPO PE=1 SV=1	R.[+229.16293].NLRN[+1378.47569]M[+15.99492]SNQLGLLAVNQR.F	R.NLRNMSNQLGLLAVNQR.F	220930_HFX_EL60_RKNB	21887	2.3e-06	891.924	4	14317.4	18195.1	14849.4	20935.3	15753.8	24298.4	23048.9	17956.2	21952.3	11538.1
P06731_197_HexNAc(1)	P06731	197	HexNAc(1)	>sp|P05164|PERM_HUMAN Myeloperoxidase OS=Homo sapiens OX=9606 GN=MPO PE=1 SV=1	R.[+229.16293].NLRN[+1378.47569]M[+15.99492]SNQLGLLAVNQR.F	R.NLRNMSNQLGLLAVNQR.F	220930_HFX_EL60_RKNB	22070	1e-05	891.922	4	16847.4	20085.3	13806.8	22057.5	17355.3	22598.5	21990.8	16245.6	21188.2	14015.3
P06731_197_HexNAc(1)	P06731	197	HexNAc(1)	>sp|P05164|PERM_HUMAN Myeloperoxidase OS=Homo sapiens OX=9606 GN=MPO PE=1 SV=1	R.[+229.16293].NLRN[+1378.47569]M[+15.99492]SNQLGLLAVNQR.F	R.NLRNMSNQLGLLAVNQR.F	220930_HFX_EL60_RKNB	21844	0.00038	1188.89	3	14192.6	11415.7	10817.3	19539.3	14520.4	21400.5	28617	15020.9	27170.1	10116.9
P06731_197_HexNAc(1)	P06731	197	HexNAc(1)	>sp|P55083|MFAP4_HUMAN Microfibril-associated glycoprotein 4 OS=Homo sapiens OX=9606 GN=MFAP4 PE=1 SV=2	R.[+229.16293].FN[+1378.47569]GSVSFFR.G	R.FNGSVSFFR.G	220930_HFX_EL60_RKNB	28774	3.9e-06	890.058	3	40994.6	51609.7	27145.3	57226.3	33496.7	103394	38342.2	44217.8	42410.4	24838.8
P06731_197_HexNAc(1)	P06731	197	HexNAc(1)	>sp|P55083|MFAP4_HUMAN Microfibril-associated glycoprotein 4 OS=Homo sapiens OX=9606 GN=MFAP4 PE=1 SV=2	R.[+229.16293].FN[+1378.47569]GSVSFFR.G	R.FNGSVSFFR.G	220930_HFX_EL60_RKNB	28796	1e-06	1334.59	2	73459.7	121049	58686.9	131583	92390.9	227125	83661.3	74321.4	75843.7	57054.9
P06731_197_HexNAc(1)	P06731	197	HexNAc(1)	>sp|P20645|MPRD_HUMAN Cation-dependent mannose-6-phosphate receptor OS=Homo sapiens OX=9606 GN=M6PR PE=1 SV=1	R.[+229.16293].LK[+229.16293]PLFN[+1378.47569]K[+229.16293].S	R.LKPLFNK.S	220930_HFX_EL60_RKNB	26106	9e-08	975.84	3	40754.9	63259.7	29128.1	72373	54533.6	82365.2	48733.2	39243.7	52676.9	26268.2
P06731_197_HexNAc(1)	P06731	197	HexNAc(1)	>sp|P20645|MPRD_HUMAN Cation-dependent mannose-6-phosphate receptor OS=Homo sapiens OX=9606 GN=M6PR PE=1 SV=1	R.[+229.16293].LK[+229.16293]PLFN[+1378.47569]K[+229.16293].S	R.LKPLFNK.S	220930_HFX_EL60_RKNB	26151	6.2e-06	975.843	3	24116.6	34177.5	19710	28959.1	26697.4	41058.9	21013.4	19329.5	19496.6	10928.8
P06731_197_HexNAc(1)	P06731	197	HexNAc(1)	>sp|P10253|LYAG_HUMAN Lysosomal alpha-glucosidase OS=Homo sapiens OX=9606 GN=GAA PE=1 SV=4	R.[+229.16293].GVFITN[+1378.47569]ETGQPLIGK[+229.16293].V	R.GVFITNETGQPLIGK.V	220930_HFX_EL60_RKNB	29928	3.1e-10	1137.56	3	58702.5	75327.9	46724.8	82857.6	76011.4	132236	74807.7	48162.9	64606.9	41733.1
P06731_197_HexNAc(1)	P06731	197	HexNAc(1)	>sp|P06681|CO2_HUMAN Complement C2 OS=Homo sapiens OX=9606 GN=C2 PE=1 SV=2	K.[+229.16293].QSVPAHFVALN[+1378.47569]GSK[+229.16293].L	K.QSVPAHFVALNGSK.L	220930_HFX_EL60_RKNB	21398	9.9e-07	1097.87	3	12807.7	19513.5	14761.7	18964.2	18847.5	30396.3	29110.2	19327	22345.1	13446.2
P06731_197_HexNAc(1)	P06731	197	HexNAc(1)	>sp|Q96HE7|ERO1A_HUMAN ERO1-like protein alpha OS=Homo sapiens OX=9606 GN=ERO1A PE=1 SV=2	K.[+229.16293].K[+229.16293]WGHN[+1378.47569]ITEFQQR.F	K.KWGHNITEFQQR.F	220930_HFX_EL60_RKNB	18744	1.6e-06	845.901	4	7994.45	25756.5	6733.56	20207.5	10176.2	26167.9	10624.8	14557.7	17273.8	9470.94
P06731_197_HexNAc(1)	P06731	197	HexNAc(1)	>sp|P0DOX2|IGA2_HUMAN Immunoglobulin alpha-2 heavy chain OS=Homo sapiens OX=9606 PE=1 SV=2	R.[+229.16293].LSLHRPALEDLLLGSEAN[+1378.47569]LTC[+57.02146]TLTGLR.D	R.LSLHRPALEDLLLGSEANLTCTLTGLR.D	220930_HFX_HILIC_2_EL_RKNB	51673	1e-18	1143.56	4	83574.2	117826	76211.3	139800	87385.6	144564	201603	95353.7	230907	75351.2
P06731_197_HexNAc(1)	P06731	197	HexNAc(1)	>sp|P0DOX2|IGA2_HUMAN Immunoglobulin alpha-2 heavy chain OS=Homo sapiens OX=9606 PE=1 SV=2	R.[+229.16293].LSLHRPALEDLLLGSEAN[+1378.47569]LTC[+57.02146]TLTGLR.D	R.LSLHRPALEDLLLGSEANLTCTLTGLR.D	220930_HFX_HILIC_2_EL_RKNB	51845	2.3e-18	1143.31	4	84870.3	106330	76183.6	135187	70821	135461	196954	80123.1	229561	66085.6
P06731_197_HexNAc(1)	P06731	197	HexNAc(1)	>sp|P0DOX2|IGA2_HUMAN Immunoglobulin alpha-2 heavy chain OS=Homo sapiens OX=9606 PE=1 SV=2	R.[+229.16293].LSLHRPALEDLLLGSEAN[+1378.47569]LTC[+57.02146]TLTGLR.D	R.LSLHRPALEDLLLGSEANLTCTLTGLR.D	220930_HFX_HILIC_2_EL_RKNB	48847	5.7e-16	1143.32	4	77502.9	103111	63212	150401	84815.3	141014	133288	73517.2	142305	65764.2
P06731_197_HexNAc(1)	P06731	197	HexNAc(1)	>sp|P0DOX2|IGA2_HUMAN Immunoglobulin alpha-2 heavy chain OS=Homo sapiens OX=9606 PE=1 SV=2	R.[+229.16293].LSLHRPALEDLLLGSEAN[+1378.47569]LTC[+57.02146]TLTGLR.D	R.LSLHRPALEDLLLGSEANLTCTLTGLR.D	220930_HFX_HILIC_2_EL_RKNB	51643	2.2e-08	915.256	5	30522.7	30748.5	23044.8	50091.6	25428.1	37667.6	47514.4	30162.8	40571.9	22064
P06731_197_HexNAc(1)	P06731	197	HexNAc(1)	>sp|P0DOX2|IGA2_HUMAN Immunoglobulin alpha-2 heavy chain OS=Homo sapiens OX=9606 PE=1 SV=2	R.[+229.16293].LAGK[+229.16293]PTHIN[+1378.47569]VSVVM[+15.99492]AEADGTC[+57.02146]Y.-	R.LAGKPTHINVSVVMAEADGTCY.-	220930_HFX_HILIC_2_EL_RKNB	38910	0.00012	1395.65	3	133284	172623	123121	180523	126784	203178	188409	116137	166855	85295.2
P06731_197_HexNAc(1)	P06731	197	HexNAc(1)	>sp|P05164|PERM_HUMAN Myeloperoxidase OS=Homo sapiens OX=9606 GN=MPO PE=1 SV=1	R.[+229.16293].ALLPFDNLHDDPC[+57.02146]LLTN[+1378.47569]R.S	R.ALLPFDNLHDDPCLLTNR.S	220930_HFX_HILIC_2_EL_RKNB	39135	4.9e-18	933.679	4	63004.9	115071	50290.7	140837	70072.5	111630	118325	59285.3	120656	61522.1
P06731_197_HexNAc(1)	P06731	197	HexNAc(1)	>sp|P05164|PERM_HUMAN Myeloperoxidase OS=Homo sapiens OX=9606 GN=MPO PE=1 SV=1	R.[+229.16293].ALLPFDNLHDDPC[+57.02146]LLTN[+1378.47569]R.S	R.ALLPFDNLHDDPCLLTNR.S	220930_HFX_HILIC_2_EL_RKNB	39127	1.4e-14	1244.58	3	153759	293677	145113	280260	187815	261208	240970	152024	277883	115222
P06731_197_HexNAc(1)	P06731	197	HexNAc(1)	>sp|Q9HDC9|APMAP_HUMAN Adipocyte plasma membrane-associated protein OS=Homo sapiens OX=9606 GN=APMAP PE=1 SV=2	R.[+229.16293].AGPN[+1378.47569]GTLFVADAYK[+229.16293].G	R.AGPNGTLFVADAYK.G	220930_HFX_HILIC_2_EL_RKNB	33041	5.6e-15	1087.51	3	136019	199555	112575	233399	201520	240645	209608	128576	211963	185649
P06731_197_HexNAc(1)	P06731	197	HexNAc(1)	>sp|P07339|CATD_HUMAN Cathepsin D OS=Homo sapiens OX=9606 GN=CTSD PE=1 SV=1	K.[+229.16293].GSLSYLN[+1378.47569]VTR.K	K.GSLSYLNVTR.K	220930_HFX_HILIC_2_EL_RKNB	27921	1.8e-12	906.42	3	146536	162764	117861	195877	252251	180602	116379	116753	126718	95180.2
P06731_197_HexNAc(1)	P06731	197	HexNAc(1)	>sp|P07339|CATD_HUMAN Cathepsin D OS=Homo sapiens OX=9606 GN=CTSD PE=1 SV=1	K.[+229.16293].GSLSYLN[+1378.47569]VTR.K	K.GSLSYLNVTR.K	220930_HFX_HILIC_2_EL_RKNB	27853	7.8e-09	906.422	3	143080	164788	101975	193209	238411	179661	118102	109047	118735	87222.8
P06731_197_HexNAc(1)	P06731	197	HexNAc(1)	>sp|P07339|CATD_HUMAN Cathepsin D OS=Homo sapiens OX=9606 GN=CTSD PE=1 SV=1	K.[+229.16293].GSLSYLN[+1378.47569]VTR.K	K.GSLSYLNVTR.K	220930_HFX_HILIC_2_EL_RKNB	27870	2.9e-08	1359.13	2	95426.7	207598	82158.1	218206	212010	186605	125954	94047.5	136965	78225.6
P06731_197_HexNAc(1)	P06731	197	HexNAc(1)	>sp|Q13510|ASAH1_HUMAN Acid ceramidase OS=Homo sapiens OX=9606 GN=ASAH1 PE=1 SV=5	K.[+229.16293].MC[+57.02146]LN[+1378.47569]R.T	K.MCLNR.T	220930_HFX_HILIC_2_EL_RKNB	17116	3.6e-07	1150.98	2	23305.9	30662.2	28134.5	30223.5	32436.7	29962.1	20951.5	24260	28242.8	17711.9
P06731_197_HexNAc(1)	P06731	197	HexNAc(1)	>sp|P12724|ECP_HUMAN Eosinophil cationic protein OS=Homo sapiens OX=9606 GN=RNASE3 PE=1 SV=2	K.[+229.16293].NQNTFLRTTFANVVNVC[+57.02146]GN[+1378.47569]QSIR.C	K.NQNTFLRTTFANVVNVCGNQSIR.C	220930_HFX_HILIC_2_EL_RKNB	50176	5.4e-05	1066.25	4	56065.9	83141	53239.9	99968.2	46961.9	89354.5	75275.8	61658.5	76231.9	44604.6
P06731_197_HexNAc(1)	P06731	197	HexNAc(1)	>sp|P12724|ECP_HUMAN Eosinophil cationic protein OS=Homo sapiens OX=9606 GN=RNASE3 PE=1 SV=2	K.[+229.16293].NQNTFLRTTFANVVNVC[+57.02146]GN[+1378.47569]QSIR.C	K.NQNTFLRTTFANVVNVCGNQSIR.C	220930_HFX_HILIC_2_EL_RKNB	50394	0.00075	1066.25	4	72389.4	94998.6	64440.7	121363	64216.1	110742	103325	66383.5	91721.8	58425.2
P06731_197_HexNAc(1)	P06731	197	HexNAc(1)	>sp|Q13117|DAZ2_HUMAN Deleted in azoospermia protein 2 OS=Homo sapiens OX=9606 GN=DAZ2 PE=1 SV=3	K.[+229.16293].IITN[+1378.47569]R.T	K.IITNR.T	220930_HFX_HILIC_2_EL_RKNB	18085	0.00016	1112.51	2	27617.6	43467.5	23959.8	32684.4	51420.3	37236.8	36988.7	26049.7	62202.6	16878.4
P06731_197_HexNAc(1)	P06731	197	HexNAc(1)	>sp|P06731|CEAM5_HUMAN Carcinoembryonic antigen-related cell adhesion molecule 5 OS=Homo sapiens OX=9606 GN=CEACAM5 PE=1 SV=4	R.[+229.16293].LQLSN[+0.98402]GN[+1540.52851]R.T	R.LQLSNGNR.T	220916_TMT_CRC_FFPE_HILIC_HFX_NB	15944	9.4e-07	891.391	3	12920.6	12563.2	8698.35	47346.2	24200.1	19567	34233.6	11608.7	19106.5	6977.02
P06731_197_HexNAc(1)	P06731	197	HexNAc(1)	>sp|P06731|CEAM5_HUMAN Carcinoembryonic antigen-related cell adhesion molecule 5 OS=Homo sapiens OX=9606 GN=CEACAM5 PE=1 SV=4	R.[+229.16293].LQLSN[+0.98402]GN[+1540.52851]R.T	R.LQLSNGNR.T	220916_TMT_CRC_FFPE_HILIC_HFX_NB	16049	2.2e-05	891.394	3	3730.33	6989.67	7223.64	21984.9	9740.67	8223.64	14622.3	5217.49	9202.83	2725.8
P06731_197_HexNAc(1)	P06731	197	HexNAc(1)	>sp|P06731|CEAM5_HUMAN Carcinoembryonic antigen-related cell adhesion molecule 5 OS=Homo sapiens OX=9606 GN=CEACAM5 PE=1 SV=4	R.[+229.16293].LQLSN[+0.98402]GN[+1540.52851]R.T	R.LQLSNGNR.T	220916_TMT_CRC_FFPE_HILIC_HFX_NB	19793	0.00013	891.384	3	29136.6	23663	23607.9	36719.5	43207.9	28644.7	28262.1	21930.2	25707.5	11964.1
P06731_197_HexNAc(1)	P06731	197	HexNAc(1)	>sp|P06731|CEAM5_HUMAN Carcinoembryonic antigen-related cell adhesion molecule 5 OS=Homo sapiens OX=9606 GN=CEACAM5 PE=1 SV=4	R.[+229.16293].LQLSN[+0.98402]GN[+1540.52851]R.T	R.LQLSNGNR.T	220916_TMT_CRC_FFPE_HILIC_HFX_NB	16156	4.4e-06	1336.58	2	0	0	0	26008	4214.09	12808.6	22824.5	0	6363.66	0
P06731_197_HexNAc(1)	P06731	197	HexNAc(1)	>sp|P06731|CEAM5_HUMAN Carcinoembryonic antigen-related cell adhesion molecule 5 OS=Homo sapiens OX=9606 GN=CEACAM5 PE=1 SV=4	R.[+229.16293].LQLSNGN[+1540.52851]R.T	R.LQLSNGNR.T	220916_TMT_CRC_FFPE_HILIC_HFX_NB	16848	0.00027	891.063	3	9581.12	11365.8	8090.87	32229.5	18455.8	16412.6	24868.9	12260	13384.2	8026.36
P06731_197_HexNAc(1)	P06731	197	HexNAc(1)	>sp|P06731|CEAM5_HUMAN Carcinoembryonic antigen-related cell adhesion molecule 5 OS=Homo sapiens OX=9606 GN=CEACAM5 PE=1 SV=4	R.[+229.16293].LQLSN[+0.98402]GN[+1540.52851]R.T	R.LQLSNGNR.T	220916_TMT_CRC_FFPE_HILIC_HFX_NB	16541	9.4e-07	891.392	3	10180.1	12460.7	12823.8	48431.9	15136.4	24001	33820.3	10515	14810.9	5961.5
P06731_197_HexNAc(1)	P06731	197	HexNAc(1)	>sp|P06731|CEAM5_HUMAN Carcinoembryonic antigen-related cell adhesion molecule 5 OS=Homo sapiens OX=9606 GN=CEACAM5 PE=1 SV=4	R.[+229.16293].LQLSN[+0.98402]GN[+1540.52851]R.T	R.LQLSNGNR.T	220916_TMT_CRC_FFPE_HILIC_HFX_NB	16236	1.5e-06	891.393	3	8568.86	12466.8	8630.44	61103.3	29745.5	21552.8	36720.5	11865.1	17475.2	5197.03
P06731_197_HexNAc(1)	P06731	197	HexNAc(1)	>sp|P06731|CEAM5_HUMAN Carcinoembryonic antigen-related cell adhesion molecule 5 OS=Homo sapiens OX=9606 GN=CEACAM5 PE=1 SV=4	R.[+229.16293].LQLSN[+0.98402]GN[+1540.52851]R.T	R.LQLSNGNR.T	220916_TMT_CRC_FFPE_HILIC_HFX_NB	16832	1.2e-05	891.394	3	10949.3	12374.7	6841.83	30916.2	18531.4	17550.7	28895.8	13526.7	12624.7	6020.51
P06731_197_HexNAc(1)	P06731	197	HexNAc(1)	>sp|P01591|IGJ_HUMAN Immunoglobulin J chain OS=Homo sapiens OX=9606 GN=JCHAIN PE=1 SV=4	R.[+229.16293].IIVPLNNREN[+1540.52851]ISDPTSPLR.T	R.IIVPLNNRENISDPTSPLR.T	220916_TMT_CRC_FFPE_HILIC_HFX_NB	31706	3.7e-05	980.229	4	53466.2	26467.8	38465.3	33511.2	71103.4	40750.3	32917.9	43947.1	26944	18526.1
P06731_197_HexNAc(1)	P06731	197	HexNAc(1)	>sp|P05164|PERM_HUMAN Myeloperoxidase OS=Homo sapiens OX=9606 GN=MPO PE=1 SV=1	R.[+229.16293].SC[+57.02146]PAC[+57.02146]PGSN[+1540.52851]ITIR.N	R.SCPACPGSNITIR.N	220916_TMT_CRC_FFPE_HILIC_HFX_NB	19152	3.1e-08	1068.13	3	14773	30797.2	8959.69	25857.8	15703.2	33902.7	36573.1	14442.9	40462.6	9088.83
P06731_197_HexNAc(1)	P06731	197	HexNAc(1)	>sp|P43307|SSRA_HUMAN Translocon-associated protein subunit alpha OS=Homo sapiens OX=9606 GN=SSR1 PE=1 SV=3	R.[+229.16293].YPQDYQFYIQN[+1540.52851]FTALPLNTVVPPQR.Q	R.YPQDYQFYIQNFTALPLNTVVPPQR.Q	220916_TMT_CRC_FFPE_HILIC_HFX_NB	41934	6.9e-09	1196.06	4	24610.5	27602.6	21333.9	37403.9	28389.5	58690.4	38851.9	23333.8	44016.7	12932.8
P06731_197_HexNAc(1)	P06731	197	HexNAc(1)	>sp|Q13510|ASAH1_HUMAN Acid ceramidase OS=Homo sapiens OX=9606 GN=ASAH1 PE=1 SV=5	R.[+229.16293].TVLEN[+1540.52851]STSYEEAK[+229.16293].N	R.TVLENSTSYEEAK.N	220916_TMT_CRC_FFPE_HILIC_HFX_NB	23125	6.6e-12	1157.19	3	63396.4	70485	41470	84776.1	93446.3	81428.3	72108.6	43166.3	87024.6	26973.9
P06731_197_HexNAc(1)	P06731	197	HexNAc(1)	>sp|Q13510|ASAH1_HUMAN Acid ceramidase OS=Homo sapiens OX=9606 GN=ASAH1 PE=1 SV=5	K.[+229.16293].ILAPAYFILGGN[+1540.52851]QSGEGC[+57.02146]VITR.D	K.ILAPAYFILGGNQSGEGCVITR.D	220916_TMT_CRC_FFPE_HILIC_HFX_NB	40765	3.3e-08	1027.23	4	15364.4	18458.6	12720	24136.6	16959	24551.1	20972.4	16189.4	20380.4	12946.7
P06731_197_HexNAc(1)	P06731	197	HexNAc(1)	>sp|Q13510|ASAH1_HUMAN Acid ceramidase OS=Homo sapiens OX=9606 GN=ASAH1 PE=1 SV=5	K.[+229.16293].ILAPAYFILGGN[+1540.52851]QSGEGC[+57.02146]VITR.D	K.ILAPAYFILGGNQSGEGCVITR.D	220916_TMT_CRC_FFPE_HILIC_HFX_NB	40503	1.1e-05	1027.24	4	28912.7	36002.9	26335	44605	38970.7	46681.8	36922.5	26034.5	37460.3	16501.9
P06731_197_HexNAc(1)	P06731	197	HexNAc(1)	>sp|Q13510|ASAH1_HUMAN Acid ceramidase OS=Homo sapiens OX=9606 GN=ASAH1 PE=1 SV=5	K.[+229.16293].MC[+57.02146]LN[+1540.52851]R.T	K.MCLNR.T	220916_TMT_CRC_FFPE_HILIC_HFX_NB	14144	3.4e-05	821.673	3	7291.95	10475.7	5637.02	10438.8	6862.07	8528.41	10345.6	7233.8	8944.43	6684.83
P06731_197_HexNAc(1)	P06731	197	HexNAc(1)	>sp|Q13510|ASAH1_HUMAN Acid ceramidase OS=Homo sapiens OX=9606 GN=ASAH1 PE=1 SV=5	K.[+229.16293].MC[+57.02146]LN[+1540.52851]R.T	K.MCLNR.T	220916_TMT_CRC_FFPE_HILIC_HFX_NB	14106	6.5e-05	1232.01	2	9249.06	22993.5	9086.45	10649.3	8848.97	10290.2	14149.1	0	13539.9	5122.21
P06731_197_HexNAc(1)	P06731	197	HexNAc(1)	>sp|Q13510|ASAH1_HUMAN Acid ceramidase OS=Homo sapiens OX=9606 GN=ASAH1 PE=1 SV=5	K.[+229.16293].MC[+57.02146]LN[+1540.52851]R.T	K.MCLNR.T	220916_TMT_CRC_FFPE_HILIC_HFX_NB	13835	4e-05	1232.01	2	11309.1	15139.7	10786.6	12407.9	5692.58	17399.9	21515.7	7808.84	17586	7136.64
P06731_197_HexNAc(1)	P06731	197	HexNAc(1)	>sp|Q13510|ASAH1_HUMAN Acid ceramidase OS=Homo sapiens OX=9606 GN=ASAH1 PE=1 SV=5	K.[+229.16293].MC[+57.02146]LN[+1540.52851]R.T	K.MCLNR.T	220916_TMT_CRC_FFPE_HILIC_HFX_NB	14377	6.7e-05	1232.01	2	8704.85	12023.1	0	7159.24	6592.77	11026.3	11180.7	4407.46	10491.1	0
P06731_197_HexNAc(1)	P06731	197	HexNAc(1)	>sp|Q13510|ASAH1_HUMAN Acid ceramidase OS=Homo sapiens OX=9606 GN=ASAH1 PE=1 SV=5	K.[+229.16293].MC[+57.02146]LN[+1540.52851]R.T	K.MCLNR.T	220916_TMT_CRC_FFPE_HILIC_HFX_NB	13878	0.00024	821.68	3	6133.82	6915.38	6007.47	8614.88	6607.14	6536.09	4417.65	5640.11	4907.84	3486.54
P06731_197_HexNAc(1)	P06731	197	HexNAc(1)	>sp|P07339|CATD_HUMAN Cathepsin D OS=Homo sapiens OX=9606 GN=CTSD PE=1 SV=1	K.[+229.16293].GSLSYLN[+1540.52851]VTR.K	K.GSLSYLNVTR.K	220916_TMT_CRC_FFPE_HILIC_HFX_NB	25600	6e-06	960.432	3	92663.2	62344.8	60077.5	70239.2	191203	80717	65186.3	63717.5	45758.6	33775.4
P06731_197_HexNAc(1)	P06731	197	HexNAc(1)	>sp|P11279|LAMP1_HUMAN Lysosome-associated membrane glycoprotein 1 OS=Homo sapiens OX=9606 GN=LAMP1 PE=1 SV=3	R.[+229.16293].GHTLTLN[+1540.52851]FTR.N	R.GHTLTLNFTR.N	220916_TMT_CRC_FFPE_HILIC_HFX_NB	24446	6.5e-06	977.112	3	69818.3	33524.9	49039.2	70044.4	121472	60056.7	36069.2	52451.1	24419.6	27651.7
P06731_197_HexNAc(1)	P06731	197	HexNAc(1)	>sp|P06731|CEAM5_HUMAN Carcinoembryonic antigen-related cell adhesion molecule 5 OS=Homo sapiens OX=9606 GN=CEACAM5 PE=1 SV=4	R.[+229.16293].LQLSNDN[+1540.52851]R.T	R.LQLSNDNR.T	220930_HFX_EL10_RKNB	22631	5e-06	910.39	3	19153.3	18460.4	11840.2	22169.7	42497	19420.5	20601.1	17659.7	16979	8525.77
P06731_197_HexNAc(1)	P06731	197	HexNAc(1)	>sp|P06731|CEAM5_HUMAN Carcinoembryonic antigen-related cell adhesion molecule 5 OS=Homo sapiens OX=9606 GN=CEACAM5 PE=1 SV=4	R.[+229.16293].LQLSN[+0.98402]GN[+1540.52851]R.T	R.LQLSNGNR.T	220930_HFX_EL10_RKNB	19932	1.5e-07	891.393	3	12928.4	10523.6	7207.67	61282.6	23160.1	19648.9	36994.9	9639.72	12707.4	7567.55
P06731_197_HexNAc(1)	P06731	197	HexNAc(1)	>sp|P06731|CEAM5_HUMAN Carcinoembryonic antigen-related cell adhesion molecule 5 OS=Homo sapiens OX=9606 GN=CEACAM5 PE=1 SV=4	R.[+229.16293].LQLSN[+0.98402]GN[+1540.52851]R.T	R.LQLSNGNR.T	220930_HFX_EL10_RKNB	19955	1.4e-06	1336.58	2	13088.6	14000.6	12570.7	55439.2	11181.2	24618.5	50129.1	5842.04	17251.9	6837.05
P06731_197_HexNAc(1)	P06731	197	HexNAc(1)	>sp|P06731|CEAM5_HUMAN Carcinoembryonic antigen-related cell adhesion molecule 5 OS=Homo sapiens OX=9606 GN=CEACAM5 PE=1 SV=4	R.[+229.16293].LQLSN[+0.98402]GN[+1540.52851]R.T	R.LQLSNGNR.T	220930_HFX_EL10_RKNB	19861	3.1e-07	1336.59	2	8224.87	12798.3	5997.86	65684.8	12193.1	19804.6	52076.5	6451.12	22313	0
P06731_553_HexNAc(1)	P06731	553	HexNAc(1)	>sp|P06731|CEAM5_HUMAN Carcinoembryonic antigen-related cell adhesion molecule 5 OS=Homo sapiens OX=9606 GN=CEACAM5 PE=1 SV=4	R.[+229.16293].LQLSN[+0.98402]GN[+1540.52851]R.T	R.LQLSNGNR.T	220930_HFX_EL10_RKNB	22984	1.1e-05	1336.58	2	14700.3	23919.9	16197.4	32848.9	35481.5	35777.2	61387.5	15088.4	51788.8	7288.71
P06731_197_HexNAc(1)	P06731	197	HexNAc(1)	>sp|P0DOX5|IGG1_HUMAN Immunoglobulin gamma-1 heavy chain OS=Homo sapiens OX=9606 PE=1 SV=2	R.[+229.16293].EEQYN[+1540.52851]STYR.V	R.EEQYNSTYR.V	220930_HFX_EL10_RKNB	16433	1.3e-05	987.067	3	6100.17	8477.64	4043.93	11367	12729.1	14157.6	6386.55	9080.1	6525.11	4304.53
P06731_197_HexNAc(1)	P06731	197	HexNAc(1)	>sp|P0DOX5|IGG1_HUMAN Immunoglobulin gamma-1 heavy chain OS=Homo sapiens OX=9606 PE=1 SV=2	R.[+229.16293].EEQYN[+1540.52851]STYR.V	R.EEQYNSTYR.V	220930_HFX_EL10_RKNB	14014	2.9e-06	987.074	3	4993.07	5022.77	0	6915.18	6576.84	9703.79	3046.59	3882.28	6186.45	4962.52
P06731_197_HexNAc(1)	P06731	197	HexNAc(1)	>sp|Q08380|LG3BP_HUMAN Galectin-3-binding protein OS=Homo sapiens OX=9606 GN=LGALS3BP PE=1 SV=1	R.[+229.16293].DAGVVC[+57.02146]TN[+1540.52851]ETR.S	R.DAGVVCTNETR.S	220930_HFX_EL10_RKNB	15201	4.7e-07	997.755	3	8721.88	23501	11162.2	27432.6	13016.2	19822	13044.3	11286.6	16103.4	8316.05
P06731_197_HexNAc(1)	P06731	197	HexNAc(1)	>sp|Q08380|LG3BP_HUMAN Galectin-3-binding protein OS=Homo sapiens OX=9606 GN=LGALS3BP PE=1 SV=1	R.[+229.16293].DAGVVC[+57.02146]TN[+1540.52851]ETR.S	R.DAGVVCTNETR.S	220930_HFX_EL10_RKNB	15392	6.6e-06	997.752	3	9366.85	15376	6892.37	15475.4	13661.8	11588.9	12214.3	7753.88	8241.03	5525.28
P06731_197_HexNAc(1)	P06731	197	HexNAc(1)	>sp|Q13510|ASAH1_HUMAN Acid ceramidase OS=Homo sapiens OX=9606 GN=ASAH1 PE=1 SV=5	R.[+229.16293].TVLEN[+1540.52851]STSYEEAK[+229.16293].N	R.TVLENSTSYEEAK.N	220930_HFX_EL10_RKNB	24953	3.8e-13	1157.19	3	27437	66724.8	22478.4	82915	42035.7	60693.8	72524.1	27090.9	88424.8	14234.8
P06731_197_HexNAc(1)	P06731	197	HexNAc(1)	>sp|Q13510|ASAH1_HUMAN Acid ceramidase OS=Homo sapiens OX=9606 GN=ASAH1 PE=1 SV=5	R.[+229.16293].TVLEN[+1540.52851]STSYEEAK[+229.16293].N	R.TVLENSTSYEEAK.N	220930_HFX_EL10_RKNB	25084	1.7e-11	868.145	4	13439.7	29770.3	7208.68	27928	15173.8	26110.3	18326.6	7528.29	25773	5295.35
P06731_197_HexNAc(1)	P06731	197	HexNAc(1)	>sp|P35555|FBN1_HUMAN Fibrillin-1 OS=Homo sapiens OX=9606 GN=FBN1 PE=1 SV=4	R.[+229.16293].C[+57.02146]DSGFALDSEERN[+1540.52851]C[+57.02146]TDIDEC[+57.02146]R.I	R.CDSGFALDSEERNCTDIDECR.I	220930_HFX_EL10_RKNB	24341	7.1e-08	1440.23	3	10576.4	22197.6	13535.3	12032	15499.1	33013.4	19474.9	8573.56	10318	3738.65
P06731_197_HexNAc(1)	P06731	197	HexNAc(1)	>sp|P35555|FBN1_HUMAN Fibrillin-1 OS=Homo sapiens OX=9606 GN=FBN1 PE=1 SV=4	R.[+229.16293].C[+57.02146]DSGFALDSEERN[+1540.52851]C[+57.02146]TDIDEC[+57.02146]R.I	R.CDSGFALDSEERNCTDIDECR.I	220930_HFX_EL10_RKNB	24320	1.4e-06	1080.18	4	13743.3	13218.2	7380.49	18743.4	16895.1	17346.7	12597.1	11640.1	14807.8	6959.32
P06731_197_HexNAc(1)	P06731	197	HexNAc(1)	>sp|P50454|SERPH_HUMAN Serpin H1 OS=Homo sapiens OX=9606 GN=SERPINH1 PE=1 SV=2	R.[+229.16293].SLSN[+1540.52851]STAR.N	R.SLSNSTAR.N	220930_HFX_EL10_RKNB	10528	5e-05	1303.07	2	0	13277.1	0	15739.1	0	11130.4	6765.43	0	4211.42	5329.3
P06731_197_HexNAc(1)	P06731	197	HexNAc(1)	>sp|P11279|LAMP1_HUMAN Lysosome-associated membrane glycoprotein 1 OS=Homo sapiens OX=9606 GN=LAMP1 PE=1 SV=3	K.[+229.16293].AAN[+1540.52851]GSLR.A	K.AANGSLR.A	220930_HFX_EL10_RKNB	10066	0.00031	820.027	3	0	5479.88	0	10144.9	3486.92	3504.29	2617.7	2693.7	3025.34	0
P06731_197_HexNAc(1)	P06731	197	HexNAc(1)	>sp|P06731|CEAM5_HUMAN Carcinoembryonic antigen-related cell adhesion molecule 5 OS=Homo sapiens OX=9606 GN=CEACAM5 PE=1 SV=4	R.[+229.16293].LQLSN[+0.98402]GN[+1540.52851]R.T	R.LQLSNGNR.T	220930_HFX_EL20_RKNB	18244	3.2e-10	891.394	3	37838.8	29458.8	26950	142436	58948.8	51208.1	95818.6	32441.2	33643.4	19261.8
P06731_197_HexNAc(1)	P06731	197	HexNAc(1)	>sp|P06731|CEAM5_HUMAN Carcinoembryonic antigen-related cell adhesion molecule 5 OS=Homo sapiens OX=9606 GN=CEACAM5 PE=1 SV=4	R.[+229.16293].LQLSN[+0.98402]GN[+1540.52851]R.T	R.LQLSNGNR.T	220930_HFX_EL20_RKNB	18047	8.4e-07	891.396	3	34318.3	22951.4	24539.1	66242.4	48703.8	33989.5	39813.1	27998.4	15993.3	15334.8
P06731_197_HexNAc(1)	P06731	197	HexNAc(1)	>sp|P06731|CEAM5_HUMAN Carcinoembryonic antigen-related cell adhesion molecule 5 OS=Homo sapiens OX=9606 GN=CEACAM5 PE=1 SV=4	R.[+229.16293].LQLSN[+0.98402]GN[+1540.52851]R.T	R.LQLSNGNR.T	220930_HFX_EL20_RKNB	21631	0.00021	891.384	3	65467.7	37197.7	54453.8	47638.2	129479	55470.6	44632.7	56761.5	30558.6	31600.4
P06731_197_HexNAc(1)	P06731	197	HexNAc(1)	>sp|P01591|IGJ_HUMAN Immunoglobulin J chain OS=Homo sapiens OX=9606 GN=JCHAIN PE=1 SV=4	R.[+229.16293].IIVPLN[+0.98402]NREN[+1540.52851]ISDPTSPLR.T	R.IIVPLNNRENISDPTSPLR.T	220930_HFX_EL20_RKNB	32545	6e-05	1306.97	3	148657	83270.4	120647	103517	209202	124842	101898	119777	83424	45948.8
P06731_197_HexNAc(1)	P06731	197	HexNAc(1)	>sp|P01591|IGJ_HUMAN Immunoglobulin J chain OS=Homo sapiens OX=9606 GN=JCHAIN PE=1 SV=4	R.[+229.16293].IIVPLNNREN[+1540.52851]ISDPTSPLR.T	R.IIVPLNNRENISDPTSPLR.T	220930_HFX_EL20_RKNB	32554	1.7e-08	980.225	4	36327.6	25478.3	39616	33799.3	59226.7	36930.3	37351.1	35408.2	24569.1	16636
P06731_197_HexNAc(1)	P06731	197	HexNAc(1)	>sp|P05164|PERM_HUMAN Myeloperoxidase OS=Homo sapiens OX=9606 GN=MPO PE=1 SV=1	R.[+229.16293].SC[+57.02146]PAC[+57.02146]PGSN[+1540.52851]ITIR.N	R.SCPACPGSNITIR.N	220930_HFX_EL20_RKNB	19399	9.3e-15	1068.12	3	64769.9	105860	34763.5	90492.6	89567.4	127935	92410.9	50463.2	165222	20908.3
P06731_197_HexNAc(1)	P06731	197	HexNAc(1)	>sp|P02461|CO3A1_HUMAN Collagen alpha-1(III) chain OS=Homo sapiens OX=9606 GN=COL3A1 PE=1 SV=4	R.[+229.16293].ASQN[+1540.52851]ITYHC[+57.02146]K[+229.16293].N	R.ASQNITYHCK.N	220930_HFX_EL20_RKNB	15282	1e-10	1074.15	3	11105.2	45994.1	7949.29	37869.4	10874	43135.8	16853.2	14337.6	14450.4	12523.3
P06731_197_HexNAc(1)	P06731	197	HexNAc(1)	>sp|Q08380|LG3BP_HUMAN Galectin-3-binding protein OS=Homo sapiens OX=9606 GN=LGALS3BP PE=1 SV=1	R.[+229.16293].ALGFEN[+1540.52851]ATQALGR.A	R.ALGFENATQALGR.A	220930_HFX_EL20_RKNB	29945	1.4e-13	1039.8	3	79981.3	73949	49067.1	87167.4	126484	81759.4	51540.1	45035.2	49974	45767.2
P06731_197_HexNAc(1)	P06731	197	HexNAc(1)	>sp|P11279|LAMP1_HUMAN Lysosome-associated membrane glycoprotein 1 OS=Homo sapiens OX=9606 GN=LAMP1 PE=1 SV=3	R.[+229.16293].GHTLTLN[+1540.52851]FTR.N	R.GHTLTLNFTR.N	220930_HFX_EL20_RKNB	24499	1.7e-10	977.108	3	134459	64631.8	107761	218842	261607	113766	65999	101323	61867.4	53279.2
P06731_197_HexNAc(1)	P06731	197	HexNAc(1)	>sp|P07339|CATD_HUMAN Cathepsin D OS=Homo sapiens OX=9606 GN=CTSD PE=1 SV=1	K.[+229.16293].GSLSYLN[+1540.52851]VTR.K	K.GSLSYLNVTR.K	220930_HFX_EL20_RKNB	26202	1.1e-05	1440.14	2	78818.7	127938	53033.8	132629	197280	142193	85048.7	63710.6	77770.3	44800.1
P06731_197_HexNAc(1)	P06731	197	HexNAc(1)	>sp|Q13510|ASAH1_HUMAN Acid ceramidase OS=Homo sapiens OX=9606 GN=ASAH1 PE=1 SV=5	R.[+229.16293].TVLEN[+1540.52851]STSYEEAK[+229.16293].N	R.TVLENSTSYEEAK.N	220930_HFX_EL20_RKNB	23262	1.5e-16	1157.19	3	172643	164946	119407	194173	288751	172096	163894	117963	213051	62022.4
P06731_197_HexNAc(1)	P06731	197	HexNAc(1)	>sp|Q13510|ASAH1_HUMAN Acid ceramidase OS=Homo sapiens OX=9606 GN=ASAH1 PE=1 SV=5	K.[+229.16293].MC[+57.02146]LN[+1540.52851]R.T	K.MCLNR.T	220930_HFX_EL20_RKNB	15338	3.3e-05	821.681	3	32771	28894.9	22969.5	26476.8	64269.8	28048.9	22500.3	35090.6	16241	18804.3
P06731_197_HexNAc(1)	P06731	197	HexNAc(1)	>sp|Q13510|ASAH1_HUMAN Acid ceramidase OS=Homo sapiens OX=9606 GN=ASAH1 PE=1 SV=5	K.[+229.16293].MC[+57.02146]LN[+1540.52851]R.T	K.MCLNR.T	220930_HFX_EL20_RKNB	15481	6.6e-05	1232.01	2	35336.1	70541.7	36650.8	49662.1	27571.5	58681.2	74411.3	29429.8	87975	22362.9
P06731_197_HexNAc(1)	P06731	197	HexNAc(1)	>sp|Q13510|ASAH1_HUMAN Acid ceramidase OS=Homo sapiens OX=9606 GN=ASAH1 PE=1 SV=5	K.[+229.16293].MC[+57.02146]LN[+1540.52851]R.T	K.MCLNR.T	220930_HFX_EL20_RKNB	15284	6.1e-05	1232.01	2	12410.1	25295.6	9924.33	26405.4	12345.7	16419.4	22384.3	12918.6	25332	5966.35
P06731_197_HexNAc(1)	P06731	197	HexNAc(1)	>sp|Q13510|ASAH1_HUMAN Acid ceramidase OS=Homo sapiens OX=9606 GN=ASAH1 PE=1 SV=5	K.[+229.16293].MC[+57.02146]LN[+1540.52851]R.T	K.MCLNR.T	220930_HFX_EL20_RKNB	15549	0.00023	821.676	3	23453	15811.6	23245.1	17527.6	39265.9	22794	15546.7	19712.2	12523	11970.7
P06731_375_HexNAc(1)	P06731	375	HexNAc(1)	>sp|P15586|GNS_HUMAN N-acetylglucosamine-6-sulfatase OS=Homo sapiens OX=9606 GN=GNS PE=1 SV=3	R.[+229.16293].GPGIK[+229.16293]PN[+1540.52851]QTSK[+229.16293].M	R.GPGIKPNQTSK.M	220930_HFX_EL20_RKNB	17198	0.00016	839.418	4	40292	48977.7	23287.4	42142.4	44564.1	44473	27778.5	32427.3	21314.4	18556.8
P06731_197_HexNAc(1)	P06731	197	HexNAc(1)	>sp|P50897|PPT1_HUMAN Palmitoyl-protein thioesterase 1 OS=Homo sapiens OX=9606 GN=PPT1 PE=1 SV=1	R.[+229.16293].GIN[+1540.52851]ESYK[+229.16293]K[+229.16293].N	R.GINESYKK.N	220930_HFX_EL20_RKNB	18740	0.00037	1056.18	3	36394	69529.4	29580.1	98103.7	67281.1	121413	33812.7	33521.9	48496	38414.8
P06731_197_HexNAc(1)	P06731	197	HexNAc(1)	>sp|P01877|IGHA2_HUMAN Immunoglobulin heavy constant alpha 2 OS=Homo sapiens OX=9606 GN=IGHA2 PE=1 SV=5	K.[+229.16293].TPLTAN[+1540.52851]ITK[+229.16293].S	K.TPLTANITK.S	220930_HFX_EL60_RKNB	21493	5.7e-06	986.473	3	23675.2	21221.6	19122.1	22023	29192.9	25048.4	21849.1	21458.1	20412	12281.4
P06731_197_HexNAc(1)	P06731	197	HexNAc(1)	>sp|P43308|SSRB_HUMAN Translocon-associated protein subunit beta OS=Homo sapiens OX=9606 GN=SSR2 PE=1 SV=1	R.[+229.16293].IAPASN[+1540.52851]VSHTVVLRPLK[+229.16293].A	R.IAPASNVSHTVVLRPLK.A	220930_HFX_EL60_RKNB	23945	1.2e-12	950.986	4	43674.6	25833.6	38791	40073.6	38421.9	69809.9	24747.7	37144.8	23310.9	16967.5
P06731_197_HexNAc(1)	P06731	197	HexNAc(1)	>sp|Q6UX06|OLFM4_HUMAN Olfactomedin-4 OS=Homo sapiens OX=9606 GN=OLFM4 PE=1 SV=1	R.[+229.16293].VN[+1540.52851]LTTNTIAVTQTLPNAAYNNR.F	R.VNLTTNTIAVTQTLPNAAYNNR.F	220930_HFX_EL60_RKNB	29930	3.3e-13	1386.99	3	42009.1	57040	29103.1	100079	48456	71515	64894.6	35397.4	70870.6	25573.6
P06731_197_HexNAc(1)	P06731	197	HexNAc(1)	>sp|Q6UX06|OLFM4_HUMAN Olfactomedin-4 OS=Homo sapiens OX=9606 GN=OLFM4 PE=1 SV=1	R.[+229.16293].VN[+1540.52851]LTTNTIAVTQTLPNAAYNNR.F	R.VNLTTNTIAVTQTLPNAAYNNR.F	220930_HFX_EL60_RKNB	29905	1.1e-09	1040.5	4	36547.8	40106	25422.4	60218.6	49692.8	64575.8	43454	36290.5	46506.4	21765.7
P06731_197_HexNAc(1)	P06731	197	HexNAc(1)	>sp|P0DOX6|IGM_HUMAN Immunoglobulin mu heavy chain OS=Homo sapiens OX=9606 PE=1 SV=2	R.[+229.16293].TVDK[+229.16293]STGK[+229.16293]PTLYN[+1540.52851]VSLVM[+15.99492]SDTAGTC[+57.02146]Y.-	R.TVDKSTGKPTLYNVSLVMSDTAGTCY.-	220930_HFX_EL60_RKNB	27978	4e-05	1263.84	4	45911.4	43474	50772.4	54986.6	41547	73701.7	106338	39154.6	65917	38985.7
P06731_197_HexNAc(1)	P06731	197	HexNAc(1)	>sp|P0DOX6|IGM_HUMAN Immunoglobulin mu heavy chain OS=Homo sapiens OX=9606 PE=1 SV=2	R.[+229.16293].TVDK[+229.16293]STGK[+229.16293]PTLYN[+1540.52851]VSLVMSDTAGTC[+57.02146]Y.-	R.TVDKSTGKPTLYNVSLVMSDTAGTCY.-	220930_HFX_EL60_RKNB	32040	8.5e-06	1259.85	4	80320.3	87124.6	65303.3	106527	77703.7	138591	154782	71104.3	84614.9	38729.6
P06731_197_HexNAc(1)	P06731	197	HexNAc(1)	>sp|P0DOX6|IGM_HUMAN Immunoglobulin mu heavy chain OS=Homo sapiens OX=9606 PE=1 SV=2	R.[+229.16293].TVDK[+229.16293]STGK[+229.16293]PTLYN[+1540.52851]VSLVM[+15.99492]SDTAGTC[+57.02146].Y	R.TVDKSTGKPTLYNVSLVMSDTAGTC.Y	220930_HFX_EL60_RKNB	26223	0.00098	1223.08	4	32411.2	32856.6	23892.6	53628.8	31038.7	48093	104128	27986.2	46864.4	18204.8
P06731_197_HexNAc(1)	P06731	197	HexNAc(1)	>sp|Q9Y4L1|HYOU1_HUMAN Hypoxia up-regulated protein 1 OS=Homo sapiens OX=9606 GN=HYOU1 PE=1 SV=1	R.[+229.16293].VFGSQN[+1540.52851]LTTVK[+229.16293].L	R.VFGSQNLTTVK.L	220930_HFX_EL60_RKNB	25278	6.4e-06	1064.83	3	30743.9	44361.6	28094	56294.1	46500.8	72222.6	41339.6	37705.7	39453.8	23836.8
P06731_197_HexNAc(1)	P06731	197	HexNAc(1)	>sp|P13688|CEAM1_HUMAN Carcinoembryonic antigen-related cell adhesion molecule 1 OS=Homo sapiens OX=9606 GN=CEACAM1 PE=1 SV=2	K.[+229.16293].LSQGN[+1540.52851]TTLSINPVK[+229.16293]R.E	K.LSQGNTTLSINPVKR.E	220930_HFX_EL60_RKNB	22105	8.4e-07	1209.59	3	9971.82	21702.1	10769.1	30449.2	17506.6	59690	34990.3	14277.7	28192.5	9409.02
P06731_197_HexNAc(1)	P06731	197	HexNAc(1)	>sp|P13688|CEAM1_HUMAN Carcinoembryonic antigen-related cell adhesion molecule 1 OS=Homo sapiens OX=9606 GN=CEACAM1 PE=1 SV=2	K.[+229.16293].LSQGN[+1540.52851]TTLSINPVK[+229.16293]R.E	K.LSQGNTTLSINPVKR.E	220930_HFX_EL60_RKNB	22121	0.00092	907.447	4	27546.5	22014.9	13907.1	28104.8	25049.7	44758.8	25245.2	17946.6	26427.9	10265.8
P06731_197_HexNAc(1)	P06731	197	HexNAc(1)	>sp|P05164|PERM_HUMAN Myeloperoxidase OS=Homo sapiens OX=9606 GN=MPO PE=1 SV=1	R.[+229.16293].NLRN[+1540.52851]M[+15.99492]SNQLGLLAVNQR.F	R.NLRNMSNQLGLLAVNQR.F	220930_HFX_EL60_RKNB	21847	0.00021	932.438	4	17165	15494.3	11175.1	16752.6	21289.3	22210.2	16168.8	17546.3	16654.5	9663.87
P06731_197_HexNAc(1)	P06731	197	HexNAc(1)	>sp|P06865|HEXA_HUMAN Beta-hexosaminidase subunit alpha OS=Homo sapiens OX=9606 GN=HEXA PE=1 SV=2	K.[+229.16293].SAEGTFFIN[+1540.52851]K[+229.16293]TEIEDFPRFPHR.G	K.SAEGTFFINKTEIEDFPRFPHR.G	220930_HFX_EL60_RKNB	33003	1.2e-11	928.246	5	27717.9	45133.3	24192.9	40457.7	21864.9	39557.5	40110.1	24927.3	35745.2	27775.8
P06731_197_HexNAc(1)	P06731	197	HexNAc(1)	>sp|P06865|HEXA_HUMAN Beta-hexosaminidase subunit alpha OS=Homo sapiens OX=9606 GN=HEXA PE=1 SV=2	K.[+229.16293].SAEGTFFIN[+1540.52851]K[+229.16293]TEIEDFPRFPHR.G	K.SAEGTFFINKTEIEDFPRFPHR.G	220930_HFX_EL60_RKNB	32994	3.3e-07	928.443	5	67695.2	92565.8	52560.7	106900	71101.1	100853	97339.7	60273.9	95564	63349.6
P06731_197_HexNAc(1)	P06731	197	HexNAc(1)	>sp|P07602|SAP_HUMAN Prosaposin OS=Homo sapiens OX=9606 GN=PSAP PE=1 SV=2	R.[+229.16293].NLEK[+229.16293]N[+1540.52851]STK[+229.16293]QEILAALEK[+229.16293].G	R.NLEKNSTKQEILAALEK.G	220930_HFX_EL60_RKNB	31963	1.7e-11	1097.31	4	46257.2	109824	35864.6	160974	72468.8	192681	101434	64753.9	187095	77546.9
P06731_197_HexNAc(1)	P06731	197	HexNAc(1)	>sp|Q08380|LG3BP_HUMAN Galectin-3-binding protein OS=Homo sapiens OX=9606 GN=LGALS3BP PE=1 SV=1	R.[+229.16293].YK[+229.16293]GLN[+1540.52851]LTEDTYK[+229.16293]PR.I	R.YKGLNLTEDTYKPR.I	220930_HFX_EL60_RKNB	22775	5.8e-07	982.233	4	20933	34344.5	15327.7	44935.4	20635.5	39217.7	25212.3	13609.8	26672.4	12659.1
P06731_197_HexNAc(1)	P06731	197	HexNAc(1)	>sp|P07339|CATD_HUMAN Cathepsin D OS=Homo sapiens OX=9606 GN=CTSD PE=1 SV=1	K.[+229.16293].YYK[+229.16293]GSLSYLN[+1540.52851]VTR.K	K.YYKGSLSYLNVTR.K	220930_HFX_EL60_RKNB	25248	1e-05	1188.23	3	47286.4	52347.2	40699.2	64419.8	47488.4	64921.7	84851	44780.2	54845.2	31152.2
P06731_197_HexNAc(1)	P06731	197	HexNAc(1)	>sp|P11279|LAMP1_HUMAN Lysosome-associated membrane glycoprotein 1 OS=Homo sapiens OX=9606 GN=LAMP1 PE=1 SV=3	R.[+229.16293].GHTLTLN[+1540.52851]FTR.N	R.GHTLTLNFTR.N	220930_HFX_EL60_RKNB	20534	5.4e-05	977.107	3	14651.5	10947.1	12334.9	23393.6	19251.4	18302.5	17045.5	16407.3	12921.8	8378.84
P06731_197_HexNAc(1)	P06731	197	HexNAc(1)	>sp|P0DOX2|IGA2_HUMAN Immunoglobulin alpha-2 heavy chain OS=Homo sapiens OX=9606 PE=1 SV=2	R.[+229.16293].LAGK[+229.16293]PTHIN[+1540.52851]VSVVM[+15.99492]AEADGTC[+57.02146]Y.-	R.LAGKPTHINVSVVMAEADGTCY.-	220930_HFX_EL60_RKNB	30720	0.00086	1449.66	3	40389.4	43533.6	28566.7	46104.4	55305.6	61946.1	60110.8	32650	65018.4	21501.9
P06731_197_HexNAc(1)	P06731	197	HexNAc(1)	>sp|P0DOX2|IGA2_HUMAN Immunoglobulin alpha-2 heavy chain OS=Homo sapiens OX=9606 PE=1 SV=2	R.[+229.16293].LSLHRPALEDLLLGSEAN[+1540.52851]LTC[+57.02146]TLTGLR.D	R.LSLHRPALEDLLLGSEANLTCTLTGLR.D	220930_HFX_HILIC_2_EL_RKNB	48547	1.7e-15	1183.83	4	95898.5	127035	76616.3	164005	92506.3	142337	143745	94309.1	145659	72511.1
P06731_197_HexNAc(1)	P06731	197	HexNAc(1)	>sp|P0DOX2|IGA2_HUMAN Immunoglobulin alpha-2 heavy chain OS=Homo sapiens OX=9606 PE=1 SV=2	K.[+229.16293].TPLTAN[+1540.52851]ITK[+229.16293].S	K.TPLTANITK.S	220930_HFX_HILIC_2_EL_RKNB	30630	5.8e-07	986.472	3	121695	119143	97379.5	133723	173251	132392	113484	95543.4	102226	76204.8
P06731_197_HexNAc(1)	P06731	197	HexNAc(1)	>sp|P06731|CEAM5_HUMAN Carcinoembryonic antigen-related cell adhesion molecule 5 OS=Homo sapiens OX=9606 GN=CEACAM5 PE=1 SV=4	R.[+229.16293].LQLSN[+0.98402]GN[+1702.58133]R.T	R.LQLSNGNR.T	220916_TMT_CRC_FFPE_HILIC_HFX_NB	18893	2.1e-05	945.409	3	83801.2	42518.2	46879.1	56644.7	165076	68471.9	45036.6	47371.1	55961.5	20079.6
P06731_197_HexNAc(1)	P06731	197	HexNAc(1)	>sp|P06731|CEAM5_HUMAN Carcinoembryonic antigen-related cell adhesion molecule 5 OS=Homo sapiens OX=9606 GN=CEACAM5 PE=1 SV=4	R.[+229.16293].LQLSN[+0.98402]GN[+1702.58133]R.T	R.LQLSNGNR.T	220916_TMT_CRC_FFPE_HILIC_HFX_NB	18778	2.5e-05	945.407	3	46013.9	25735	25616.3	34564.8	108689	37120.9	28916.2	30879	43559.6	12378.4
P06731_197_HexNAc(1)	P06731	197	HexNAc(1)	>sp|Q9Y6R7|FCGBP_HUMAN IgGFc-binding protein OS=Homo sapiens OX=9606 GN=FCGBP PE=1 SV=3	R.[+229.16293].VITVQVAN[+1702.58133]FTLR.L	R.VITVQVANFTLR.L	220916_TMT_CRC_FFPE_HILIC_HFX_NB	35442	9.4e-08	1098.19	3	61496.2	61265.7	41205.4	71017.4	88635.5	143043	67832.9	42576.8	64849.1	37363.7
P06731_197_HexNAc(1)	P06731	197	HexNAc(1)	>sp|P01876|IGHA1_HUMAN Immunoglobulin heavy constant alpha 1 OS=Homo sapiens OX=9606 GN=IGHA1 PE=1 SV=3	R.[+229.16293].LSLHRPALEDLLLGSEAN[+1702.58133]LTC[+57.02146]TLTGLR.D	R.LSLHRPALEDLLLGSEANLTCTLTGLR.D	220916_TMT_CRC_FFPE_HILIC_HFX_NB	47066	5.2e-13	1224.33	4	32837.7	45292.2	30825.7	42434.4	37130.5	65652.9	59291.3	33644.5	69656.5	19745.9
P06731_197_HexNAc(1)	P06731	197	HexNAc(1)	>sp|P01876|IGHA1_HUMAN Immunoglobulin heavy constant alpha 1 OS=Homo sapiens OX=9606 GN=IGHA1 PE=1 SV=3	R.[+229.16293].LSLHRPALEDLLLGSEAN[+1702.58133]LTC[+57.02146]TLTGLR.D	R.LSLHRPALEDLLLGSEANLTCTLTGLR.D	220916_TMT_CRC_FFPE_HILIC_HFX_NB	46881	1.1e-05	1224.59	4	14143.1	16327.8	15075.5	18286.1	17426.2	33820.5	23744.8	12654	23917.7	11383.4
P06731_197_HexNAc(1)	P06731	197	HexNAc(1)	>sp|P40199|CEAM6_HUMAN Carcinoembryonic antigen-related cell adhesion molecule 6 OS=Homo sapiens OX=9606 GN=CEACAM6 PE=1 SV=4	R.[+229.16293].LQLSN[+0.98402]GN[+1702.58133]M[+15.99492]TLTLLSVK[+229.16293].R	R.LQLSNGNMTLTLLSVK.R	220916_TMT_CRC_FFPE_HILIC_HFX_NB	39229	0.00051	978.214	4	16024.3	19049.9	15880.3	20365.1	21092.3	24486.8	19375.5	10557.6	35483	10394.1
P06731_197_HexNAc(1)	P06731	197	HexNAc(1)	>sp|P01591|IGJ_HUMAN Immunoglobulin J chain OS=Homo sapiens OX=9606 GN=JCHAIN PE=1 SV=4	R.[+229.16293].IIVPLNNREN[+1702.58133]ISDPTSPLR.T	R.IIVPLNNRENISDPTSPLR.T	220916_TMT_CRC_FFPE_HILIC_HFX_NB	31699	3e-06	1020.74	4	46919.3	35526.7	50271	40079.2	76332	43220.3	35880.4	55821.2	35894.8	18493.5
P06731_197_HexNAc(1)	P06731	197	HexNAc(1)	>sp|P01877|IGHA2_HUMAN Immunoglobulin heavy constant alpha 2 OS=Homo sapiens OX=9606 GN=IGHA2 PE=1 SV=5	K.[+229.16293].TPLTAN[+1702.58133]ITK[+229.16293].S	K.TPLTANITK.S	220916_TMT_CRC_FFPE_HILIC_HFX_NB	24445	3.4e-13	1040.49	3	120213	76969.6	160253	75000.4	167713	133942	125549	188217	137239	28658.1
P06731_197_HexNAc(1)	P06731	197	HexNAc(1)	>sp|P01877|IGHA2_HUMAN Immunoglobulin heavy constant alpha 2 OS=Homo sapiens OX=9606 GN=IGHA2 PE=1 SV=5	K.[+229.16293].TPLTAN[+1702.58133]ITK[+229.16293].S	K.TPLTANITK.S	220916_TMT_CRC_FFPE_HILIC_HFX_NB	24743	5.4e-10	1040.49	3	75859.1	44283.7	79519.3	47869.9	125706	73927.1	53700.8	101198	59612.5	21047.6
P06731_197_HexNAc(1)	P06731	197	HexNAc(1)	>sp|P01877|IGHA2_HUMAN Immunoglobulin heavy constant alpha 2 OS=Homo sapiens OX=9606 GN=IGHA2 PE=1 SV=5	K.[+229.16293].TPLTAN[+1702.58133]ITK[+229.16293].S	K.TPLTANITK.S	220916_TMT_CRC_FFPE_HILIC_HFX_NB	24136	8.3e-06	1040.49	3	50787.4	40216.6	47442.3	44386.6	87407.9	54101.6	37008.7	60087.5	33457.8	23819.6
P06731_197_HexNAc(1)	P06731	197	HexNAc(1)	>sp|P01877|IGHA2_HUMAN Immunoglobulin heavy constant alpha 2 OS=Homo sapiens OX=9606 GN=IGHA2 PE=1 SV=5	K.[+229.16293].TPLTAN[+1702.58133]ITK[+229.16293].S	K.TPLTANITK.S	220916_TMT_CRC_FFPE_HILIC_HFX_NB	24982	0.00012	1040.5	3	36620.2	23359.3	24189.6	23079.1	38785.6	37198.1	19662.9	35980.3	14163.9	14863
P06731_197_HexNAc(1)	P06731	197	HexNAc(1)	>sp|P01877|IGHA2_HUMAN Immunoglobulin heavy constant alpha 2 OS=Homo sapiens OX=9606 GN=IGHA2 PE=1 SV=5	K.[+229.16293].TPLTAN[+1702.58133]ITK[+229.16293].S	K.TPLTANITK.S	220916_TMT_CRC_FFPE_HILIC_HFX_NB	25110	0.0002	1040.5	3	68174	48776.9	53374.8	44668.2	101556	54611.3	38721.7	65052.4	27457.8	33769.7
P06731_197_HexNAc(1)	P06731	197	HexNAc(1)	>sp|P0DOX5|IGG1_HUMAN Immunoglobulin gamma-1 heavy chain OS=Homo sapiens OX=9606 PE=1 SV=2	R.[+229.16293].EEQYN[+1702.58133]STYR.V	R.EEQYNSTYR.V	220916_TMT_CRC_FFPE_HILIC_HFX_NB	12612	2.9e-05	1041.09	3	0	4091.96	0	2947.13	2456.23	3526.36	3679.77	0	6813.64	0
P06731_197_HexNAc(1)	P06731	197	HexNAc(1)	>sp|P0DOX5|IGG1_HUMAN Immunoglobulin gamma-1 heavy chain OS=Homo sapiens OX=9606 PE=1 SV=2	R.[+229.16293].EEQYN[+1702.58133]STYR.V	R.EEQYNSTYR.V	220916_TMT_CRC_FFPE_HILIC_HFX_NB	14588	0.00017	1041.08	3	4016.28	7804.65	2518.06	7688.65	4855.35	8809.18	5646	3370.84	6586.79	0
P06731_375_HexNAc(1)	P06731	375	HexNAc(1)	>sp|P43307|SSRA_HUMAN Translocon-associated protein subunit alpha OS=Homo sapiens OX=9606 GN=SSR1 PE=1 SV=3	R.[+229.16293].YPQDYQFYIQN[+1702.58133]FTALPLNTVVPPQR.Q	R.YPQDYQFYIQNFTALPLNTVVPPQR.Q	220916_TMT_CRC_FFPE_HILIC_HFX_NB	41936	4.3e-15	1236.83	4	34123.3	45340.1	23644.3	49185	39100.1	72054.6	50095.5	33189.9	62474.4	25508.2
P06731_197_HexNAc(1)	P06731	197	HexNAc(1)	>sp|P43307|SSRA_HUMAN Translocon-associated protein subunit alpha OS=Homo sapiens OX=9606 GN=SSR1 PE=1 SV=3	R.[+229.16293].YPQDYQFYIQN[+1702.58133]FTALPLNTVVPPQR.Q	R.YPQDYQFYIQNFTALPLNTVVPPQR.Q	220916_TMT_CRC_FFPE_HILIC_HFX_NB	42167	9.3e-13	1236.57	4	19412.4	30070.8	12813.2	37929.1	28292.6	50543.6	26035.4	19526.1	36781.2	13896.8
P06731_197_HexNAc(1)	P06731	197	HexNAc(1)	>sp|P43307|SSRA_HUMAN Translocon-associated protein subunit alpha OS=Homo sapiens OX=9606 GN=SSR1 PE=1 SV=3	R.[+229.16293].YPQDYQFYIQN[+1702.58133]FTALPLNTVVPPQR.Q	R.YPQDYQFYIQNFTALPLNTVVPPQR.Q	220916_TMT_CRC_FFPE_HILIC_HFX_NB	41723	5e-08	1236.83	4	21330.4	28871.9	20094.4	36427	27732	47675.9	35801.6	26434.5	38064.5	20599.1
P06731_375_HexNAc(1)	P06731	375	HexNAc(1)	>sp|Q08380|LG3BP_HUMAN Galectin-3-binding protein OS=Homo sapiens OX=9606 GN=LGALS3BP PE=1 SV=1	R.[+229.16293].DAGVVC[+57.02146]TN[+1702.58133]ETR.S	R.DAGVVCTNETR.S	220916_TMT_CRC_FFPE_HILIC_HFX_NB	12695	9.3e-06	1051.77	3	0	6730.52	3116.73	6451.64	0	8257.2	7159.4	3769.92	4588.31	4917.73
P06731_197_HexNAc(1)	P06731	197	HexNAc(1)	>sp|Q08380|LG3BP_HUMAN Galectin-3-binding protein OS=Homo sapiens OX=9606 GN=LGALS3BP PE=1 SV=1	R.[+229.16293].DAGVVC[+57.02146]TN[+1702.58133]ETR.S	R.DAGVVCTNETR.S	220916_TMT_CRC_FFPE_HILIC_HFX_NB	12431	0.00023	1051.76	3	5171.95	4599.5	3899.34	4622.42	0	5227.39	4294.27	2150.1	3682.28	3955.79
P06731_375_HexNAc(1)	P06731	375	HexNAc(1)	>sp|P43308|SSRB_HUMAN Translocon-associated protein subunit beta OS=Homo sapiens OX=9606 GN=SSR2 PE=1 SV=1	R.[+229.16293].IAPASN[+1702.58133]VSHTVVLRPLK[+229.16293].A	R.IAPASNVSHTVVLRPLK.A	220916_TMT_CRC_FFPE_HILIC_HFX_NB	28083	3e-17	991.505	4	68114	61910.3	52046.3	104502	136001	116574	39389.4	51233.6	45277.3	38283.9
P06731_375_HexNAc(1)	P06731	375	HexNAc(1)	>sp|P43308|SSRB_HUMAN Translocon-associated protein subunit beta OS=Homo sapiens OX=9606 GN=SSR2 PE=1 SV=1	R.[+229.16293].IAPASN[+1702.58133]VSHTVVLRPLK[+229.16293].A	R.IAPASNVSHTVVLRPLK.A	220916_TMT_CRC_FFPE_HILIC_HFX_NB	27871	2.7e-14	991.504	4	55153.2	47050.2	36756.2	67518.2	112452	82151.6	22476.2	41723.9	34949.6	23867
P06731_197_HexNAc(1)	P06731	197	HexNAc(1)	>sp|P43308|SSRB_HUMAN Translocon-associated protein subunit beta OS=Homo sapiens OX=9606 GN=SSR2 PE=1 SV=1	R.[+229.16293].IAPASN[+1702.58133]VSHTVVLRPLK[+229.16293].A	R.IAPASNVSHTVVLRPLK.A	220916_TMT_CRC_FFPE_HILIC_HFX_NB	28439	1.1e-05	991.494	4	63432.5	38578.6	49925.8	48263.6	119636	58047.6	37963.3	46392.5	24107.8	21806.7
P06731_375_HexNAc(1)	P06731	375	HexNAc(1)	>sp|P06731|CEAM5_HUMAN Carcinoembryonic antigen-related cell adhesion molecule 5 OS=Homo sapiens OX=9606 GN=CEACAM5 PE=1 SV=4	R.[+229.16293].LQLSNDN[+1702.58133]R.T	R.LQLSNDNR.T	220930_HFX_EL10_RKNB	18815	9.2e-07	964.416	3	23285	16502.6	20784.5	27643.1	42820.8	27032.2	20093.7	16520.3	20393.4	10873
P06731_197_HexNAc(1)	P06731	197	HexNAc(1)	>sp|P06731|CEAM5_HUMAN Carcinoembryonic antigen-related cell adhesion molecule 5 OS=Homo sapiens OX=9606 GN=CEACAM5 PE=1 SV=4	R.[+229.16293].LQLSN[+0.98402]GN[+1702.58133]R.T	R.LQLSNGNR.T	220930_HFX_EL10_RKNB	19684	8.3e-07	1417.62	2	7278.53	8395.57	6079.03	49707.9	5268.82	21827	23662.1	7469.99	8510.59	4788.25
P06731_197_HexNAc(1)	P06731	197	HexNAc(1)	>sp|P06731|CEAM5_HUMAN Carcinoembryonic antigen-related cell adhesion molecule 5 OS=Homo sapiens OX=9606 GN=CEACAM5 PE=1 SV=4	R.[+229.16293].LQLSN[+0.98402]GN[+1702.58133]R.T	R.LQLSNGNR.T	220930_HFX_EL10_RKNB	22809	4e-05	1417.6	2	8250.99	8369.71	0	9688.58	13534.7	9732.56	27896.8	6640.91	23731.2	0
P06731_197_HexNAc(1)	P06731	197	HexNAc(1)	>sp|Q08380|LG3BP_HUMAN Galectin-3-binding protein OS=Homo sapiens OX=9606 GN=LGALS3BP PE=1 SV=1	R.[+229.16293].DAGVVC[+57.02146]TN[+1702.58133]ETR.S	R.DAGVVCTNETR.S	220930_HFX_EL10_RKNB	15071	4.9e-10	1051.78	3	11538.1	30043.5	11132.6	27196.9	13704.4	20766.9	17932.4	6053.21	16787.4	11518.7
P06731_375_HexNAc(1)	P06731	375	HexNAc(1)	>sp|Q13510|ASAH1_HUMAN Acid ceramidase OS=Homo sapiens OX=9606 GN=ASAH1 PE=1 SV=5	R.[+229.16293].TVLEN[+1702.58133]STSYEEAK[+229.16293].N	R.TVLENSTSYEEAK.N	220930_HFX_EL10_RKNB	24916	1.9e-07	908.66	4	10669.2	9146.6	5344.89	16601.2	13544.9	17730.2	14275	10324	13951	2717.42
P06731_375_HexNAc(1)	P06731	375	HexNAc(1)	>sp|P01861|IGHG4_HUMAN Immunoglobulin heavy constant gamma 4 OS=Homo sapiens OX=9606 GN=IGHG4 PE=1 SV=2	R.[+229.16293].EEQFN[+1702.58133]STYR.V	R.EEQFNSTYR.V	220930_HFX_EL10_RKNB	17816	1.3e-05	1035.76	3	13132.6	13046.6	9519.81	25924.5	20578.4	27275.5	11058.2	16104.7	33111.8	5857.09
P06731_375_HexNAc(1)	P06731	375	HexNAc(1)	>sp|P11117|PPAL_HUMAN Lysosomal acid phosphatase OS=Homo sapiens OX=9606 GN=ACP2 PE=1 SV=3	R.[+229.16293].YEQLQN[+1702.58133]ETR.Q	R.YEQLQNETR.Q	220930_HFX_EL10_RKNB	17742	1.1e-09	1038.11	3	14742.2	16553.3	15449.2	23264.4	14966.7	24517.5	21359	10217.8	20387.5	7370.67
P06731_375_HexNAc(1)	P06731	375	HexNAc(1)	>sp|P11117|PPAL_HUMAN Lysosomal acid phosphatase OS=Homo sapiens OX=9606 GN=ACP2 PE=1 SV=3	R.[+229.16293].YEQLQN[+1702.58133]ETR.Q	R.YEQLQNETR.Q	220930_HFX_EL10_RKNB	17546	6.3e-09	1038.1	3	18913.8	22700.9	17188.1	24293.9	22963.2	21248.7	23106.7	16470.8	21253.6	11796
P06731_375_HexNAc(1)	P06731	375	HexNAc(1)	>sp|Q9H2T7|RBP17_HUMAN Ran-binding protein 17 OS=Homo sapiens OX=9606 GN=RANBP17 PE=1 SV=1	K.[+229.16293].LMAELMQN[+1702.58133]R.S	K.LMAELMQNR.S	220930_HFX_EL10_RKNB	22231	0.00034	1013.09	3	8263.34	14796.7	5539.3	21853.8	21255.2	10244.1	29664.3	6173.78	51621.6	5103.54
P06731_197_HexNAc(1)	P06731	197	HexNAc(1)	>sp|P11279|LAMP1_HUMAN Lysosome-associated membrane glycoprotein 1 OS=Homo sapiens OX=9606 GN=LAMP1 PE=1 SV=3	K.[+229.16293].AAN[+1702.58133]GSLR.A	K.AANGSLR.A	220930_HFX_EL10_RKNB	9964	8.9e-05	874.046	3	3424.37	8993.87	3785.7	21541	4573.67	6327.61	5464.64	2682.57	5381.35	4800.92
P06731_197_HexNAc(1)	P06731	197	HexNAc(1)	>sp|P11279|LAMP1_HUMAN Lysosome-associated membrane glycoprotein 1 OS=Homo sapiens OX=9606 GN=LAMP1 PE=1 SV=3	K.[+229.16293].AAN[+1702.58133]GSLR.A	K.AANGSLR.A	220930_HFX_EL10_RKNB	10097	2.7e-05	1310.57	2	8231.3	30792.7	6569.68	58993	18351	21525.5	20700.5	8659.69	23288.4	11224.8
P06731_197_HexNAc(1)	P06731	197	HexNAc(1)	>sp|P11279|LAMP1_HUMAN Lysosome-associated membrane glycoprotein 1 OS=Homo sapiens OX=9606 GN=LAMP1 PE=1 SV=3	K.[+229.16293].AAN[+1702.58133]GSLR.A	K.AANGSLR.A	220930_HFX_EL10_RKNB	10130	0.00021	874.043	3	6409.91	10426.3	0	17620.9	8059.24	7107.91	5617.63	4303.75	5897.37	4493.96
P06731_375_HexNAc(1)	P06731	375	HexNAc(1)	>sp|P06731|CEAM5_HUMAN Carcinoembryonic antigen-related cell adhesion molecule 5 OS=Homo sapiens OX=9606 GN=CEACAM5 PE=1 SV=4	R.[+229.16293].LQLSN[+0.98402]GN[+1702.58133]R.T	R.LQLSNGNR.T	220930_HFX_EL20_RKNB	17909	5.3e-07	945.409	3	77086.4	46830.7	53305.2	124653	135715	67775.2	74623.9	51388.5	39536.4	34807.6
P06731_375_HexNAc(1)	P06731	375	HexNAc(1)	>sp|P06731|CEAM5_HUMAN Carcinoembryonic antigen-related cell adhesion molecule 5 OS=Homo sapiens OX=9606 GN=CEACAM5 PE=1 SV=4	R.[+229.16293].LQLSN[+0.98402]GN[+1702.58133]R.T	R.LQLSNGNR.T	220930_HFX_EL20_RKNB	18100	9.8e-07	945.414	3	97389.6	53172.9	60876.6	108803	196488	77143	71621.2	82632.7	38779.9	31400.6
P06731_375_HexNAc(1)	P06731	375	HexNAc(1)	>sp|P06731|CEAM5_HUMAN Carcinoembryonic antigen-related cell adhesion molecule 5 OS=Homo sapiens OX=9606 GN=CEACAM5 PE=1 SV=4	R.[+229.16293].LQLSN[+0.98402]GN[+1702.58133]R.T	R.LQLSNGNR.T	220930_HFX_EL20_RKNB	17955	3.2e-06	945.412	3	36434.6	19959.1	30113.9	62314.1	72891.3	29785.3	40574.6	28616.4	20419.1	16825.3
P06731_197_HexNAc(1)	P06731	197	HexNAc(1)	>sp|P01591|IGJ_HUMAN Immunoglobulin J chain OS=Homo sapiens OX=9606 GN=JCHAIN PE=1 SV=4	R.[+229.16293].IIVPLNNREN[+1702.58133]ISDPTSPLR.T	R.IIVPLNNRENISDPTSPLR.T	220930_HFX_EL20_RKNB	32449	8.3e-14	1020.74	4	64707.1	40445.2	87426	46010.3	103442	57034.8	63540.6	90942	50114.3	23582.1
P06731_197_HexNAc(1)	P06731	197	HexNAc(1)	>sp|P01591|IGJ_HUMAN Immunoglobulin J chain OS=Homo sapiens OX=9606 GN=JCHAIN PE=1 SV=4	R.[+229.16293].IIVPLNNREN[+1702.58133]ISDPTSPLR.T	R.IIVPLNNRENISDPTSPLR.T	220930_HFX_EL20_RKNB	32450	7.4e-11	1360.64	3	120417	69623.5	205749	90408.6	195298	114812	118712	157479	103515	37049.5
P06731_375_HexNAc(1)	P06731	375	HexNAc(1)	>sp|P01871|IGHM_HUMAN Immunoglobulin heavy constant mu OS=Homo sapiens OX=9606 GN=IGHM PE=1 SV=5	K.[+229.16293].YK[+229.16293]N[+1702.58133]NSDISSTR.G	K.YKNNSDISSTR.G	220930_HFX_EL20_RKNB	13467	0.0003	1149.19	3	2910.01	15779.6	6130.71	10664.1	0	13411.2	17462.8	7166.84	6294.31	4163.46
P06731_197_HexNAc(1)	P06731	197	HexNAc(1)	>sp|P01877|IGHA2_HUMAN Immunoglobulin heavy constant alpha 2 OS=Homo sapiens OX=9606 GN=IGHA2 PE=1 SV=5	K.[+229.16293].TPLTAN[+1702.58133]ITK[+229.16293].S	K.TPLTANITK.S	220930_HFX_EL20_RKNB	25422	2.1e-13	1040.5	3	685551	366451	1041350	328329	896968	843853	763605	1309440	988690	128583
P06731_553_HexNAc(1)	P06731	553	HexNAc(1)	>sp|P01877|IGHA2_HUMAN Immunoglobulin heavy constant alpha 2 OS=Homo sapiens OX=9606 GN=IGHA2 PE=1 SV=5	K.[+229.16293].TPLTAN[+1702.58133]ITK[+229.16293].S	K.TPLTANITK.S	220930_HFX_EL20_RKNB	25538	0.0004	1040.5	3	94774.8	42087.9	80932	32866.2	164225	66741.5	38611.9	73033.4	36398.1	27938.8
P06731_375_HexNAc(1)	P06731	375	HexNAc(1)	>sp|P01859|IGHG2_HUMAN Immunoglobulin heavy constant gamma 2 OS=Homo sapiens OX=9606 GN=IGHG2 PE=1 SV=3	K.[+229.16293].TK[+229.16293]PREEQFN[+1702.58133]STFR.V	K.TKPREEQFNSTFR.V	220930_HFX_EL20_RKNB	18825	6.7e-06	950.937	4	42252.5	53223.7	37873.1	55701.3	93084.8	120980	93298.6	48494.9	166143	25748.3
P06731_375_HexNAc(1)	P06731	375	HexNAc(1)	>sp|P02461|CO3A1_HUMAN Collagen alpha-1(III) chain OS=Homo sapiens OX=9606 GN=COL3A1 PE=1 SV=4	R.[+229.16293].ASQN[+1702.58133]ITYHC[+57.02146]K[+229.16293].N	R.ASQNITYHCK.N	220930_HFX_EL20_RKNB	15096	1e-13	1128.17	3	18325.8	71775.1	14395.2	70540.6	32465.9	119460	22627.5	23736.8	21154.2	12932.8
P06731_375_HexNAc(1)	P06731	375	HexNAc(1)	>sp|P02461|CO3A1_HUMAN Collagen alpha-1(III) chain OS=Homo sapiens OX=9606 GN=COL3A1 PE=1 SV=4	R.[+229.16293].ASQN[+1702.58133]ITYHC[+57.02146]K[+229.16293].N	R.ASQNITYHCK.N	220930_HFX_EL20_RKNB	15104	2.7e-06	846.375	4	9772.3	10411	6614	12482.3	11742.8	18757.4	8918.9	13612.3	7387.78	6594.77
P06731_375_HexNAc(1)	P06731	375	HexNAc(1)	>sp|P11215|ITAM_HUMAN Integrin alpha-M OS=Homo sapiens OX=9606 GN=ITGAM PE=1 SV=2	R.[+229.16293].K[+229.16293]APVVN[+1702.58133]C[+57.02146]SIAVC[+57.02146]QR.I	R.KAPVVNCSIAVCQR.I	220930_HFX_EL20_RKNB	22194	9.3e-13	941.439	4	91039.9	56410.3	67087.1	59995.7	162431	82416.4	47650.6	53841.6	51903.3	30445
P06731_375_HexNAc(1)	P06731	375	HexNAc(1)	>sp|Q9HDC9|APMAP_HUMAN Adipocyte plasma membrane-associated protein OS=Homo sapiens OX=9606 GN=APMAP PE=1 SV=2	K.[+229.16293].N[+1702.58133]MSFVNDLTVTQDGR.K	K.NMSFVNDLTVTQDGR.K	220930_HFX_EL20_RKNB	31989	5.5e-05	1210.18	3	104871	92250.9	83656.1	96066.7	216302	143252	97691	84789.2	103202	58217.7
P06731_375_HexNAc(1)	P06731	375	HexNAc(1)	>sp|Q8TCJ2|STT3B_HUMAN Dolichyl-diphosphooligosaccharide--protein glycosyltransferase subunit STT3B OS=Homo sapiens OX=9606 GN=STT3B PE=1 SV=1	K.[+229.16293].AM[+15.99492]SSN[+1702.58133]ETAAYK[+229.16293].I	K.AMSSNETAAYK.I	220930_HFX_EL20_RKNB	14986	1.9e-06	1117.15	3	13905	37395.4	11978.1	50959.3	13504.5	41010.5	24747.8	8017.11	30111.9	12988.1
P06731_197_HexNAc(1)	P06731	197	HexNAc(1)	>sp|Q9Y4L1|HYOU1_HUMAN Hypoxia up-regulated protein 1 OS=Homo sapiens OX=9606 GN=HYOU1 PE=1 SV=1	K.[+229.16293].N[+1702.58133]ATLAEQAK[+229.16293].L	K.NATLAEQAK.L	220930_HFX_EL20_RKNB	17559	6.7e-10	1036.14	3	28211.8	65648.6	25190.9	99856.1	50047	122841	40032.4	33510.4	38372.7	17027.7
P06731_375_HexNAc(1)	P06731	375	HexNAc(1)	>sp|Q02809|PLOD1_HUMAN Procollagen-lysine,2-oxoglutarate 5-dioxygenase 1 OS=Homo sapiens OX=9606 GN=PLOD1 PE=1 SV=2	K.[+229.16293].YIHQN[+1702.58133]YTK[+229.16293].A	K.YIHQNYTK.A	220930_HFX_EL20_RKNB	17463	1.4e-11	1076.49	3	21427.1	49016.7	14432.2	59002.1	20188	83409	13847.2	24395.3	17952.6	8692.98
P06731_375_HexNAc(1)	P06731	375	HexNAc(1)	>sp|Q9Y6R7|FCGBP_HUMAN IgGFc-binding protein OS=Homo sapiens OX=9606 GN=FCGBP PE=1 SV=3	R.[+229.16293].VITVQVAN[+1702.58133]FTLR.L	R.VITVQVANFTLR.L	220930_HFX_EL60_RKNB	33660	1.4e-15	1098.19	3	65382.8	95479.7	59772.6	104490	105533	561705	86776.4	83349.2	106711	41119.5
P06731_375_HexNAc(1)	P06731	375	HexNAc(1)	>sp|P06731|CEAM5_HUMAN Carcinoembryonic antigen-related cell adhesion molecule 5 OS=Homo sapiens OX=9606 GN=CEACAM5 PE=1 SV=4	R.[+229.16293].TLTLFN[+1702.58133]VTR.N	R.TLTLFNVTR.N	220930_HFX_EL60_RKNB	28931	4.5e-05	999.464	3	48158.3	54620.9	37107.7	70180.7	51576.7	74661.6	57641.7	41290.6	59344.3	22101.2
P06731_375_HexNAc(1)	P06731	375	HexNAc(1)	>sp|P01877|IGHA2_HUMAN Immunoglobulin heavy constant alpha 2 OS=Homo sapiens OX=9606 GN=IGHA2 PE=1 SV=5	R.[+229.16293].LSLHRPALEDLLLGSEAN[+1702.58133]LTC[+57.02146]TLTGLR.D	R.LSLHRPALEDLLLGSEANLTCTLTGLR.D	220930_HFX_EL60_RKNB	44100	8.1e-16	1224.6	4	73954.9	84745.2	105105	85569	84446.6	151874	156474	94390	185619	43444
P06731_197_HexNAc(1)	P06731	197	HexNAc(1)	>sp|P01877|IGHA2_HUMAN Immunoglobulin heavy constant alpha 2 OS=Homo sapiens OX=9606 GN=IGHA2 PE=1 SV=5	K.[+229.16293].TPLTAN[+1702.58133]ITK[+229.16293].S	K.TPLTANITK.S	220930_HFX_EL60_RKNB	21318	5e-10	1040.5	3	30575.3	22808	36684.9	26260.6	33281.7	48914.1	38150.6	52815.9	39948	11557.8
P06731_197_HexNAc(1)	P06731	197	HexNAc(1)	>sp|P43308|SSRB_HUMAN Translocon-associated protein subunit beta OS=Homo sapiens OX=9606 GN=SSR2 PE=1 SV=1	R.[+229.16293].IAPASN[+1702.58133]VSHTVVLRPLK[+229.16293].A	R.IAPASNVSHTVVLRPLK.A	220930_HFX_EL60_RKNB	23984	1.4e-15	991.5	4	33162.3	47831.6	19118.1	69016	39151.3	78786.2	25514	26179.1	28029.4	22488.3
P06731_553_HexNAc(1)	P06731	553	HexNAc(1)	>sp|P43308|SSRB_HUMAN Translocon-associated protein subunit beta OS=Homo sapiens OX=9606 GN=SSR2 PE=1 SV=1	R.[+229.16293].IAPASN[+1702.58133]VSHTVVLRPLK[+229.16293].A	R.IAPASNVSHTVVLRPLK.A	220930_HFX_EL60_RKNB	24042	1.1e-13	991.498	4	23304	39886.9	16289	57839.8	44610.2	86733.2	24170.4	26224.2	29971.9	22247.6
P06731_375_HexNAc(1)	P06731	375	HexNAc(1)	>sp|P43308|SSRB_HUMAN Translocon-associated protein subunit beta OS=Homo sapiens OX=9606 GN=SSR2 PE=1 SV=1	R.[+229.16293].IAPASN[+1702.58133]VSHTVVLRPLK[+229.16293].A	R.IAPASNVSHTVVLRPLK.A	220930_HFX_EL60_RKNB	23866	4.8e-07	793.402	5	20409	24222.9	17995.2	32266.7	17899.7	30326.6	19917.1	16833.5	17839.6	13072.3
P06731_375_HexNAc(1)	P06731	375	HexNAc(1)	>sp|P43308|SSRB_HUMAN Translocon-associated protein subunit beta OS=Homo sapiens OX=9606 GN=SSR2 PE=1 SV=1	R.[+229.16293].IAPASN[+1702.58133]VSHTVVLRPLK[+229.16293].A	R.IAPASNVSHTVVLRPLK.A	220930_HFX_EL60_RKNB	23857	5.2e-06	991.5	4	11014.2	20732.2	15741.9	25192.1	21339.1	44936	19956.6	13644.4	20861.2	12637.7
P06731_375_HexNAc(1)	P06731	375	HexNAc(1)	>sp|P0DOX6|IGM_HUMAN Immunoglobulin mu heavy chain OS=Homo sapiens OX=9606 PE=1 SV=2	R.[+229.16293].TVDK[+229.16293]STGK[+229.16293]PTLYN[+1702.58133]VSLVM[+15.99492]SDTAGTC[+57.02146]Y.-	R.TVDKSTGKPTLYNVSLVMSDTAGTCY.-	220930_HFX_EL60_RKNB	27872	0.00011	1304.11	4	48883.2	57573.8	47693.4	57018.7	50666.7	62020.3	138518	43490.9	59805.2	29431.1
P06731_375_HexNAc(1)	P06731	375	HexNAc(1)	>sp|P0DOX6|IGM_HUMAN Immunoglobulin mu heavy chain OS=Homo sapiens OX=9606 PE=1 SV=2	R.[+229.16293].TVDK[+229.16293]STGK[+229.16293]PTLYN[+1702.58133]VSLVM[+15.99492]SDTAGTC[+57.02146].Y	R.TVDKSTGKPTLYNVSLVMSDTAGTC.Y	220930_HFX_EL60_RKNB	26163	0.00014	1263.34	4	32929.9	36953	26739.3	41335.2	34801.4	56619.4	176529	36541.6	53260.7	24782.2
P06731_375_HexNAc(1)	P06731	375	HexNAc(1)	>sp|P0DOX6|IGM_HUMAN Immunoglobulin mu heavy chain OS=Homo sapiens OX=9606 PE=1 SV=2	R.[+229.16293].TVDK[+229.16293]STGK[+229.16293]PTLYN[+1702.58133]VSLVMSDTAGTC[+57.02146].Y	R.TVDKSTGKPTLYNVSLVMSDTAGTC.Y	220930_HFX_EL60_RKNB	30182	1.3e-06	1259.59	4	58450.5	67607.9	52748.9	76637.6	59577.1	109085	133045	43287.6	65037.9	40671.6
P06731_375_HexNAc(1)	P06731	375	HexNAc(1)	>sp|P0DOX6|IGM_HUMAN Immunoglobulin mu heavy chain OS=Homo sapiens OX=9606 PE=1 SV=2	K.[+229.16293].STGK[+229.16293]PTLYN[+1702.58133]VSLVMSDTAGTC[+57.02146]Y.-	K.STGKPTLYNVSLVMSDTAGTCY.-	220930_HFX_EL60_RKNB	33153	2e-05	1509.34	3	62720.9	55818.1	50001.1	81537.9	59769.7	93663.2	101811	49676.1	61631.7	24880.6
P06731_375_HexNAc(1)	P06731	375	HexNAc(1)	>sp|P0DOX6|IGM_HUMAN Immunoglobulin mu heavy chain OS=Homo sapiens OX=9606 PE=1 SV=2	K.[+229.16293].STGK[+229.16293]PTLYN[+1702.58133]VSLVMSDTAGTC[+57.02146]Y.-	K.STGKPTLYNVSLVMSDTAGTCY.-	220930_HFX_EL60_RKNB	33130	0.00043	1132.27	4	56156.7	60583	44449	74816.5	68978.4	100504	88369.8	45822.9	54718.7	27883.8
[truncated: 1,994 more rows]

## Sheet: Table S8
Supplementary Table S8
[truncated: 2,364 more rows]
[truncated: 2 more columns]

## Sheet: Table S9
Supplementary Table S9
[truncated: 671 more rows]
[truncated: 2 more columns]

## Sheet: Table S10
Supplementary Table S10
N-glycoproteomics dataset of a patient-derived CRC cell line (LIM2405) cultured with and without 24 h treatment with a Hex inhibitor (M31850).
[truncated: 717 more rows]

## Sheet: Table S11
Supplementary Table S11
[truncated: 3,059 more rows]
[truncated: 12 more columns]

[truncated: 3 more sheets: Table S12, Table S13, Table S14]
